# Supplementary material for: A Good Compromise: Rapid and Robust Species Proxies for Inventorying Biodiversity Hotspots Using the Terebridae (Gastropoda: Conoidea)
Source: PLoS One. 2014 Jul 8;9(7):e102160. doi: 10.1371/journal.pone.0102160 (PMC4086986; doi:10.1371/journal.pone.0102160)
Supplement: Data S1 — Original alignment of COI gene sequences. (FASTA) [file pone.0102160.s005.fsata]

>IM_2007_15724_Triplostephanus_fujitai 
ACATTATATTTTCTATTTGGGATATGATCTGGCCTTGTTGGTACTGCTTTAAGTCTTCTTATTCGTGCTGAATTAGGGCAGCCTGGGGCTTTACTTGGTGATGATCAACTATATAATGTTATTGTAACGGCTCATGCTTTTGTTATGATTTTCTTTTTAGTTATACCCATGATAATTGGAGGATTTGGTAATTGACTGGTTCCTTTAATATTAGGAGCTCCTGATATGGCTTTTCCTCGCTTAAATAATATAAGTTTTTGACTACTGCCTCCTGCACTATTGCTGTTATTGTCTTCATCTGCGGTAGAAAGAGGAGTTGGAACGGGATGAACAGTATACCCTCCTTTGGCTGGGAATTTAGCTCATGCTGGTGGGTCAGTAGATTTAGCTATTTTTTCTTTACATCTTGCAGGAGCTTCTTCTATTTTAGGGGCAGTAAATTTTATTACTACGATTATTAATATACGATGACAGGGGATGCAGCTTGAACGTCTTCCTTTGTTTGTGTGGTCGGTAAAAATCACTGCCGTTTTACTTCTTTTGTCATTGCCTGTTCTTGCAGGTGCTATTACTATACTTTTGACTGATCGAAATCTAAATACAGCATTTTTTGACCCAGCAGGAGGTGGTGATCCAATTTTATACCAACATTTATTT
>IM_2007_16731_Terebra_succincta 
ACATTGTATATTTTATTTGGAATATGATCAGGTTTAGTAGGTACGGCTTTAAGTCTTCTTATTCGAGCTGAATTAGGACAACCTGGGGCGTTACTTGGGGATGATCAATTATATAATGTTATTGTAACAGCTCATGCTTTTGTAATAATTTTTTTTCTGGTAATGCCAATGATAATTGGTGGATTTGGGAATTGATTGGTTCCCCTTATGTTAGGGGCTCCTGATATGGCTTTTCCTCGTCTAAATAATATAAGTTTTTGACTTTTACCTCCTGCATTGTTGTTGCTTCTATCTTCATCTGCGGTTGAGAGAGGAGTAGGAACAGGCTGAACTGTATATCCGCCTTTGGCTGGGAATTTAGCTCATGCGGGTGGTTCTGTAGATTTAGCTATTTTTTCTTTACATCTTGCGGGTGCTTCTTCTATTTTAGGTGCAGTAAATTTTATTACTACAATTATTAACATACGATGACAGGGAATACAGTTAGAGCGTATGCCTTTGTTTGTTTGATCGGTAAAGATTACTGCTGTTTTACTTCTTTTGTCGTTACCTGTTCTTGCTGGGGCCATTACTATGCTTTTAACTGATCGAAATCTAAATACAGCTTTTTTTGATCCTGCAGGAGGTGGAGATCCTATTTTATATCACCATTTATTT
>IM_2007_16735_Terebra_cingulifera 
ACGTTATATATTTTATTTGGGATGTGGTCCGGTCTTGTTGGTACTGCTTTGAGTCTTCTTATTCGTGCTGAACTTGGTCAGCCTGGGGCTTTGTTAGGAGATGACCAGTTATATAATGTTATTGTAACAGCTCATGCTTTTGTGATGATTTTTTTTCTAGTTATGCCTATGATGATTGGTGGATTTGGTAATTGATTGGTACCTCTAATATTAGGGGCTGTTGATATGGCTTTTCCTCGTTTAAATAATATAAGTTTTTGATTGTTACCTCCTGCACTTCTATTGTTGTTATCCTCATCTGCAGTGGAGAGAGGAGTAGGGACAGGGTGGACAGTTTATCCTCCTTTAGCTGGAAATTTGGCTCATGCTGGTGGGTCTGTAGATTTAGCTATTTTTTCTTTGCATCTTGCGGGGGCTTCTTCTATTTTAGGGGCGGTAAATTTTATTACTACGATTATCAATATACGATGACAAGGAATACAACTTGAGCGTCTTCCTTTATTTGTGTGGTCAGTAAAAATTACTGCTGTTTTGCTTCTTTTGTCATTACCTGTTCTTGCTGGTGCTATTACTATGCTTTTAACTGATCGTAATTTAAATACAGCGTTTTTTGATCCAGCAGGTGGTGGTGATCCAATTTTATATCAACATTTATTT
>IM_2007_17938_Terebra_textilis 
ACCTTATATATTTTATTTGGAATATGATCCGGTTTGGTTGGTACGGCTTTAAGCCTTCTTATTCGGGCTGAGTTAGGGCAACCTGGGGCATTGCTCGGGGATGATCAGCTATATAATGTTATTGTAACAGCTCATGCTTTTGTAATGATTTTTTTTCTGGTAATACCTATAATGATTGGTGGGTTTGGGAATTGATTGGTTCCTTTAATATTAGGAGCTCCTGATATGGCTTTTCCTCGTTTAAATAATATAAGTTTTTGATTATTACCTCCTGCATTATTATTATTACTATCTTCGTCTGCAGTTGAGAGGGGGGTGGGAACAGGTTGAACTGTATATCCTCCTTTGGCTGGGAATTTAGCCCATGCTGGTGGTTCAGTGGATTTGGCTATTTTTTCTTTACATCTTGCGGGTGCTTCTTCTATTTTAGGTGCGGTAAATTTTATTACTACAATTATTAATATACGATGACAGGGGATACAGCTTGAACGTATACCTTTATTTGTATGATCAGTAAAAATTACTGCTGTCTTACTTCTTTTATCATTGCCTGTTCTTGCTGGGGCTATTACTATACTTTTAACTGATCGAAATTTGAATACAGCTTTTTTTGATCCTGCCGGTGGTGGAGATCCTATTTTGTATCAGCATTTGTTT
>IM_2007_30370_Oxymeris_maculata 
ACATTATACATTTTATTTGGGATATGATCTGGTCTTGTGGGTACTGCTTTGAGTTTACTTATTCGAGCCGAGCTAGGGCAGCCTGGGGCTTTGCTTGGTGATGATCAATTGTATAATGTAATTGTTACAGCCCATGCTTTTGTAATGATTTTCTTTTTAGTTATGCCAATGATAATTGGGGGTTTTGGGAATTGGTTAGTTCCCCTAATGTTGGGAGCTCCTGATATAGCTTTTCCTCGTTTAAATAATATAAGTTTTTGATTATTACCTCCTGCATTATTGTTATTACTATCTTCGTCTGCGGTAGAGAGCGGTGTAGGAACTGGATGAACAGTATATCCTCCTTTGGCTGGAAATTTAGCTCATGCTGGTGGGTCTGTAGACTTGGCTATTTTTTCTTTGCATCTTGCAGGGGCTTCTTCTATTTTGGGTGCAGTAAACTTTATTACTACTATTATTAACATACGTTGACAAGGGATACAACTTGAGCGTCTGCCTTTGTTTGTGTGATCAGTAAAGATTACTGCTGTTTTGCTTCTTTTGTCATTGCCGGTTTTAGCGGGTGCTATTACTATACTTTTAACTGATCGAAATCTAAATACAGCGTTTTTTGATCCAGCAGGAGGTGGTGATCCAATCTTGTATCAACATTTGTTT
>IM_2007_30371_Oxymeris_areolata 
ACATTATATATTCTATTTGGGATGTGGTCCGGCCTTGTTGGTACTGCTTTAAGGTTATTAATTCGAGCTGAATTAGGGCAACCTGGAGCTTTACTTGGTGACGATCAGTTATATAATGTAATTGTTACAGCTCATGCTTTTGTAATGATTTTTTTCTTAGTTATGCCTATGATAATTGGAGGGTTTGGTAATTGGCTGGTTCCTCTTATGTTAGGAGCTCCTGATATGGCTTTTCCACGTTTAAATAATATAAGTTTTTGGTTATTACCTCCTGCATTGTTGTTGTTGTTATCTTCATCTGCTGTAGAAAGAGGTGTTGGAACAGGATGGACAGTGTATCCCCCATTAGCTGGGAACTTAGCTCATGCTGGTGGGTCTGTAGATTTAGCTATTTTTTCTTTACACCTTGCGGGTGCTTCTTCTATTTTAGGGGCTGTAAATTTTATTACTACAATTATTAATATACGATGGCAGGGAATACAACTTGAGCGTCTTCCATTGTTTGTGTGGTCAGTGAAGATTACTGCTGTTTTACTTCTTTTATCCTTACCTGTTCTTGCTGGTGCTATTACTATGCTTTTAACTGATCGAAATCTAAATACAGCATTTTTTGATCCAGCAGGAGGTGGTGATCCTATTTTATATCAACATTTGTTT
>IM_2007_30372_Oxymeris_dimidiata 
ACATTATATATTCTGTTTGGGATGTGATCTGGTCTTGTCGGTACTGCTTTAAGTCTATTAATTCGAGCTGAATTAGGACAACCTGGAGCTTTATTGGGTGATGATCAGCTATATAATGTAATTGTTACAGCTCATGCTTTTGTAATGATTTTTTTCTTAGTTATACCTATGATAATTGGAGGATTTGGTAATTGATTGGTTCCTTTGATGTTGGGGGCTCCTGACATGGCTTTTCCTCGTTTAAATAATATAAGTTTTTGACTATTACCTCCTGCATTGTTGTTATTGTTATCTTCATCTGCGGTAGAGAGAGGTGTTGGAACTGGATGGACAGTGTATCCTCCTCTAGCTGGGAATTTGGCACATGCTGGTGGGTCTGTAGATTTAGCTATTTTTTCTTTACATCTTGCAGGGGCTTCTTCTATTTTAGGGGCTGTAAATTTTATCACTACAATTATTAATATACGATGACAAGGAATACAGCTTGAGCGTCTTCCTTTGTTTGTGTGGTCGGTAAAAATTACTGCTGTCTTACTCCTTTTATCATTACCCGTTCTTGCTGGTGCTATTACTATGCTTTTAACTGATCGGAATCTAAATACGGCATTTTTTGATCCAGCAGGAGGTGGTGATCCTATTTTATACCAGCATTTGTTT
>IM_2007_30373_Oxymeris_dimidiata 
ACATTATATATTCTGTTTGGGATGTGATCTGGTCTTGTCGGTACTGCTTTAAGTCTATTAATTCGAGCTGAATTAGGACAACCTGGAGCTTTATTAGGTGATGATCAGCTATATAATGTAATTGTTACAGCTCATGCTTTTGTAATGATTTTTTTCTTAGTTATACCTATGATAATTGGAGGATTTGGTAATTGATTGGTTCCTTTGATGTTGGGGGCTCCTGACATGGCTTTTCCTCGTTTAAATAATATAAGTTTTTGACTATTACCTCCTGCATTGTTGTTATTGTTATCTTCATCTGCGGTAGAGAGAGGTGTTGGAACTGGATGGACAGTGTATCCTCCTCTAGCTGGGAATTTGGCACATGCTGGTGGGTCTGTAGATTTAGCTATTTTTTCTTTACATCTTGCAGGGGCTTCTTCTATTTTAGGGGCTGTAAATTTTATTACTACAATTATTAACATACGATGACAAGGAATACAGCTTGAGCGTCTTCCTTTGTTTGTGTGGTCGGTAAAAATTACTGCTGTCTTACTCCTTTTATCATTACCCGTTCTTGCTGGTGCTATTACTATGCTTTTAACTGATCGGAATCTAAATACGGCATTTTTTGATCCAGCAGGAGGTGGTGATCCTATCTTATACCAGCATTTGTTT
>IM_2007_30375_Terebra_babylonia 
ACATTATATATTCTATTTGGGATGTGATCTGGCCTTGTTGGTACTGCATTAAGTCTTCTTATTCGTGCTGAATTAGGGCAACCTGGGGCTCTGTTGGGCGATGACCAGCTGTATAATGTTATTGTAACAGCTCATGCTTTTGTAATAATCTTTTTTTTAGTTATGCCCATGATGATTGGAGGGTTTGGTAATTGATTGGTTCCTCTAATATTAGGGGCTCCCGATATGGCTTTTCCTCGTTTAAATAATATGAGTTTTTGATTATTACCTCCCGCTCTTTTATTACTATTGTCTTCGTCTGCGGTGGAAAGAGGAGTTGGAACAGGATGGACGGTATATCCTCCTTTGGCTGGAAATTTGGCTCATGCCGGTGGGTCTGTAGATTTAGCTATTTTCTCTTTACATCTTGCAGGGGCTTCTTCTATTTTAGGGGCGGTAAATTTTATTACTACGATTATTAATATACGATGACAGGGAATGCAGCTTGAACGTCTTCCGTTGTTTGTATGGTCAGTGAAAATTACTGCTGTTTTACTTCTTTTATCGTTACCGGTTCTTGCTGGTGCTATTACTATGCTTTTAACTGATCGAAATTTAAATACAGCGTTCTTTGACCCAGCAGGAGGTGGTGATCCGATTTTATATCAGCATTTGTTT
>IM_2007_30376_Terebra_guttata 
ACGTTATATATTTTGTTTGGTATGTGATCAGGTCTTGTGGGTACTGCTTTAAGTCTGCTTATTCGTGCTGAATTAGGACAACCTGGGGCTCTGCTTGGTGATGACCAGTTGTATAATGTTATTGTAACAGCTCATGCTTTTGTAATAATTTTTTTCTTGGTTATGCCTATAATGATTGGGGGATTTGGTAATTGGTTGGTGCCTTTGATGTTAGGAGCTCCCGATATGGCTTTCCCTCGTCTAAATAATATAAGTTTTTGGTTGCTGCCTCCTGCCTTGTTATTGTTGTTATCTTCATCTGCGGTAGAAAGAGGAGTTGGAACTGGATGAACGGTGTATCCTCCGTTAGCTGGTAATTTAGCTCATGCTGGTGGGTCGGTAGATCTAGCTATTTTTTCTTTACATCTTGCAGGAGCTTCTTCTATTTTAGGGGCGGTGAATTTTATTACTACGATTATTAATATACGATGACAGGGAATACAGCTTGAGCGTCTTCCATTATTTGTTTGATCAGTAAAGATTACTGCTGTTTTGCTTTTGTTGTCTTTACCTGTTCTTGCAGGTGCCATTACTATGCTTTTAACTGATCGAAATTTGAATACAGCATTTTTTGATCCAGCAGGAGGTGGTGATCCTATTTTGTACCAGCATTTGTTC
>IM_2007_30377_Oxymeris_crenulata 
ACATTATATATCCTGTTTGGGATATGATCTGGCCTTGTTGGTACTGCTTTAAGTTTGCTAATTCGAGCTGAATTAGGGCAGCCCGGAGCTCTACTTGGTGATGATCAACTATATAATGTAATTGTTACAGCTCATGCTTTTGTAATGATTTTTTTCTTAGTTATGCCTATGATAATTGGAGGATTTGGTAATTGGTTGGTTCCCCTAATGTTAGGAGCTCCTGATATGGCTTTTCCACGTTTAAATAATATAAGTTTTTGACTGCTACCTCCTGCATTATTGTTATTATTATCCTCATCTGCTGTAGAGAGAGGTGTTGGAACAGGGTGGACAGTGTATCCTCCTTTAGCTGGAAATTTGGCTCATGCTGGTGGATCAGTAGATTTAGCTATTTTTTCTTTACATCTTGCAGGGGCTTCTTCTATTTTAGGGGCTGTAAATTTTATTACTACAATTATTAATATACGATGGCAAGGAATACAGCTTGAGCGTCTTCCTTTGTTTGTGTGATCAGTGAAGATTACTGCTGTTTTACTTCTTTTATCCCTACCTGTTCTTGCTGGTGCCATTACTATGCTTTTAACTGATCGAAATTTAAATACAGCATTTTTCGATCCAGCAGGAGGTGGTGATCCTATCTTATATCAGCATTTGTTT
>IM_2007_30379_Oxymeris_dimidiata 
ACATTATATATTCTGTTTGGGATGTGATCTGGTCTTGTCGGTACTGCTTTAAGTCTATTAATTCGAGCTGAATTAGGACAACCTGGAGCTTTATTGGGTGATGATCAGCTATATAATGTAATTGTTACAGCTCATGCTTTTGTAATGATTTTTTTCTTAGTTATACCTATGATAATTGGAGGATTTGGTAATTGATTGGTTCCTTTGATGTTGGGGGCTCCTGACATGGCTTTTCCTCGTTTAAATAATATAAGTTTTTGACTATTACCTCCTGCATTGTTGTTATTGTTATCTTCATCTGCGGTAGAGAGAGGTGTTGGAACTGGATGGACAGTGTATCCTCCTCTAGCTGGGAATTTGGCACATGCTGGTGGGTCTGTAGATTTAGCTATTTTTTCTTTACATCTTGCAGGGGCTTCTTCTATTTTAGGGGCTGTAAATTTTATCACTACAATTATTAATATACGATGACAAGGAATACAACTTGAGCGTCTTCCTTTGTTTGTGTGGTCGGTAAAAATTACTGCTGTCTTACTCCTTTTATCATTACCCGTTCTTGCTGGTGCTATTACTATGCTTTTAACTGATCGGAATCTAAATACGGCATTTTTTGATCCAGCAGGAGGTGGTGATCCTATTTTGCAT------------
>IM_2007_30380_Terebra_babylonia 
----------------------------------------------------------------------------------------------------------------------------------------------------------------------------------------------------------------------------CCGATATGGCTTTTCCTCGTTTAAATAATATGAGTTTTTGATTATTACCTCCCGCACTTTTATTACTATTGTCTTCGTCTGCGGTGGAAAGAGGAGTTGGAACAGGATGGACGGTATATCCTCCTTTGGCTGGAAATTTGGCTCATGCCGGTGGGTCTGTAGATTTAGCTATTTTCTCTTTACATCTTGCAGGGGCTTCTTCTATTTTAGGGGCGGTAAATTTTATTACTACGATTATTAATATACGATGACAGGGAATGCAGCTTGAACGTCTTCCGTTGTTTGTATGGTCAGTGAAAATTACTGCTGTTTTACTTCTTTTATCGTTACCGGTTCTTGCTGGTGCTATTACTATGCTTTTAACTGATCGAAATTTAAATACAGCGTTCTTTGACCCAGCAGGAGGTGGTGATCCGATTTTATATCAGCATTT----
>IM_2007_30381_Oxymeris_dimidiata 
ACATTATATATTCTGTTTGGGATGTGATCTGGTCTTGTCGGTACTGCTTTAAGTCTATTAATTCGAGCTGAATTAGGACAACCTGGAGCTTTATTAGGTGATGATCAGCTATATAATGTAATTGTTACAGCTCATGCTTTTGTAATGATTTTTTTCTTAGTTATACCTATGATAATTGGAGGATTTGGTAATTGATTGGTTCCTTTGATGTTGGGGGCTCCTGACATGGCTTTTCCTCGTTTAAATAATATAAGTTTTTGACTATTACCTCCTGCATTGTTGTTATTGTTATCTTCATCTGCGGTAGAGAGAGGTGTTGGAACTGGATGGACAGTGTATCCTCCTCTAGCTGGGAATTTGGCACATGCTGGTGGGTCTGTAGATTTAGCTATTTTTTCTTTACATCTTGCAGGGGCTTCTTCTATTTTAGGGGCTGTAAATTTTATTACTACAATTATTAATATACGATGACAAGGAATACAGCTTGAGCGTCTTCCTTTGTTTGTGTGGTCGGTAAAAATTACTGCTGTCTTACTCCTTTTATCATTACCCGTTCTTGCTGGTGCTATTACTATGCTTTTAACTGATCGGAATCTAAATACGGCATTTTTTGATCCAGCAGGAGGTGGTGATCCTATCTTATACCAGCATTTGTTT
>IM_2007_30382_Terebra_cingulifera 
ACGTTGTATATTTTATTTGGGATGTGGTCCGGTCTTGTTGGTACTGCTTTAAGTCTTCTAATTCGTGCTGAACTTGGTCAGCCCGGGGCTTTATTAGGAGATGACCAGTTATATAATGTTATTGTGACAGCTCATGCTTTTGTGATGATTTTTTTTCTGGTTATGCCTATGATGATTGGTGGATTTGGTAATTGATTGGTACCTCTAATATTAGGGGCTGTTGATATGGCTTTTCCTCGTTTAAATAATATAAGTTTTTGATTGTTACCTCCTGCACTCTTATTATTGCTATCTTCATCTGCAGTGGAGAGAGGAGTAGGAACAGGGTGGACAGTCTATCCTCCTTTAGCTGGAAATTTGGCTCATGCTGGTGGGTCTGTGGATTTAGCTATTTTTTCTCTGCATCTTGCGGGGGCTTCTTCTATTTTAGGGGCGGTAAATTTTATTACTACGATTATCAATATACGATGACAGGGAATACAGCTTGAGCGTCTTCCTTTATTTGTGTGATCAGTGAAAATTACTGCTGTTTTGCTTCTTTTGTCATTACCTGTTCTTGCTGGTGCTATTACTATGCTTTTAACTGATCGTAATTTAAATACAGCATTTTTTGATCCAGCAGGTGGTGGTGATCCAATTTTATATCAACATTTATTT
>IM_2007_30383_Terebra_argus 
ACATTATATATTTTATTTGGAATGTGATCTGGCCTTGTTGGGACTGCTTTAAGACTTTTGATTCGTGCTGAGCTAGGGCAGCCTGGAGCTTTATTAGGTGATGATCAGCTATATAATGTTATTGTAACAGCTCATGCTTTTGTAATAATCTTTTTTCTGGTTATGCCTATGATGATTGGGGGGTTTGGTAATTGACTAGTTCCTTTAATACTAGGGGCTCCTGATATAGCTTTTCCCCGTTTAAATAATATGAGTTTTTGGTTGCTACCTCCGGCACTGCTGCTGTTGTTGTCTTCATCTGCTGTAGAGAGTGGTGTTGGGACAGGATGAACGGTATATCCTCCTTTGGCTGGAAACTTAGCTCATGCTGGTGGCTCTGTAGATTTAGCTATTTTTTCTTTACATCTTGCTGGTGCTTCTTCGATTTTAGGGGCGGTGAATTTCATTACTACAATTATCAACATGCGATGACAAGGAATGCAACTTGAGCGTCTTCCTTTGTTTGTCTGGTCGGTAAAAATTACTGCTGTTTTACTCCTTTTGTCATTACCTGTTCTTGCTGGTGCTATTACTATGCTTTTAACTGACCGTAACTTAAATACAGCATTTTTTGATCCAGCCGGAGGTGGTGATCCAATTTTATACCAGCACTTATTT
>IM_2007_30384_Myurella_undulata 
ACGTTATATATCTTATTTGGAATGTGATCAGGATTGGTTGGTACAGCTCTTAGTCTTCTTATTCGAGCTGAATTAGGGCAACCTGGAGCATTGCTTGGAGATGATCAATTGTACAATGTTATTGTAACAGCTCATGCTTTTGTAATAATTTTCTTTTTGGTAATACCAATGATAATTGGGGGTTTTGGGAATTGACTAGTTCCCTTAATGTTAGGAGCTCCTGATATGGCTTTTCCTCGTTTGAATAACATAAGTTTTTGACTTTTGCCTCCTGCGTTATTGTTGTTATTGTCTTCGTCTGCAGTTGAGAGGGGGGTAGGGACAGGTTGGACTGTTTATCCTCCTTTAGCTGGAAATCTAGCTCATGCTGGTGGATCTGTTGATTTAGCTATTTTTTCTTTACATCTTGCAGGTGCTTCTTCCATTTTAGGTGCGGTAAATTTTATTACTACGATTATTAATATACGTTGACAAGGAATGCAACTTGAGCGTATGCCTTTATTTGTCTGATCTGTAAAAATTACTGCTGTTTTACTTCTTTTGTCGTTGCCTGTTCTTGCTGGAGCGATTACTATGTTATTAACTGATCGAAATTTAAATACAGCTTTCTTTGATCCTGCCGGAGGTGGAGATCCAATTTTATATCAGCATTTGTTT
>IM_2007_30385_Terebra_succincta 
ACATTATATATTTTATTTGGGATGTGATCAGGGCTGGTTGGTACAGCTTTAAGCCTTCTTATTCGAGCTGAGTTAGGGCAGCCTGGGGCATTACTTGGGGATGATCAGTTGTATAACGTTATTGTGACAGCTCATGCTTTTGTAATAATTTTTTTTTTAGTAATGCCAATGATAATTGGTGGGTTTGGAAATTGATTGGTTCCTTTAATGTTGGGGGCTCCCGATATGGCTTTTCCTCGTTTGAATAATATGAGTTTTTGACTATTGCCCCCTGCATTATTATTATTATTGTCTTCATCTGCGGTAGAGAGAGGAGTGGGAACAGGTTGAACTGTGTATCCTCCTTTAGCTGGAAATTTAGCTCACGCCGGTGGTTCGGTGGATTTGGCTATTTTTTCTTTACATCTTGCGGGTGCTTCCTCTATTTTGGGTGCAGTAAATTTTATTACTACGATTATTAATATACGATGGCAAGGTATACAGCTTGAGCGTATGCCTTTATTTGTGTGATCAGTAAAAATTACTGCTGTTTTACTTCTTTTGTCGTTGCCTGTTCTTGCTGGGGCTATTACTATACTTTTAACTGATCGAAATCTGAATACGGCTTTTTTTGATCCTGCAGGTGGTGGAGATCCTATTTTATATCAACATTTGTTT
>IM_2007_30386_Terebra_subulata 
ACGTTGTATATTTTATTTGGGATATGATCAGGCCTTGTTGGTACTGCCTTGAGCCTTCTTATTCGTGCTGAGTTGGGGCAGCCTGGGGCTTTGCTTGGTGATGATCAGCTATATAATGTGATTGTAACAGCTCATGCCTTTGTAATAATTTTTTTTTTAGTAATGCCTATGATGATTGGAGGGTTTGGTAATTGGTTGGTGCCCTTGATGCTAGGAGCTCCTGATATGGCTTTTCCTCGCCTAAATAACATGAGTTTTTGATTGTTGCCTCCCGCATTGTTATTGTTGTTGTCTTCATCTGCGGTAGAAAGAGGGGTTGGAACAGGGTGAACAGTGTATCCTCCATTAGCTGGTAATTTAGCTCATGCTGGTGGATCAGTGGACTTGGCTATTTTTTCTTTACATCTTGCGGGGGCTTCTTCTATTTTAGGAGCAGTAAATTTCATTACAACAATTATTAATATGCGGTGGCAAGGAATGCAGCTTGAACGTCTTCCTTTATTTGTTTGATCGGTAAAAATTACTGCTGTCTTGCTTTTATTGTCTTTACCCGTTCTTGCTGGTGCTATTACTATGCTTTTGACTGATCGAAATTTAAATACAGCATTTTTTGATCCGGCAGGGGGTGGTGATCCTATCTTGTATCAGCATTTATTT
>IM_2007_30387_Terebra_guttata 
ACGTTATATATTTTGTTTGGTATGTGATCAGGTCTTGTGGGTACTGCTTTAAGTCTGCTTATTCGTGCTGAATTAGGACAACCTGGGGCTCTGCTTGGTGATGACCAGTTGTATAATGTTATTGTAACAGCTCATGCTTTTGTAATAATTTTTTTCTTGGTTATGCCTATAATGATTGGGGGATTTGGTAATTGGTTGGTGCCTTTGATGTTAGGAGCTCCCGATATGGCTTTCCCTCGTCTAAATAATATAAGTTTTTGGTTGCTGCCTCCTGCCTTGTTATTGTTGTTATCTTCATCTGCGGTAGAAAGAGGAGTTGGAACTGGATGAACGGTGTATCCTCCGTTAGCTGGTAATTTAGCTCATGCTGGTGGGTCGGTAGATCTAGCTATTTTTTCTTTACATCTTGCAGGAGCTTCTTCTATTTTAGGGGCGGTGAATTTTATTACTACGATTATTAATATACGATGACAGGGAATACAGCTTGAGCGTCTTCCATTATTTGTTTGATCAGTAAAGATTACTGCTGTTTTGCTTTTGTTGTCTTTACCTGTTCTTGCAGGTGCCATTACTATGCTTTTAACTGATCGAAATTTGAATACAGCATTTTTTGATCCAGCAGGAGGTGGTGATCCTATTTTGTACCAGCATTTGTTC
>IM_2007_30388_Hastulopsis_pertusa 
ACGTTATATATTTTATTTGGAATGTGATCGGGTTTAGTAGGTACGGCTTTGAGACTTCTTATTCGGGCTGAGTTAGGACAGCCTGGGGCATTACTTGGGGATGATCAGTTATATAATGTTATTGTAACAGCTCATGCCTTTGTAATAATTTTTTTTCTAGTGATACCTATAATAATTGGTGGATTTGGAAATTGACTGGTTCCTTTAATGTTAGGGGCTCCAGATATAGCCTTTCCCCGTTTAAATAATATGAGTTTTTGGCTCTTACCTCCTGCATTATTATTGTTGCTATCATCATCTGCAGTAGAGAGAGGAGTAGGAACTGGCTGAACTGTGTATCCGCCTTTAGCTGGGAATTTAGCTCATGCTGGTGGTTCGGTAGACTTGGCTATTTTTTCTTTGCATCTTGCAGGTGCTTCTTCTATTTTAGGTGCAGTAAATTTTATTACTACAATTATTAATATGCGTTGACAGGGGATACAACTTGAGCGTATGCCTTTATTTGTTTGGTCAGTAAAAATTACTGCTGTTTTACTTCTTTTGTCATTACCAGTACTTGCAGGTGCTATTACAATGCTCTTAACTGATCGAAATTTAAATACAGCTTTTTTTGACCCTGCAGGAGGTGGAGATCCCATTTTATATCAGCACTTATTC
>IM_2007_30389_Oxymeris_maculata 
ACATTATACATTTTATTTGGGATATGATCTGGTCTTGTGGGTACTGCTTTGAGTTTACTTATTCGAGCCGAGCTAGGGCAGCCTGGGGCTTTGCTTGGTGATGATCAATTGTATAATGTAATTGTTACAGCCCATGCTTTTGTAATAATTTTCTTTTTAGTTATACCAATGATAATTGGGGGTTTTGGGAATTGGTTAGTTCCCCTAATGTTGGGAGCTCCTGATATAGCTTTTCCTCGTTTAAATAATATAAGTTTTTGATTATTACCTCCTGCATTATTGTTGTTACTATCTTCGTCTGCGGTAGAGAGCGGTGTAGGAACTGGATGAACAGTATATCCTCCTTTGGCTGGAAATTTAGCTCATGCTGGTGGGTCTGTAGACTTGGCTATTTTTTCTTTGCATCTTGCGGGGGCTTCTTCTATTTTGGGTGCAGTAAACTTTATTACTACTATTATTAACATACGTTGACAAGGGATACAACTTGAGCGTCTGCCTTTGTTTGTGTGATCAGTAAAGATTACTGCTGTTTTGCTCCTTTTGTCATTGCCGGTTTTAGCGGGTGCTATTACTATACTTTTGACTGATCGAAATCTAAATACAGCGTTTTTTGATCCAGCAGGAGGTGGTGATCCAATCTTGTATCAACATTTATTT
>IM_2007_30390_Triplostephanus_fenestratus 
ACATTATATATTTTATTTGGTATGTGATCTGGACTTGTTGGTACTGCTTTAAGTTTGCTTATTCGTGCTGAATTAGGGCAACCTGGGGCTTTGCTTGGTGATGATCAGCTATATAATGTTATTGTGACGGCCCATGCTTTTGTAATAATTTTTTTTTTAGTAATGCCTATGATGATTGGTGGATTTGGTAATTGGTTAGTTCCTTTAATGCTAGGGGCTCCTGATATGGCTTTTCCTCGCCTAAATAATATGAGTTTTTGGCTGTTACCGCCTGCATTATTGTTGTTATTATCTTCATCCGCAGTGGAAAGAGGAGTTGGGACTGGATGAACAGTTTATCCTCCTTTGGCTGGGAATTTAGCTCATGCCGGTGGGTCTGTGGATTTAGCTATTTTTTCTTTACATCTTGCAGGGGCTTCTTCTATTTTAGGGGCGGTAAATTTTATTACCACGATTATTAACATGCGATGACAAGGGATGCAATTTGAGCGTCTTCCTTTGTTTGTTTGGTCTGTGAAAATTACTGCTGTTTTATTACTTTTATCATTACCTGTTCTTGCGGGTGCTATTACTATGCTTTTAACTGATCGAAATCTGAATACAGCGTTTTATGATCCAGCAGGAGGTGGTGATCCCATTTTATATCACCATTTGTTT
>IM_2007_30391_Clathroterebra_fortunei 
ACGTTATATATTTTATTTGGAATGTGATCAGGTTTGGTAGGTACGGCTTTAAGTCTTCTTATTCGAGCTGAGTTAGGACAGCCTGGAGCGTTGCTTGGGGATGATCAATTATATAATGTTATTGTAACAGCTCATGCTTTTGTAATAATTTTTTTTCTAGTAATACCTATAATAATTGGTGGATTTGGGAATTGATTGGTTCCCTTAATGTTAGGAGCTCCGGATATGGCTTTTCCTCGTTTAAATAATATAAGTTTTTGACTTTTACCTCCTGCATTATTGTTGTTGTTATCATCATCTGCGGTAGAGAGAGGGGTAGGGACAGGTTGAACTGTGTATCCGCCTTTAGCTGGAAATTTAGCTCATGCTGGTGGTTCGGTAGATTTGGCTATTTTTTCTTTACATCTTGCGGGTGCTTCTTCTATTTTAGGTGCGGTAAATTTTATTACTACGATTATTAATATACGGTGGCAAGGGATGCAACTTGAACGTATGCCTTTATTTGTTTGATCGGTAAAGATTACTGCTATTTTACTTCTTTTATCATTGCCTGTACTTGCGGGTGCTATTACGATGCTTTTAACTGATCGAAATTTAAATACAGCTTTTTTTGATCCTCCAGGTGGGGGGGATCCTATTTTGTATCAGCATTTGTTT
>IM_2007_30392_Hastulopsis_pertusa 
ACGTTATATATTTTATTTGGAATGTGATCGGGTTTAGTAGGTACGGCTTTGAGACTTCTTATTCGGGCTGAGTTAGGACAGCCTGGGGCATTACTTGGGGATGATCAGTTATATAATGTTATTGTAACAGCTCATGCCTTTGTAATAATTTTTTTTCTAGTGATACCTATAATAATTGGTGGATTTGGAAATTGACTGGTTCCTTTAATGTTAGGGGCTCCAGATATAGCCTTTCCCCGTTTAAATAATATGAGTTTTTGGCTCTTACCTCCTGCATTATTATTGTTGCTATCATCATCTGCAGTAGAGAGAGGAGTAGGAACTGGCTGGACTGTGTATCCGCCTTTAGCTGGGAATTTAGCTCATGCTGGTGGTTCGGTTGACTTGGCTATTTTTTCTTTGCATCTTGCAGGTGCTTCTTCTATTTTAGGTGCAGTAAATTTTATTACTACAATTATTAATATGCGTTGACAGGGGATACAACTTGAGCGTATGCCTTTATTTGTTTGGTCAGTAAAAATTACTGCTGTTTTACTTCTTTTGTCATTACCAGTACTTGCAGGTGCTATTACAATGCTCTTAACTGATCGAAATTTAAATACAGCTTTTTTTGACCCTGCAGGAGGTGGGGATCCCATTTTATATCAGCACTTATTC
>IM_2007_30394_Terebra_funiculata 
ACATTATATATTTTGTTTGGGATATGATCTGGTCTTGTTGGTACTGCTCTTAGTCTTCTTATTCGTGCTGAGTTAGGTCAGCCTGGGGCTTTATTAGGTGATGACCAATTGTATAATGTTATTGTTACAGCTCATGCTTTTGTAATAATTTTCTTTTTGGTTATGCCTATGATAATTGGAGGATTTGGTAATTGATTGGTTCCTTTAATATTAGGAGCTCCTGATATGGCTTTTCCTCGTTTAAATAACATAAGTTTTTGATTATTACCTCCTGCACTTTTGTTGCTTTTATCTTCGTCTGCGGTAGAAAGAGGAGTGGGGACTGGATGAACAGTATATCCTCCTTTGGCTGGAAACTTGGCTCATGCTGGTGGGTCAGTAGATTTAGCTATTTTTTCTTTACACTTAGCAGGGGCTTCTTCTATTTTAGGAGCAGTAAATTTTATTACTACGATTATTAATATACGATGACAGGGAATACAGCTTGAACGTCTTCCGTTATTTGTGTGATCAGTAAAGATTACTGCTGTTTTGCTTCTTTTGTCACTACCTGTTCTTGCGGGTGCTATTACTATGCTTTTGACTGATCGAAACTTAAACACAGCATTCTTTGATCCAGCAGGAGGTGGAGATCCTATTCTTTATCAACATTTATTT
>IM_2007_30395_Pellifronia_jungi 
ACATTATATATTTTATTTGGTATATGATCAGGATTAGTTGGGACTGCATTAAGTCTTCTTATTCGGGCTGAGCTCGGTCAACCTGGTGCATTGCTTGGTGATGATCAATTATACAATGTGATTGTAACGGCTCATGCTTTTGTGATGATTTTTTTCTTAGTTATACCCATAATAATTGGTGGATTTGGAAATTGGTTAGTTCCGCTTATATTAGGAGCTCCAGATATGGCTTTTCCACGTTTAAATAATATAAGTTTTTGGCTTTTACCGCCTGCATTATTATTACTACTATCTTCAGCAGCTGTAGAGAGAGGAGTTGGAACTGGATGGACAGTGTATCCACCTTTATCTGGAAACCTGGCTCATGCTGGTGGCTCAGTGGATTTGGCTATTTTTTCTTTACATCTTGCAGGGGCTTCTTCTATTTTAGGGGCAGTAAATTTTATTACTACGATTATTAATATACGATGGCAGGGGATACAATTTGAGCGTCTTCCGTTATTTGTATGATCAGTAAAAATTACTGCTATTTTACTTCTTTTATCCTTACCAGTTCTTGCGGGAGCTATTACTATACTTTTAACTGATCGAAATCTGAATACGGCTTTTTTTGACCCAGCTGGAGGTGGGGATCCAATTTTGTATCAGCATTTATTC
>IM_2007_30401_Clathroterebra_fortunei 
ACGTTATATATTTTATTTGGAATGTGATCAGGTTTGGTAGGTACGGCTTTAAGTCTTCTTATTCGAGCTGAGTTAGGACAGCCTGGAGCGTTGCTTGGGGATGACCAATTATATAATGTTATTGTAACAGCTCATGCTTTTGTAATAATTTTTTTTCTAGTAATACCTATAATAATTGGTGGATTTGGGAATTGATTGGTTCCCTTAATGTTAGGAGCTCCGGATATGGCTTTTCCTCGTTTAAATAATATAAGTTTTTGACTTTTACCTCCTGCATTATTGTTGTTGTTATCATCATCTGCGGTAGAGAGAGGGGTAGGAACAGGTTGAACTGTGTATCCGCCTTTAGCTGGAAATTTAGCTCATGCTGGTGGTTCGGTAGATTTGGCTATTTTTTCTTTACATCTTGCGGGTGCTTCTTCTATTTTAGGTGCGGTAAATTTTATTACTACGATTATTAATATACGGTGGCAAGGGATGCAACTTGAACGTATGCCTTTATTTGTTTGATCGGTAAAGATTACTGCTATTTTACTTCTTTTATCATTGCCTGTACTTGCGGGTGCTATTACGATGCTTTTAACTGATCGAAATTTAAATACAGCTTTTTTTGATCCTGCAGGGGGTGGGGATCCTATTTTGTATCAGCATTTGTTT
>IM_2007_30404_Triplostephanus_triseriatus 
ACATTATATATTTTGTTTGGGATATGATCTGGTCTTGTTGGTACTGCCCTAAGTCTTCTTATTCGTGCTGAGTTAGGACAGCCTGGAGCTTTATTAGGTGATGACCAACTATATAATGTTATTGTTACAGCTCATGCTTTTGTAATAATCTTTTTTTTAGTTATACCTATGATAATTGGAGGGTTTGGTAATTGATTGGTTCCTTTGATGTTAGGGGCTCCTGATATGGCTTTTCCTCGTTTAAATAATATAAGTTTTTGATTGTTACCTCCTGCACTTTTGTTACTTTTATCTTCATCTGCGGTTGAAAGAGGAGTAGGGACCGGATGAACGGTATATCCTCCTTTGGCTGGTAATTTAGCTCATGCTGGTGGATCGGTAGATTTAGCTATTTTTTCTTTACATTTAGCGGGTGCTTCTTCTATTTTAGGGGCGGTAAATTTCATTACTACAATTATTAATATACGGTGACAAGGAATACAGCTTGAGCGTCTTCCGTTATTTGTATGGTCTGTGAAAATTACTGCTGTTTTACTTCTCTTGTCGTTACCTGTTTTAGCGGGTGCTATTACTATGCTTTTAACTGATCGAAATTTAAATACAGCGTTTTTTGATCCAGCAGGAGGTGGGGATCCTATTCTTTATCAGCATTTGTTT
>IM_2007_30406_Triplostephanus_fenestratus 
ACCTTATATATTTTATTTGGTATGTGATCTGGACTTGTTGGTACTGCTTTAAGTTTGCTTATTCGTGCTGAATTAGGGCAACCTGGGGCTTTGCTTGGTGATGATCAGCTATATAATGTTATTGTGACGGCCCATGCTTTTGTAATAATTTTTTTTTTAGTAATGCCTATGATGATTGGTGGATTTGGTAATTGGTTAGTTCCTTTAATGCTAGGGGCTCCTGATATGGCTTTTCCTCGCCTAAATAATATGAGTTTTTGGCTGTTACCGCCTGCATTATTGTTGTTATTATCTTCATCCGCAGTGGAAAGAGGAGTTGGGACTGGATGAACAGTTTATCCTCCTTTGGCTGGGAATTTAGCTCATGCCGGTGGGTCTGTGGATTTAGCTATTTTTTCTTTACATCTTGCAGGGGCTTCTTCTATTTTAGGGGCGGTAAATTTTATTACCACGATTATTAACATGCGATGACAAGGGATGCAATTTGAGCGTCTTCCTTTGTTTGTTTGGTCTGTGAAAATTACTGCTGTTTTATTACTTTTATCATTACCTGTTCTTGCGGGTGCTATTACTATGCTTTTAACTGATCGAAATCTGAATACAGCGTTTTTTGATCCAGCAGGAGGTGGTGATCCCATTTTATATCAGCATTTGTTT
>IM_2007_30407_Hastula_hectica 
ACGTTATATATTTTATTTGGGATATGATCAGGTTTGGTTGGAACTGCTTTAAGTCTACTTATTCGTGCTGAATTAGGGCAACCTGGTGCATTACTTGGAGATGATCAATTGTATAATGTTATTGTAACAGCTCATGCTTTTGTAATAATTTTCTTTTTGGTAATACCGATGATAATTGGTGGATTTGGAAATTGATTGGTGCCATTGATATTAGGGGCTCCAGATATAGCTTTTCCTCGTTTAAATAATATAAGTTTTTGACTTTTACCTCCAGCATTATTATTGCTTTTGTCTTCGTCTGCGGTAGAAAGTGGAGTTGGGACTGGATGAACGGTTTATCCACCTTTAGCGGGGAATCTAGCTCATGCTGGTGGTTCGGTGGATTTGGCTATTTTTTCTTTACATCTTGCTGGTGCTTCTTCAATTCTAGGGGCAGTGAATTTTATTACTACAATTATCAATATGCGGTGGCAAGGGATGCAGCTTGAGCGTCTACCTTTATTTGTTTGATCCGTTAAAATTACCGCTGTGCTATTACTTCTATCTTTGCCTGTTCTTGCCGGTGCTATTACTATGCTTTTAACTGATCGAAATTTAAATACGGCTTTTTTTGATCCAGCGGGAGGTGGAGATCCTATTTTATATCAACACTTATTC
>IM_2007_30408_Myurella_nebulosa 
ACGTTATATATTTTATTTGGAATGTGATCAGGCCTGGTAGGAACAGCTTTAAGACTTCTTATTCGGGCTGAATTAGGACAACCTGGAGCGTTGCTTGGTGATGATCAACTATACAATGTTATTGTAACAGCTCATGCTTTTGTAATAATCTTTTTTTTGGTGATGCCTATGATAATTGGTGGGTTTGGAAACTGGTTGGTTCCTTTGATGTTGGGGGCTCCAGATATGGCTTTTCCTCGTTTAAATAATATGAGTTTTTGACTTTTACCTCCTGCATTATTGCTGTTGCTATCCTCGTCGGCTGTGGAAAGAGGGGTAGGAACTGGTTGAACTGTGTATCCACCTTTGGCTGGAAACTTGGCTCATGCTGGTGGTTCAGTGGATTTAGCTATTTTTTCTTTACACCTTGCAGGTGCCTCTTCTATTTTAGGTGCAGTAAATTTTATTACTACAATTATTAATATACGATGACAAGGGATACAACTTGAGCGTATGCCTTTATTCGTTTGATCGGTAAAGATTACAGCTGTGTTGCTTCTTTTATCATTGCCTGTGCTCGCAGGTGCTATTACAATGCTTTTAACAGATCGAAATTTGAATACAGCTTTTTTTGATCCTGCCGGTGGTGGAGATCCTATTTTGTATCAACATTTATTT
>IM_2007_30409_Terebra_tricolor 
ACATTATATATTTTGTTTGGGATGTGATCTGGCCTTGTTGGTACTGCGTTGAGTCTTCTTATTCGTGCTGAACTAGGGCAACCTGGGGCTCTGTTGGGTGATGACCAGTTGTATAATGTTATTGTAACAGCTCATGCTTTTGTAATAATCTTTTTTTTAGTTATGCCTATGATAATTGGGGGGTTTGGTAATTGATTGGTTCCTTTAATATTAGGGGCTCCTGATATAGCTTTTCCTCGTTTAAATAATATGAGTTTTTGATTGTTGCCTCCTGCTCTTTTATTACTATTGTCTTCGTCTGCGGTGGAAAGAGGAGTTGGAACAGGATGGACAGTATATCCTCCTTTGGCTGGAAATCTGGCTCATGCCGGTGGGTCTGTAGATTTAGCTATTTTTTCTTTACATCTTGCAGGGGCTTCTTCTATTTTAGGGGCAGTAAATTTTATTACTACGATTATTAATATACGATGACAGGGAATGCAGCTTGAACGTCTTTCGTTGTTTGTATGATCAGTGAAAATCACTGCTGTCTTACTTCTTTTGTCGTTACCAGTTCTTGCTGGCGCTATTACTATACTTTTAACTGATCGAAATTTAAATACGGCGTTTTTTGACCCAGCAGGAGGTGGTGATCCAATTTTATACCAGCATTTGTTT
>IM_2007_30410_Triplostephanus_fenestratus 
ACATTATATATTTTATTTGGTATGTGATCTGGACTTGTTGGTACTGCTTTAAGTTTGCTTATTCGTGCTGAATTAAGGCAACCTGGGGCTTTGCTTGGTGATGATCAGCTATATAATGTTATTGTGACGGCCCATGCTTTTGTAATAATTTTTTTTTTAGTAATGCCTATGATGATTGGTGGATTTGGTAATTGGTTAGTTCCTTTAATGCTAGGGGCTCCTGATATGGCTTTTCCTCGCCTAAATAATATGAGTTTTTGGCTGTTACCGCCTGCATTATTGTTGTTATTATCTTCATCCGCAGTGGAAAGAGGAGTTGGGACTGGATGAACAGTTTATCCTCCTTTGGCTGGGAATTTAGCTCATGCCGGTGGGTCTGTGGATTTAGCTATTTTTTCTTTACATCTTGCAGGGGCTTCTTCTATTTTAGGGGCGGTAAATTTTATTACCACGATTATTAACATGCGATGACAAGGGATGCAATTTGAGCGTCTTCCTTTGTTTGTTTGGTCTGTGAAAATTACTGCTGTTTTATTACTTTTATCATTACCTGTTCTTGCGGGTGCTATTACTATGCTTTTAACTGATCGAAATCTGAATACAGCGTTTTTTGATCCAGCAGGAGGTG-----------------------------
>IM_2007_30411_Triplostephanus_anilis 
ACATTATATATTTTGTTTGGGATATGATCTGGTCTTGTTGGTACTGCGTTAAGTCTTCTTATTCGTGCTGAACTGGGGCAACCTGGGGCTCTGTTGGGTGATGACCAGCTATATAATGTTATTGTGACGGCTCATGCTTTTGTAATAATTTTCTTTTTAGTTATGCCTATGATGATTGGAGGGTTTGGGAATTGGTTGGTTCCTTTAATGCTAGGGGCTCCTGATATGGCTTTTCCTCGCTTAAACAATATGAGTTTTTGGCTATTGCCTCCTGCTCTTTTGTTGTTATTGTCTTCGTCTGCAGTGGAGAGAGGGGTTGGAACAGGGTGAACGGTATATCCTCCTTTAGCTGGGAATTTGGCTCATGCAGGTGGGTCTGTAGATTTGGCTATTTTTTCTCTACATCTTGCAGGGGCTTCTTCTATTTTAGGGGCAGTAAATTTTATTACTACAATTATTAATATACGGTGGCAGGGAATGCAGCTTGAACGTCTTCCGTTGTTTGTATGATCAGTGAAAATTACTGCTGTTTTACTTCTTTTATCGTTACCAGTTCTTGCTGGTGCTATTACTATGCTTTTGACTGATCGGAATTTGAATACAGCGTTTTTTGACCCAGCAGGAGGTGGGGATCCAATTTTATATCAGCATTTGTTT
>IM_2007_30412_Myurella_affinis 
ACATTGTATATCCTATTCGGGATATGGTCAGGTTTAGTGGGTACAGCTTTAAGGCTTCTTATTCGAGCTGAATTAGGACAACCTGGGGCGTTGCTTGGAGATGATCAGTTATATAACGTCATTGTAACGGCTCATGCTTTTGTAATGATTTTCTTTTTAGTTATGCCTATGATAATTGGCGGTTTTGGTAACTGATTGGTTCCTTTAATATTAGGAGCTCCTGATATGGCTTTTCCTCGTTTAAATAATATGAGTTTTTGGCTTTTACCTCCTGCACTATTGCTATTGTTATCATCTTCTGCAGTAGAGAGGGGTGTGGGAACAGGTTGAACTGTATATCCCCCTCTGGCTGGGAATTTGGCCCATGCTGGTGGTTCGGTGGATTTGGCTATTTTCTCCCTTCATCTTGCGGGTGCTTCTTCAATTTTAGGTGCGGTAAATTTTATTACTACAATTGTTAATATGCGATGGCAGGGGATGCAGCTTGAACGTATGCCTCTATTTGTTTGATCGGTAAAAATTACTGCTGTTTTACTTCTCTTGTCATTACCTGTACTTGCAGGTGCAATTACGATGCTTTTAACCGATCGTAATTTAAATACGGCCTTTTTTGACCCGGCAGGTGGTGGGGATCCTATTTCA---------------
>IM_2007_30414_Myurella_affinis 
ACATTGTATATCCTATTCGGGATATGGTCAGGTTTAGTGGGTACAGCTTTAAGGCTTCTTATTCGAGCTGAATTAGGGCAACCTGGGGCGTTGCTTGGAGATGATCAGTTATATAACGTCATTGTAACGGCTCATGCTTTTGTAATGATTTTCTTTTTAGTTATGCCTATGATAATTGGCGGTTTTGGTAACTGATTGGTTCCTTTAATATTAGGAGCTCCTGATATGGCTTTTCCTCGTTTAAATAATATGAGTTTTTGGCTTTTACCTCCTGCACTATTGCTATTGTTATCATCTTCTGCAGTAGAGAGGGGTGTGGGAACAGGTTGAACTGTATATCCCCCTCTGGCTGGGAATTTGGCCCATGCTGGTGGTTCGGTGGATTTGGCTATTTTCTCCCTTCATCTTGCGGGTGCTTCTTCAATTTTAGGTGCGGTAAATTTTATTACTACAATTGTTAATATGCGATGGCAGGGGATGCAGCTTGAGCGTATGCCTCTATTTGTTTGATCGGTAAAAATTACTGCTGTTTTACTTCTCTTGTCATTACCTGTACTTGCAGGTGCTATTACGATGCTTTTAACCGATCGTAATTTAAATACGGCCTTTTTTGACCCGGCAGGTGGTGGGGATCCTATTTTGTATCAACACTTGTTC
>IM_2007_30415_Myurella_affinis 
ACATTGTATATCCTATTCGGGATATGGTCAGGTTTAGTGGGTACAGCTTTAAGGCTTCTTATTCGAGCTGAATTAGGACAACCTGGGGCGTTGCTTGGAGATGATCAGTTATATAACGTCATTGTAACGGCTCATGCTTTTGTAATGATTTTCTTTTTAGTTATGCCTATGATAATTGGCGGTTTTGGTAACTGATTGGTTCCTTTAATATTAGGAGCTCCTGATATGGCTTTTCCTCGTTTAAATAATATGAGTTTTTGGCTTTTACCTCCTGCACTATTGCTATTGTTATCATCTTCTGCAGTAGAGAGGGGTGTGGGAACAGGTTGAACTGTATATCCCCCTCTGGCTGGGAATTTGGCCCATGCTGGTGGTTCGGTGGATTTGGCTATTTTCTCCCTTCATCTTGCGGGTGCTTCTTCAATTTTAGGTGCGGTAAATTTTATTACTACAATTGTTAATATGCGATGGCAGGGGATGCAGCTTGAACGTATGCCTCTATTTGTTTGATCGGTAAAAATTACTGCTGTTTTACTTCTCTTGTCATTACCTGTACTTGCAGGTGCAATTACGATGCTTTTAACCGATCGTAATTTAAATACGGCCTTTTTTGACCCGGCAGGTGGTGGGGATCCTATTTTGTATCAACACTTGTTT
>IM_2007_30416_Hastula_strigilata 
ACATTATATATTTTATTTGGAATATGATCAGGATTGGTTGGTACTGCTTTAAGTTTACTTATTCGTGCTGAATTAGGTCAACCTGGAGCCTTACTTGGAGACGATCAATTATATAATGTTATTGTTACAGCTCATGCTTTTGTTATAATTTTTTTCTTGGTTATACCTATAATAATTGGTGGATTTGGAAATTGATTAGTACCTTTAATGTTAGGAGCTCCTGATATAGCTTTTCCTCGCTTAAATAACATAAGTTTTTGACTTTTACCTCCTGCATTGCTATTATTGTTATCGTCTTCTGCAGTAGAGAGAGGTGTCGGAACTGGATGAACTGTTTATCCGCCTTTGGCTGGAAATTTAGCACATGCCGGAGGGTCAGTAGATTTGGCTATTTTTTCCCTACATCTTGCGGGTGCTTCTTCTATTTTAGGAGCTGTAAATTTTATTACTACAATTATTAACATACGTTGACAAGGAATGCAACTTGAGCGTCTTCCTTTATTTGTTTGATCAGTTAAAATTACTGCTGTTTTGTTATTATTATCATTACCTGTTCTTGCGGGAGCTATTACTATGCTTTTAACTGATCGAAATTTAAATACAGCTTTCTTTGATCCAGCAGGAGGTGGAGATCCAATTTTATATCAACACTTATTC
>IM_2007_30417_Hastula_solida 
ACATTATATATTTTATTTGGAATGTGATCAGGCTTGGTTGGGACTGCTTTGAGTTTACTTATTCGTGCTGAACTAGGGCAACCTGGAGCATTGCTTGGGGACGATCAACTGTATAACGTTATTGTTACAGCTCATGCTTTTGTAATGATTTTTTTCCTGGTTATGCCCATGATAATTGGTGGGTTTGGGAATTGATTAGTGCCATTAATACTAGGGGCTCCGGACATGGCTTTTCCTCGCCTAAATAATATAAGCTTTTGGCTTTTACCTCCTGCGTTGTTGCTACTTCTATCTTCGTCTGCGGTAGAGAGTGGGGTTGGGACTGGATGAACGGTGTATCCCCCTTTATCTGGAAACCTAGCGCATGCTGGTGGTTCAGTCGATTTAGCTATTTTTTCTTTACATCTTGCAGGGGCTTCCTCTATTTTAGGGGCTGTAAATTTTATTACTACAATTATTAACATACGATGACAGGGAATGCAACTTGAGCGTCTTCCTTTATTTGTTTGATCGGTTAAGATTACTGCTGTATTGCTGCTTTTATCTTTACCGGTTCTTGCCGGTGCTATTACTATGCTTTTAACTGATCGAAATCTAAATACAGCTTTCTTTGACCCAGCAGGAGGTGGGGATCCTATTTTGTACCAGCATTTATTT
>IM_2007_30418_Triplostephanus_fenestratus 
ACATTATATATTTTATTTGGTATGTGATCTGGACTTGTTGGTACTGCTTTAAGTTTGCTTATTCGTGCTGAATTAGGGCAACCTGGGGCTTTGCTTGGTGATGATCAGCTATATAATGTTATTGTGACGGCCCATGCTTTTGTAATAATTTTTTTTTTAGTAATGCCTATGATGATTGGTGGATTTGGTAATTGGTTAGTTCCTTTAATGCTAGGGGCTCCTGATATGGCTTTTCCTCGCCTAAATAATATGAGTTTTTGGCTGTTACCGCCTGCATTATTGTTGTTATTATCTTCATCCGCAGTGGAAAGAGGAGTTGGGACTGGATGAACAGTTTATCCTCCTTTGGCTGGGAATTTAGCTCATGCCGGTGGGTCTGTGGATTTAGCTATTTTTTCTTTACATCTTGCAGGGGCTTCTTCTATTTTAGGGGCGGTAAATTTTATTACCACGATTATTAACATGCGATGACAAGGGATGCAATTTGAGCGTCTTCCTTTGTTTGTTTGGTCTGTGAAAATTACTGCAGTTTTATTACTTTTATCATTACCTGTTCTTGCGGGTGCTATTACTATGCTTTTAACTGATCGATATCGGAATACAGCGTTTTTTGATCCAGCAGGAGGTG-----------------------------
>IM_2007_30419_Terebra_succincta 
ACCTTATATATTTTATTTGGGATGTGATCAGGGCTGGTTGGTACAGCTTTAAGCCTTCTTATTCGAGCTGAGTTAGGGCAGCCTGGGGCATTACTTGGGGATGATCAGTTGTATAACGTTATTGTGACAGCTCATGCTTTTGTAATAATTTTTTTTTTAGTAATGCCAATGATAATTGGTGGGTTTGGAAATTGATTGGTTCCTTTAATGTTGGGGGCTCCCGATATGGCTTTTCCTCGTTTGAATAATATGAGTTTTTGACTATTGCCCCCTGCATTATTATTATTATTGTCTTCATCTGCGGTAGAGAGAGGAGTGGGAACAGGTTGAACTGTGTATCCTCCTTTAGCTGGAAATTTAGCTCACGCCGGTGGTTCGGTGGATTTGGCTATTTTTTCTTTACATCTTGCGGGTGCTTCCTCTATTTTGGGTGCAGTAAATTTTATTACTACGATTATTAATATACGATGGCAAGGTATACAGCTTGAGCGTATGCCTTTATTTGTGTGATCAGTAAAAATTACTGCTGTTTTACTTCTTTTGTCGTTGCCTGTTCTTGCTGGGGCTATTACTATACTTTTAACTGATCGAAATCTGAATACGGCTTTTTTTGATCCTGCAGGTGGTGGAAATCCTATTTTATATCAACATTTGTTT
>IM_2007_30420_Hastula_strigilata 
ACATTATACATTTTATTTGGAATATGATCAGGGTTAGTTGGTACTGCTTTAAGTTTACTTATTCGTGCTGAATTAGGACAACCTGGAGCATTGCTTGGAGATGATCAATTATATAATGTTATTGTTACAGCTCATGCTTTTGTTATAATTTTTTTCTTAGTTATACCTATAATAATTGGTGGATTTGGAAATTGATTAGTACCTTTAATGTTAGGAGCTCCTGATATGGCTTTTCCTCGCTTAAATAATATAAGTTTTTGGCTTTTACCTCCTGCATTATTGTTATTATTATCATCTTCTGCAGTAGAAAGAGGTGTTGGGACTGGATGAACTGTTTATCCACCTTTGGCTGGAAATTTGGCACATGCCGGAGGGTCAGTAGATTTGGCTATTTTTTCTTTACATCTTGCAGGTGCTTCTTCTATTTTAGGAGCTGTAAATTTTATTACTACAATTATTAATATACGATGACAAGGAATACAATTTGAACGTCTTCCTTTATTTGTTTGATCAGTTAAAATTACTGCTGTTCTATTATTATTATCATTACCTGTTCTTGCAGGAGCTATTACTATGCTTTTAACTGATCGTAATTTAAATACAGCTTTTTTTGATCCAGCAGGAGGTGGGGATCCCATTTTATATCAACATTTATTT
>IM_2007_30423_Terebra_fijiensis 
ACATTGTATATCTTGTTTGGAATATGATCGGGTTTGGTTGGTACGGCCTTAAGTCTTCTTATTCGAGCTGAGCTAGGGCAACCTGGGGCATTACTTGGGGATGATCAGCTATATAATGTTATTGTAACAGCTCATGCTTTTGTAATAATTTTCTTTTTGGTAATGCCTATAATAATTGGTGGGTTTGGAAATTGGTTGGTTCCTTTGATGTTAGGGGCTCCCGATATGGCTTTTCCTCGTTTGAACAATATAAGTTTTTGGTTGTTACCTCCTGCGTTATTGTTGTTATTATCTTCGTCTGCAGTAGAAAGAGGAGTAGGGACAGGGTGAACTGTGTATCCTCCTTTAGCTGGGAATTTAGCTCATGCTGGTGGTTCAGTTGATTTAGCTATTTTTTCTTTACACCTTGCAGGTGCTTCTTCTATTTTAGGTGCGGTAAATTTTATTAGTACGGTTATCAATATACGATGACAAGGAATGCAACTTGAGCGTATGCCATTATTTGTGTGATCAGTAAAGATTACTGCTGTTTTACTTCTTCTGTCGTTGCCTGTTCTTGCTGGGGCTATTACTATATTGTTAACTGATCGAAATTTAAATACAGCTTTTTTTGATCCTGCTGGTGGTGGGGATCCTATTTTGTATCAGCATTTATTT
>IM_2007_30425_Strioterebrum_nitidum 
ACGTTATATATTTTATTTGGAATGTGATCAGGTTTAGTAGGTACGGCTTTGAGTCTTCTTATTCGAGCCGAGTTAGGGCAACCTGGAGCATTATTAGGAGATGATCAATTATATAATGTTATTGTAACAGCTCATGCTTTTGTAATAATTTTTTTTCTAGTAATACCAATAATGATTGGTGGATTTGGGAATTGATTGGTTCCTTTGATGTTAGGAGCTCCTGATATGGCTTTTCCTCGTCTAAATAATATAAGTTTCTGACTTTTACCTCCTGCACTGTTATTGTTACTATCTTCATCTGCTGTGGAAAGGGGAGTAGGAACGGGCTGAACTGTATATCCACCTTTAGCTGGAAATTTGGCTCATGCTGGTGGTTCAGTGGATTTGGCTATTTTTTCTCTCCATCTTGCAGGTGCCTCTTCTATTTTAGGTGCAGTAAACTTTATTACTACAATTATTAATATACGGTGACAGGGGATGCAGCTTGAACGTATGCCTTTATTTGTTTGATCAGTAAAAATTACTGCTGTTTTACTTTTGTTATCGCTACCTGTTCTTGCTGGAGCTATTACTATGCTTTTAACTGATCGAAATCTGAATACAGCTTTTTTTGACCCTGCTGGAGGTGGAGATCCAATTTTATATCAGCATTTATTT
>IM_2007_30426_Hastula_hectica 
ACGTTATATATTTTATTTGGGATATGATCAGGTTTGGTTGGAACTGCTTTAAGTCTACTTATTCGTGCTGAATTAGGGCAACCTGGTGCATTACTTGGAGATGATCAATTGTATAATGTTATTGTAACAGCTCATGCTTTTGTAATAATTTTCTTTTTGGTAATACCGATGATAATTGGTGGATTTGGAAATTGATTGGTGCCATTGATATTAGGGGCTCCAGATATAGCTTTTCCTCGTTTAAATAATATAAGTTTTTGACTTTTACCTCCAGCATTATTATTGCTTTTGTCTTCGTCTGCGGTAGAAAGTGGAGTTGGGACTGGATGAACGGTTTATCCACCTTTAGCGGGGAATCTAGCTCATGCTGGTGGTTCGGTGGATTTGGCTATTTTTTCTTTACATCTTGCTGGTGCTTCTTCAATTCTAGGGGCAGTGAATTTTATTACTACAATTATCAATATGCGGTGGCAGGGAATGCAGCTTGAGCGTCTACCTTTATTTGTTTGATCCGTTAAAATTACCGCTGTGCTATTACTTCTATCTTTGCCTGTTCTTGCCGGAGCTATTACTATGCTTTTAACTGATCGAAATTTAAATACGGCTTTTTTTGATCCCCCAGGAGGTGGAGATC-----------------------
>IM_2007_30427_Triplostephanus_fenestratus 
-------------------GGATGTGGTCAGGTCTTGTAGGGACTGCTTTGAGGTTACTTATTCGTGCTGAATTAGGACAGCCTGGAGCTTTGCTTGGAGACGATCAGTTATATAATGTTATTGTAACAGCTCATGCTTTTGTAATAATTTTCTTTTTAGTAATGCCTATGATGATTGGAGGATTTGGTAATTGATTAGTGCCTTTAATATTAGGAGCTCCTGATATGGCTTTTCCTCGTTTGAATAATATAAGTTTTTGACTATTACCACCTGCGTTATTATTATTATTATCATCGTCTGCGGTAGAAAGGGGAGTGGGAACTGGATGAACAGTTTATCCTCCTTTAGCTGGAAATTTAGCTCATGCTGGTGGGTCTGTAGATTTAGCTATTTTTTCTTTACATCTTGCAGGGGCTTCTTCTATTTTGGGGGCAGTTAATTTTATTACTACTATTATTAATATGCGATGACAAGGGATACAGCTTGAGCGTCTTCCTTTGTTCGTTTGGTCTGTAAAAATTACTGCTATTTTATTACTTTTGTCGTTGCCTGTTCTTGCGGGTGCTATTACTATGCTTTTAACTGATCGAAATTTAAATACAGCGTTTTTTGATCCAGCAGGAGGTGGTGATCCTATTTTGTATCAACATTTATTC
>IM_2007_30428_Oxymeris_dimidiata 
ACATTATATATTCTGTTTGGGATGTGATCTGGTCTTGTCGGTACTGCTTTAAGTCTATTAATTCGAGCTGAATTAGGACAACCTGGAGCTTTATTGGGTGATGATCAGCTATATAATGTAATTGTTACAGCTCATGCTTTTGTAATGATTTTTTTCTTAGTTATACCTATGATAATTGGAGGATTTGGTAATTGATTGGTTCCTTTGATGTTGGGGGCTCCTGACATGGCTTTTCCTCGTTTAAATAATATAAGTTTTTGACTATTACCTCCTGCATTGTTGTTATTGTTATCTTCATCTGCGGTAGAGAGAGGTGTTGGAACTGGATGAACAGTGTATCCTCCTCTAGCTGGGAATTTGGCACATGCTGGTGGGTCTGTAGATTTAGCTATTTTTTCTTTACATCTTGCAGGGGCTTCTTCTATTTTAGGGGCTGTAAATTTTATCACTACAATTATTAATATACGATGACAAGGAATACAGCTTGAGCGTCTTCCTTTGTTTGTGTGGTCGGTAAAAATTACTGCTGTCTTACTCCTTTTATCATTACCCGTTCTTGCTGGTGCTATTACTATGCTTTTAACTGATCGGAATCTAAATACGGCATTTTTTGATCCAGCAGGAGGTGGTGATCCTATTTTATACCAGCATTTGTTT
>IM_2007_30430_Myurella_affinis 
ACATTGTATATCCTATTCGGGATATGGTCAGGTTTAGTGGGTACAGCTTTAAGGCTTCTTATTCGAGCTGAATTAGGGCAACCTGGGGCGTTGCTTGGAGATGATCAGTTATATAACGTCATTGTAACGGCTCATGCTTTTGTAATGATTTTCTTTTTAGTTATGCCTATGATAATTGGCGGTTTTGGTAACTGATTGGTTCCTTTAATATTAGGAGCTCCTGATATGGCTTTTCCTCGTTTAAATAATATAAGTTTTTGGCTTTTACCTCCTGCACTATTGCTGTTGTTATCATCTTCTGCAGTAGAGAGGGGTGTGGGAACAGGTTGAACTGTATATCCCCCTCTGGCTGGGAATTTGGCCCATGCTGGTGGTTCGGTGGATTTGGCTATTTTCTCCCTTCATCTTGCGGGTGCTTCTTCAATTTTAGGTGCGGTAAATTTTATTACTACAATTGTTAATATGCGATGGCAGGGGATGCAGCTTGAGCGTATGCCTCTATTTGTTTGATCGGTAAAAATTACTGCTGTTTTACTTCTCTTGTCATTACCTGTACTTGCAGGTGCTATTACGATGCTTTTAACCGATCGTAATTTAAATACGGCCTTTTTTGACCCAGCAGGTGGTGGGGATCCTATTTTGTATCAACACTTGTTT
>IM_2007_30431_Terebra_laevigata 
ACATTATATATTTTATTTGGGATATGATCTGGTCTTGTTGGTACTGCTCTTAGTCTTCTTATTCGTGCTGAGTTGGGACAACCTGGGGCTTTACTAGGTGACGATCAGTTGTATAATGTTATTGTTACAGCTCATGCTTTTGTAATAATTTTCTTTTTGGTTATACCTATGATAATTGGAGGATTTGGTAATTGATTGGTTCCATTAATATTAGGAGCTCCTGATATGGCTTTTCCTCGTTTAAATAACATAAGTTTCTGATTGTTACCACCTGCACTTTTATTGCTTTTATCTTCATCTGCGGTAGAAAGGGGAGTAGGAACTGGATGAACAGTGTATCCTCCTTTAGCAGGAAATTTAGCTCATGCTGGTGGATCGGTAGATTTGGCTATTTTTTCTTTACATTTGGCGGGAGCTTCTTCTATTTTAGGGGCGGTAAATTTTATTACTACAATTATTAACATACGATGACAGGGGATGCAACTTGAACGTCTTCCATTATTTGTGTGATCAGTAAAGATTACTGCTGTTTTACTTCTTCTATCGTTACCTGTTCTTGCAGGTGCTATTACTATGCTTTTAACTGATCGAAATTTAAACACAGCATTTTTTGATCCAGCAGGAGGTGGAGATCCTATTCTTTATCAACATTTATTT
>IM_2007_30432_Duplicaria_sp._03 
ACGTTATATATTTTATTTGGTATGTGATCAGGATTAGTAGGTACAGCTTTAAGCCTTCTTATTCGAGCTGAATTAGGTCAGCCTGGGGCATTGCTTGGGGATGATCAACTATATAATGTTATTGTAACAGCTCATGCTTTTGTAATAATTTTTTTCTTAGTGATGCCAATAATAATTGGTGGATTTGGAAATTGATTGGTTCCGTTAATATTAGGAGCTCCTGATATGGCTTTTCCTCGTTTAAATAATATGAGTTTTTGGCTTTTACCTCCTGCGTTATTACTATTATTGTCTTCATCTGCGGTAGAGAGAGGGGTAGGAACTGGTTGAACTGTATATCCCCCTTTAGCTGGAAATTTGGCCCATGCAGGTGGTTCAGTGGATTTAGCTATTTTTTCTTTACATCTTGCAGGTGCTTCTTCTATTTTAGGTGCAGTAAACTTTATTACTACTATTATTAATATACGATGACAAGGAATGCAACTTGAACGTATACCTTTATTTGTTTGATCAGTAAAAATTACTGCTGTTTTATTACTATTATCTCTACCTGTTCTTGCTGGGGCTATTACTATGCTTTTAACTGATCGAAATTTAAACACAGCTTTTTTTGATCCAGCAGGCGGTGGAGATCCTATTTTGTATCAACATCTATTC
>IM_2007_30433_Terebra_succincta 
ACATTATATATTTTATTTGGGATGTGATCAGGGCTGGTTGGTACAGCTTTAAGCCTTCTTATTCGAGCTGAGTTAGGGCAGCCTGGGGCATTACTTGGGGATGATCAGTTGTATAACGTTATTGTGACAGCTCATGCTTTTGTAATAATTTTTTTTTTAGTAATGCCAATGATAATTGGTGGGTTTGGAAATTGATTGGTTCCTTTAATGTTGGGGGCTCCCGATATGGCTTTTCCTCGTTTGAATAATATGAGTTTTTGACTATTGCCCCCTGCATTATTATTATTATTGTCTTCATCTGCGGTAGAGAGAGGAGTGGGAACAGGTTGAACTGTGTATCCTCCTTTAGCTGGAAATTTAGCTCACGCCGGTGGTTCGGTGGATTTGGCTATTTTTTCTTTACATCTTGCGGGTGCTTCCTCTATTTTGGGTGCAGTAAATTTTATTACTACGATTATTAATATACGATGGCAAGGTATACAGCTTGAGCGTATGCCTTTATTTGTGTGATCAGTAAAAATTACTGCTGTTTTACTTCTTTTGTCGTTGCCTGTTCTTGCTGGGGCTATTACTATACTTTTAACTGATCGAAATCTGAATACGGCTTTTTTTGATCCTGCAGGTGGTGGAGATCCTATTTTATATCAACATTTGTTT
>IM_2007_30434_Terebra_succincta 
ACATTATATATTTTATTTGGGATGTGATCAGGGCTGGTTGGTACAGCTTTAAGTCTTCTTATTCGAGCTGAGTTAGGGCAGCCTGGGGCATTACTTGGGGATGATCAGTTGTATAACGTTATTGTGACAGCTCATGCTTTTGTAATAATTTTTTTTTTAGTAATGCCAATGATAATTGGTGGGTTTGGAAATTGATTGGTTCCTTTAATGTTGGGGGCTCCCGATATGGCTTTTCCTCGTTTGAATAATATGAGTTTTTGACTATTGCCCCCTGCATTATTATTATTATTGTCTTCATCTGCGGTAGAGAGAGGAGTGGGAACAGGTTGAACTGTGTATCCTCCTTTAGCTGGAAATTTAGCTCACGCCGGTGGTTCGGTGGATTTGGCTATTTTTTCTTTACATCTTGCGGGTGCTTCCTCTATTTTGGGTGCAGTAAATTTTATTACTACGATTATTAATATACGATGGCAAGGTATACAGCTTGAGCGTATGCCTTTATTTGTGTGATCAGTAAAAATTACTGCTGTTTTACTTCTTTTGTCGTTGCCTGTTCTTGCTGGGGCTATTACTATACTTTTAACTGATCGAAATCTGAATACGGCTTTTTTTGATCCTGCAGGTGGTGGAGATCCTATTTTATATCAACATTTGTTT
>IM_2007_30435_Hastula_strigilata 
ACATTATATATTTTATTTGGAATATGATCAGGATTAGTTGGTACTGCTTTAAGTTTATTAATTCGTGCTGAATTAGGTCAACCTGGAGCATTACTTGGGGATGACCAATTATATAATGTTATTGTTACAGCTCATGCTTTTGTTATAATTTTTTTCTTAGTTATACCTATAATAATTGGTGGATTTGGAAATTGATTAGTGCCTTTAATGTTAGGGGCTCCTGATATAGCTTTTCCTCGTTTAAATAATATAAGTTTTTGGCTTTTGCCTCCTGCACTGTTGTTATTACTATCATCTTCTGCTGTAGAAAGAGGTGTTGGGACTGGATGAACTGTTTATCCACCTTTGGCTGGGAACTTAGCACATGCTGGAGGGTCAGTAGATTTAGCTATTTTTTCTTTACATCTTGCGGGTGCTTCTTCTATTTTAGGGGCTGTAAATTTTATTACTACAATTATTAATATACGATGGCAAGGGATACAACTTGAGCGTCTTCCTTTATTTGTTTGATCAGTTAAAATTACTGCTGTTTTATTATTATTATCGTTGCCTGTTCTCGCAGGAGCTATTACTATACTTTTAACTGATCGAAATTTAAATACAGCTTTCTTTGATCCAGCAGGAGGTGGAGATCCTATTTTATATCAGCATTTATTT
>IM_2007_30437_Hastula_albula 
ACATTATATATTTTATTTGGAATGTGATCAGGATTGGTTGGAACTGCGTTAAGTTTACTTATTCGTGCTGAACTAGGGCAACCTGGGGCATTACTTGGAGATGATCAACTGTACAATGTTATTGTTACAGCTCATGCTTTTGTGATAATTTTTTTCTTAGTTATGCCAATGATGATTGGTGGATTTGGAAATTGACTGGTGCCGTTGATGTTAGGGGCTCCAGACATGGCTTTTCCTCGTTTAAATAATATAAGTTTTTGGCTATTACCACCTGCATTATTATTGCTCTTGTCTTCTTCTGCGGTTGAAAGAGGGGTTGGAACGGGATGAACTGTGTATCCTCCTCTTGCTGGAAACTTAGCGCATGCTGGTGGATCGGTGGATTTGGCTATTTTTTCTTTGCATCTTGCGGGTGCTTCTTCTATTTTAGGGGCTGTAAATTTTATTACTACAATTATTAATATACGGTGACAAGGAATGCAACTTGAACGTCTTCCTCTTTTTGTTTGGTCAGTTAAGATTACTGCTGTGTTATTACTTTTGTCTCTACCGGTTCTTGCAGGTGCTATTACTATGCTTTTAACTGATCGAAATTTAAATACGGCTTTCTTTGACCCCGCAGGAGGTGGGGATCCTATTTTGTATCAGCATTTGTTT
>IM_2007_30438_Hastula_albula 
ACATTATATATTTTATTTGGAATGTGATCAGGATTGGTTGGAACTGCGTTAAGTTTACTTATTCGTGCTGAACTAGGGCAACCTGGGGCATTACTTGGAGATGATCAACTGTACAATGTCATTGTTACAGCTCATGCTTTTGTGATAATTTTTTTCTTAGTTATGCCAATGATGATTGGTGGATTTGGAAATTGACTGGTGCCGTTGATGTTAGGAGCTCCAGACATGGCTTTTCCTCGTTTAAATAATATAAGTTTTTGGCTATTACCACCTGCATTATTATTGCTCTTGTCTTCTTCTGCGGTTGAAAGAGGGGTTGGAACGGGATGAACTGTGTATCCTCCTCTTGCTGGAAACTTAGCGCATGCTGGTGGATCGGTGGATTTGGCTATTTTTTCTTTGCATCTTGCGGGTGCTTCTTCTATTTTAGGGGCTGTAAATTTTATTACGACAATTATTAATATACGGTGACAAGGAATGCAACTTGAACGTCTTCCTCTTTTTGTTTGGTCAGTTAAGATTACTGCTGTGTTATTACTTTTGTCTCTGCCGGTTCTTGCAGGTGCTATTACTATGCTTTTAACTGATCGAAATTTAAATACGGCTTTCTTTGACCCCGCAGGAGGTGGGGATCCTATTTTGTATCAGCATTTGTTT
>IM_2007_30439_Myurella_affinis 
ACATTGTATATCCTATTCGGGATATGGTCAGGCTTAGTGGGTACAGCTTTAAGGCTTCTTATTCGAGCTGAATTAGGACAACCTGGGGCGTTGCTTGGAGATGATCAGTTATATAACGTCATTGTAACGGCTCATGCTTTTGTAATGATTTTCTTTTTAGTTATGCCTATGATAATTGGCGGTTTTGGTAACTGATTGGTTCCTTTAATATTAGGAGCTCCTGATATGGCTTTTCCTCGTTTAAATAATATGAGTTTTTGGCTTTTACCTCCTGCACTATTGCTATTGTTATCATCTTCTGCAGTAGAGAGGGGTGTGGGAACAGGTTGAACTGTATATCCCCCTCTGGCTGGGAATTTGGCCCATGCTGGTGGTTCGGTGGATTTGGCTATTTTCTCCCTCCATCTTGCGGGTGCTTCTTCAATTTTAGGTGCGGTAAATTTTATTACTACAATTGTTAATATGCGATGGCAGGGGATGCAGCTTGAACGTATGCCTCTATTTGTTTGATCGGTAAAAATTACTGCTGTTTTACTTCTCTTGTCATTACCTGTACTTGCAGGTGCTATTACGATGCTTTTAACCGATCGTAATTTAAATACGGCCTTTTTTGACCCGGCAGGTGGTGGGGATCCTATTTTGTATCAACACTTGTTT
>IM_2007_30440_Terebra_succincta 
ACATTATATATTTTATTTGGGATGTGATCAGGGCTGGTTGGTACAGCTTTAAGTCTTCTTATTCGAGCTGAGTTAGGGCAGCCTGGGGCATTACTTGGGGATGATCAGTTGTATAACGTTATTGTGACAGCTCATGCTTTTGTAATAATTTTTTTTTTAGTAATGCCAATGATAATTGGTGGGTTTGGAAATTGATTGGTTCCTTTAATGTTGGGGGCTCCCGATATGGCTTTTCCTCGTTTGAATAATATGAGTTTTTGACTATTGCCCCCTGCATTATTATTATTATTGTCTTCATCTGCGGTAGAGAGAGGAGTGGGAACAGGTTGAACTGTGTATCCTCCTTTAGCTGGAAATTTAGCTCACGCCGGTGGTTCGGTGGATTTGGCTATTTTTTCTTTACATCTTGCGGGTGCTTCCTCTATTTTGGGTGCAGTAAATTTTATTACTACGATTATTAATATACGATGGCAAGGTATACAGCTTGAGCGTATGCCTTTATTTGTGTGATCAGTAAAAATTACTGCTGTTTTACTTCTTTTGTCGTTGCCTGTTCTTGCTGGGGCTATTACTATACTTTTAACTGATCGAAATCTGAATACGGCTTTTTTTGATCCTGCAGGTGGTGGAGATCCTATTTTATATCAACATTTGTTT
>IM_2007_30441_Terebra_textilis 
ACATTATATATTTTATTTGGAATATGATCCGGTTTGGTTGGTACGGCTTTAAGCCTTCTTATTCGGGCTGAGTTAGGGCAACCTGGGGCATTGCTCGGGGACGATCAGCTATATAATGTAATTGTAACAGCTCATGCTTTTGTAATGATTTTTTTTCTGGTAATACCTATAATGATTGGTGGGTTTGGGAATTGATTGGTTCCTTTAATATTAGGAGCTCCTGATATGGCTTTTCCTCGTTTAAATAATATAAGTTTTTGATTATTACCTCCTGCATTATTATTATTGCTATCTTCGTCTGCAGTTGAGAGGGGGGTGGGAACAGGTTGAACTGTATATCCTCCTTTGGCTGGGAATTTAGCCCATGCTGGTGGTTCAGTGGATTTGGCTATTTTTTCTTTACATCTTGCGGGTGCTTCTTCTATTTTAGGTGCGGTAAATTTTATTACTACAATTATTAATATACGATGACAGGGGATACAGCTTGAACGTATACCTTTATTTGTATGATCAGTAAAAATTACTGCTGTCTTACTTCTTTTATCATTGCCTGTTCTTGCTGGGGCTATTACTATACTTTTAACTGATCGAAATTTGAACACAGCTTTTTTTGATCCTGCCGGTGGTGGAGATCCTATTTTGTATCAGCATTTGTTT
>IM_2007_30442_Hastulopsis_mindanaoensis 
ACGTTATATATTTTATTTGGGATGTGATCAGGTTTAGTAGGGACGGCTTTAAGACTCCTTATTCGAGCTGAATTGGGACAGCCTGGGGCGTTACTTGGGGATGATCAGTTATATAATGTTATTGTAACAGCCCATGCCTTTGTAATAATTTTTTTTCTAGTAATACCTATAATGATTGGTGGATTTGGGAATTGGTTAGTTCCTTTGATGTTGGGGGCTCCAGATATGGCTTTTCCTCGTTTAAATAATATAAGTTTTTGACTTTTACCTCCTGCATTATTATTGCTATTGTCGTCATCGGCGGTAGAAAGAGGGGTAGGGACTGGTTGAACTGTGTATCCGCCTTTAGCTGGAAATTTGGCTCATGCTGGTGGTTCAGTAGATTTGGCTATTTTTTCTTTACATCTTGCAGGTGCTTCTTCTATTTTAGGTGCGGTAAATTTTATTACTACAATTATTAATATACGTTGACAGGGGATACAGCTTGAGCGTATGCCTTTATTTGTTTGATCAGTAAAGATTACTGCTATTTTACTTCTTTTATCTTTACCAGTACTTGCGGGTGCTATTACAATGCTTTTAACTGATCGAAATTTAAATACAGCTTTTTTTGATCCTGCAGGAGGTGGAGATCCTATCTTATATCAACATTTATTT
>IM_2007_30443_Oxymeris_felina 
ACATTGTATATTTTGTTTGGAATGTGGTCTGGCCTTGTTGGTACTGCTTTAAGTTTACTTATTCGAGCTGAATTAGGGCAACCTGGAGCTTTACTTGGTGATGACCAGCTGTATAATGTAATTGTTACAGCACATGCTTTTGTAATAATTTTTTTCTTAGTTATACCTATGATAATTGGGGGATTTGGTAATTGGTTAGTTCCTCTAATGTTAGGGGCTCCTGATATGGCTTTTCCTCGTCTAAATAATATAAGTTTTTGATTATTACCTCCAGCATTATTGTTATTATTATCTTCATCTGCGGTAGAGAGAGGTGTTGGAACAGGGTGGACGGTGTATCCTCCTTTGGCTGGGAATTTGGCTCATGCTGGTGGGTCTGTAGATCTGGCTATTTTTTCTTTACATCTCGCAGGGGCTTCTTCTATTTTAGGTGCTGTAAATTTTATTACTACGATTATTAATATACGATGACAGGGGATGCAGCTTGAGCGTCTTCCTCTGTTTGTATGGTCGGTAAAAATTACTGCTGTTTTGCTTCTTTTGTCTCTTCCTGTTCTTGCAGGTGCTATTACTATGCTTTTGACTGATCGAAATTTGAATACAGCATTTTTTGATCCAGCAGGAGGTGGTGATCCAATTTTGTACCAACATCTGTTT
>IM_2007_30444_Terebra_subulata 
ACGTTGTATATTTTATTTGGGATATGATCAGGCCTTGTTGGTACTGCCTTGAGCCTTCTTATTCGTGCTGAGCTGGGGCAGCCTGGGGCTTTGCTTGGTGATGATCAGCTATATAATGTGATTGTAACAGCTCATGCCTTTGTAATAATTTTTTTTTTAGTAATGCCTATGATGATTGGAGGGTTTGGTAATTGGTTGGTGCCCTTGATGCTAGGAGCTCCTGATATGGCTTTTCCTCGCCTAAATAACATGAGTTTTTGATTGTTGCCTCCCGCATTGTTATTGTTGTTGTCTTCATCTGCGGTAGAAAGAGGGGTTGGAACAGGATGAACAGTGTATCCTCCATTAGCTGGTAACTTAGCTCATGCTGGTGGATCAGTGGACTTGGCTATTTTTTCTTTACATCTTGCGGGGGCTTCTTCTATTTTAGGAGCAGTAAATTTCATTACAACAATTTTTAATATGCGGTGGCAAGGAATGCAGCTTGAACGTCTTCCTTTATTTGTTTGATCGGTAAAAATTACTGCTGTCTTGCTTTTACTGTCTTTACCCGTTCTTGCTGGTGCTATTACCATGCTTTTGACTGATCGAAATTTAAATACAGCATTTTTTGATCCGGCAGGGGGGGGTGATCCTATCTTGTATCACCATTTATTT
>IM_2007_30445_Oxymeris_felina 
ACATTGTATATTTTGTTTGGAATGTGGTCTGGCCTTGTTGGTACTGCTTTAAGTTTACTTATTCGAGCTGAATTAGGGCAACCTGGAGCTTTACTTGGTGATGACCAGCTGTATAATGTAATTGTTACAGCACATGCTTTTGTAATAATTTTTTTTTTAGTTATACCTATGATAATTGGGGGATTTGGTAATTGGTTAGTTCCTCTAATGTTAGGGGCTCCTGATATGGCTTTTCCTCGTCTAAATAATATAAGTTTTTGATTATTACCTCCAGCATTATTGTTATTATTATCTTCATCTGCGGTAGAGAGAGGTGTTGGAACAGGGTGGACGGTGTATCCTCCTTTGGCTGGGAATTTGGCTCATGCTGGTGGGTCTGTAGATCTGGCTATTTTTTCTTTACATCTCGCAGGGGCTTCTTCTATTTTAGGTGCTGTAAATTTTATTACTACGATTATTAATATACGATGACAGGGGATGCAGCTTGAGCGTCTTCCTTTGTTTGTATGGTCGGTAAAAATTACTGCTGTTTTGCTTCTTTTGTCTCTTCCTGTTCTTGCAGGTGCTATTACTATGCTTTTGACTGATCGAAATTTGAATACAGCATTTTTTGATCCAGCAGGAGGTGGTGATCCAATTTTGTACCAACATCTGTTT
>IM_2007_30446_Terenolla_pygmaea 
ACACTATATATTTTATTTGGAATGTGATCGGGCTTAGTAGGTACGGCTTTAAGGCTTCTTATTCGAGCTGAGTTGGGGCAACCAGGGGCATTGCTTGGGGATGATCAACTTTATAATGTTATTGTAACAGCTCATGCTTTTGTAATAATCTTTTTTTTGGTTATGCCTATGATAATTGGGGGATTTGGTAATTGATTGGTTCCTTTAATGTTAGGGGCTCCAGATATGGCTTTCCCTCGTTTAAATAATATAAGTTTTTGACTTTTACCTCCTGCACTATTATTGTTGCTATCCTCATCTGCAGTAGAAAGAGGGGTGGGGACAGGTTGAACTGTATATCCACCTTTAGCCGGAAATCTGGCTCATGCTGGAGGTTCAGTGGATTTGGCTATTTTTTCTTTACATCTTGCAGGTGCTTCTTCTATTTTAGGTGCAGTAAATTTTATTACTACTATTATCAATATGCGATGGCAGGGAATGCAACTTGAACGAATGCCTTTATTTGTGTGATCAGTAAAAATTACTGCTGTTTTACTTCTCCTATCATTGCCTGTACTTGCGGGTGCTATTACTATACTTTTAACTGATCGAAATTTAAATACAGCTTTTTTTGATCCTGCAGGTGGTGGGGATCCTATTTTATATCAACATCTGTTT
>IM_2007_30448_Terenolla_pygmaea 
ACACTATATATTCTATTTGGAATGTGATCGGGCTTAGTAGGTACGGCTTTAAGGCTTCTTATTCGAGCTGAGTTGGGGCAACCAGGGGCATTGCTTGGGGATGATCAACTTTATAATGTTATTGTAACAGCTCATGCTTTTGTAATAATCTTTTTTTTGGTTATGCCTATGATAATTGGGGGATTTGGTAATTGATTGGTTCCTTTAATGTTAGGGGCTCCAGATATGGCTTTCCCTCGTTTAAATAATATAAGTTTTTGACTTTTACCTCCTGCACTATTATTGTTGCTATCCTCATCTGCAGTAGAAAGAGGGGTGGGGACAGGTTGAACTGTATATCCACCTTTAGCCGGAAATCTGGCTCATGCTGGAGGTTCAGTGGATTTGGCTATTTTTTCTTTACATCTTGCAGGTGCTTCTTCTATTTTAGGTGCAGTAAATTTTATTACTACTATTATCAATATGCGATGGCAGGGAATGCAACTTGAACGAATGCCTTTATTTGTGTGATCAGTAAAAATTACTGCTGTTTTACTTCTCCTATCATTGCCTGTACTTGCGGGTGCTATTACTATACTTTTAACTGATCGAAATTTAAATACAGCTTTTTTTGATCCTGCAGGTGGTGGGGATCCTATTTTATATCAACATCTGTTT
>IM_2007_30449_Terenolla_pygmaea 
ACATTATATATTTTATTTGGAATGTGATCGGGCTTAGTAGGTACGGCTTTAAGGCTTCTTATTCGAGCTGAGTTGGGGCAACCAGGGGCATTGCTTGGGGATGATCAACTTTATAATGTTATTGTAACAGCTCATGCTTTTGTAATAATCTTTTTTTTGGTTATGCCTATGATAATTGGGGGATTTGGTAATTGATTGGTTCCTTTAATGTTAGGGGCTCCAGATATGGCTTTCCCTCGTTTAAATAATATAAGTTTTTGACTTTTACCTCCTGCACTATTATTGTTGCTATCCTCATCTGCAGTAGAAAGAGGGGTGGGGACAGGTTGAACTGTATATCCACCTTTAGCCGGAAATCTGGCTCATGCTGGAGGTTCAGTGGATTTGGCTATTTTTTCTTTACATCTTGCAGGTGCTTCTTCTATTTTAGGTGCAGTAAATTTTATTACTACTATTATCAATATGCGATGGCAGGGAATGCAACTTGAACGAATGCCTTTATTTGTGTGATCAGTAAAAATTACTGCTGTTTTACTTCTCCTATCATTGCCTGTACTTGCGGGTGCTATTACTATACTTTTAACTGATCGAAATTTAAATACAGCTTTTTTTGATCCTGCAGGTGGTGGGGATCCTATTTTATATCAACATCTGTTT
>IM_2007_30450_Strioterebrum_brunneobandatum 
ACATTATATATTTTATTTGGGATGTGATCGGGCCTAGTAGGTACGGCTTTAAGTCTTCTTATTCGAGCTGAGTTAGGGCAGCCTGGGGCGTTACTTGGGGATGATCAGTTATATAATGTTATTGTAACAGCTCATGCTTTTGTAATAATTTTTTTTCTGGTAATGCCGATGATAATTGGTGGATTTGGAAATTGGTTGGTTCCTTTAATATTAGGAGCCCCAGACATGGCTTTTCCTCGTTTGAATAATATGAGTTTTTGACTTTTACCTCCTGCATTACTGTTATTGTTGTCTTCATCTGCGGTAGAAAGAGGTGTGGGGACAGGTTGAACTGTGTATCCGCCTTTGGCTGGGAATTTAGCTCATGCTGGTGGTTCAGTAGATTTAGCTATTTTTTCTTTGCATCTTGCAGGTGCTTCTTCTATTTTAGGTGCAGTAAACTTTATTACTACAATTATTAATATGCGATGGCATGGGATACGGCTTGAACGTATATCTTTGTTTGTTTGATCAGTAAAAATTACTGCTATTTTACTTCTTTTATCTCTACCTGTACTTGCTGGTGCTATTACGATACTTTTAACTGATCGAAATTTAAATACAGCTTTTTTCGATCCTGCAGGTGGTGGGGATCCTATTATATATCAGCACTTATTT
>IM_2007_30451_Terebra_textilis 
ACATTATATATTTTATTTGGAATATGATCCGGTTTGGTTGGTACGGCTTTAAGCCTTCTTATTCGGGCTGAGTTAGGGCAACCTGGGGCATTGCTCGGGGACGATCAGCTATATAATGTTATTGTAACAGCTCATGCTTTTGTAATGATTTTTTTTCTGGTAATACCTATAATGATTGGTGGGTTTGGGAATTGATTGGTTCCTTTAATATTAGGAGCTCCTGATATGGCTTTTCCTCGTTTAAATAATATAAGTTTTTGATTATTACCTCCTGCATTATTATTATTACTATCTTCGTCTGCAGTTGAGAGGGGGGTGGGAACAGGTTGAACTGTATATCCTCCTTTGGCTGGGAATTTAGCCCATGCTGGTGGTTCAGTGGATTTGGCTATTTTTTCTTTACATCTTGCGGGTGCTTCTTCTATTTTAGGTGCGGTAAATTTTATTACTACAATTATTAATATACGATGACAGGGGATACAGCTTGAACGTATACCTTTATTTGTATGATCAGTAAAAATTACTGCTGTCTTACTTCTTTTATCATTGCCTGTTCTTGCTGGGGCTATTACTATACTTTTAACTGATCGAAATTTGAACACAGCTTTTTTTGATCCTGCCGGTGGTGGAGATCCTATTTTGTATCAGCATTTGTTT
>IM_2007_30452_Myurella_affinis 
ACATTGTATATCCTATTCGGGATATGGTCAGGTTTAGTGGGTACAGCTTTAAGGCTTCTTATTCGAGCTGAATTAGGACAACCTGGGGCGTTGCTTGGAGATGATCAGTTATATAACGTCATTGTAACGGCTCATGCTTTTGTAATGATTTTCTTTTTAGTTATGCCTATGATAATTGGCGGTTTTGGTAACTGATTGGTTCCTTTAATATTAGGAGCTCCTGATATGGCTTTTCCTCGTTTAAATAATATGAGTTTTTGGCTTTTACCTCCTGCACTATTGCTATTGTTATCATCTTCTGCAGTAGAGAGGGGTGTGGGAACAGGTTGAACTGTATATCCCCCTCTGGCTGGGAATTTGGCCCATGCTGGTGGTTCGGTGGATTTGGCTATTTTCTCCCTTCATCTTGCGGGTGCTTCTTCAATTTTAGGTGCGGTAAATTTCATTACTACAATTGTTAATATGCGATGGCAGGGGATGCAGCTTGAACGTATGCCTCTATTTGTTTGATCGGTAAAAATTACTGCTGTTTTACTTCTCTTGTCATTACCTGTACTTGCAGGTGCTATTACGATGTTTTTAACCGATCGTAATTTAAATACGGCCTTTTTTGACCCGGCAGGTGGTGGGGAACCTATT------------------
>IM_2007_30453_Myurella_paucistriata 
ACGTTTTATATTTTATTTGGAATGTGATCGGGCTTAGTTGGTACGGCTCTTAGTCTTCTTATTCGAGCTGAATTAGGACAGCCTGGAGCATTACTTGGGGATGATCAGTTGTATAATGTTATTGTAACAGCTCATGCTTTTGTAATAATTTTCTTTTTAGTAATACCAATAATAATTGGAGGATTTGGGAATTGGTTAGTGCCCCTAATATTAGGGGCTCCTGATATGGCTTTTCCCCGTTTAAATAACATGAGTTTTTGACTTTTACCTCCTGCGTTGTTATTGTTGTTGTCTTCATCTGCAGTTGAGAGAGGAGTGGGGACAGGTTGAACTGTTTATCCGCCTTTAGCTGGAAACTTAGCTCATGCTGGTGGATCTGTAGATCTAGCTATCTTTTCTTTGCATCTTGCAGGTGCTTCTTCTATCTTAGGTGCGGTAAACTTTATTACTACAATTATTAATATACGGTGACAGGGAATGCAACTTGAGCGTATGCCTTTATTTGTTTGATCTGTAAAAATTACTGCTATTTTGCTTCTCTTATCGCTACCCGTTCTTGCTGGAGCGATTACTATATTATTAACTGATCGGAATTTAAATACGGCCTTTTTTGATCCCGCAGGAGGTGGAGA-------------------------
>IM_2007_30454_Strioterebrum_dedonderi 
ACGTTGTACATTTTATTTGGGATGTGATCGGGTTTAGTAGGTACGGCTTTAAGACTTCTTATTCGGGCTGAATTAGGGCAGCCCGGAGCATTACTTGGGGATGATCAGCTATATAATGTTATTGTAACAGCTCATGCTTTTGTAATAATTTTTTTTCTGGTAATACCTATAATAATTGGTGGATTTGGAAATTGGTTAGTTCCTTTGATGTTAGGAGCTCCAGATATGGCTTTTCCTCGTTTAAATAACATAAGTTTTTGACTCTTACCTCCTGCATTGTTATTACTACTATCGTCATCTGCGGTGGAGAGAGGAGTAGGAACGGGCTGGACTGTATATCCACCTTTAGCTGGGAATTTGGCTCATGCTGGTGGTTCGGTTGATTTGGCTATTTTTTCTTTGCATCTTGCAGGTGCTTCTTCTATTTTAGGTGCAGTGAATTTTATTACTACAATTATTAACATGCGTTGACAAGGAATGCAACTTGAGCGCATGCCTCTATTTGTTTGATCGGTAAAAATTACTGCTGTTTTACTTCTTTTGTCGTTACCAGTACTTGCAGGTGCTATTACAATGCTTTTAACTGATCGAAATCTAAATACAGCCTTTTTTGATCCTGCAGGAGGTGGGGATCCTATTTTATATCAGCATTTGTTT
>IM_2007_30455_Clathroterebra_poppei 
ACATTATATATTTTATTTGGAATGTGATCGGGTTTAGTAGGTACAGCCCTAAGTCTTCTTATTCGGGCTGAGCTGGTTCAACCTGGGGCGTTGCTTGGCGATGATCAGTTGTATAATGTTATTGTAACAGCTCATGCTTTTGTAATGATTTTTTTTCTGGTAATACCGATGATAATTGGTGGATTTGGGAATTGATTGGTACCTTTAATGCTAGGAGCTCCTGATATGGCTTTTCCTCGCTTAAATAATATAAGTTTTTGGCTCTTACCGCCTGCGTTGTTATTATTATTGTCCTCATCTGCTGTGGAGAGAGGAGTTGGGACTGGTTGAACTGTTTATCCCCCCTTGGCTGGAAATCTGGCTCATGCTGGTGGTTCTGTAGATTTAGCTATTTTTTCTCTCCACCTTGCAGGTGCTTCTTCTATTTTAGGTGCGGTAAATTTTATTACTACGATTATTAATATACGTTGACAAGGGATGCAACTTGAGCGTATGCCTTTATTTGTTTGGTCTGTAAAGATTACTGCTATTTTGCTTCTTTTGTCGTTGCCTGTATTAGCAGGGGCTATTACTATGCTTTTAACTGATCGAAATTTAAATACGGCTTTTTTTGATCCTGCGGGAGGGGGAGATCCTATTTTGTATCAACACTTATTT
>IM_2007_30456_Terebra_succincta 
ACATTATATATTTTATTTGGGATGTGATCAGGGCTGGTTGGTACAGCTTTAAGCCTTCTTATTCGAGCTGAGTTAGGGCAGCCTGGGGCATTACTTGGGGATGATCAGTTGTATAACGTTATTGTGACAGCTCATGCTTTTGTAATAATTTTTTTTTTAGTAATGCCAATGATAATTGGTGGGTTTGGAAATTGATTGGTTCCTTTAATGTTGGGGGCTCCCGATATGGCTTTTCCTCGTTTGAATAATATGAGTTTTTGACTATTGCCCCCTGCATTATTATTATTATTGTCTTCATCTGCGGTAGAGAGAGGAGTGGGAACAGGTTGAACTGTGTATCCTCCTTTAGCTGGAAATTTAGCTCACGCCGGTGGTTCGGTGGATTTGGCTATTTTTTCTTTACATCTTGCGGGTGCTTCCTCTATTTTGGGTGCAGTAAATTTTATTACTACGATTATTAATATACGATGGCAAGGTATACAGCTTGAGCGTATGCCTTTATTTGTGTGATCAGTAAAAATTACTGCTGTTTTACTTCTTTTGTCGTTGCCTGTTCTTGCTGGGGCTATTACTATACTTTTAACTGATCGAAATCTGAATACGGCTTTTTTTGATCCTGCAGGTGGTGGAGATCCTATTTTATATCAACA-------
>IM_2007_30457_Hastula_albula 
ACATTATATATTTTATTTGGAATGTGATCAGGATTGGTTGGAACTGCGTTAAGTTTACTTATTCGTGCTGAACTAGGGCAACCTGGGGCATTACTTGGAGATGATCAACTGTACAATGTTATTGTTACAGCTCATGCTTTTGTGATAATTTTTTTCTTAGTTATGCCAATGATGATTGGTGGATTTGGAAATTGACTGGTGCCGTTGATGTTAGGAGCTCCAGACATGGCTTTTCCTCGTTTAAATAATATAAGTTTTTGGCTATTACCACCTGCATTATTATTGCTCTTGTCTTCTTCTGCGGTTGAAAGAGGGGTTGGAACGGGATGAACTGTGTATCCTCCTCTTGCTGGAAACTTAGCGCATGCTGGTGGATCGGTGGATTTGGCTATTTTTTCTTTGCATCTTGCGGGTGCTTCTTCTATTTTAGGGGCTGTAAATTTTATTACGACAATTATTAATATACGGTGACAAGGAATGCAACTTGAACGTCTTCCTCTTTTTGTTTGGTCAGTTAAGATTACTGCTGTGTTATTACTTTTGTCTCTGCCGGTTCTTGCAGGTGCTATTACTATGCTTTTAACTGATCGAAATTTAAATACGGCTTTCTTTGACCCCGCAGGAGGTGGGGATCCTATTTTGTATCAGCATTTGTTT
>IM_2007_30458_Terebra_succincta 
ACATTATATATTTTATTTGGGATGTGATCAGGGCTGGTTGGTACAGCTTTAAGCCTTCTTATTCGAGCTGAGTTAGGGCAGCCTGGGGCATTACTTGGGGATGATCAGTTGTATAACGTTATTGTGACAGCTCATGCTTTTGTAATAATTTTTTTTTTAGTAATGCCAATGATAATTGGTGGGTTTGGAAATTGATTGGTTCCTTTAATGTTGGGGGCTCCCGATATGGCTTTTCCTCGTTTGAATAATATGAGTTTTTGACTATTGCCCCCTGCATTATTATTATTATTGTCTTCATCTGCGGTAGAGAGAGGAGTGGGAACAGGTTGAACTGTGTATCCTCCTTTAGCTGGAAATTTAGCTCACGCCGGTGGTTCGGTGGATTTGGCTATTTTTTCTTTACATCTTGCGGGTGCTTCCTCTATTTTGGGTGCAGTAAATTTTATTACTACGATTATTAATATACGATGGCAAGGTATACAGCTTGAGCGTATGCCTTTATTTGTGTGATCAGTAAAAATTACTGCTGTTTTACTTCTTTTGTCGTTGCCTGTTCTTGCTGGGGCTATTACTATACTTTTAACTGATCGAAATCTGAATACGGCTTTTTTTGATCCTGCAGGTGGTGGAGATCCTATTTTATATCAAA--------
>IM_2007_30459_Myurella_kilburni 
ACATTATATATTTTATTTGGGATGTGATCGGGTCTGGTTGGTACGGCTCTTAGTCTTCTTATTCGAGCTGAATTAGGGCAACCTGGAGCGTTGCTCGGAGATGATCAGTTATATAATGTTATTGTAACAGCTCATGCTTTTGTGATAATTTTCTTTTTAGTGATGCCAATAATGATTGGGGGGTTTGGAAACTGGTTAGTACCCCTAATATTAGGGGCTCCTGATATGGCTTTCCCTCGTTTAAATAATATAAGTTTTTGGCTTTTGCCTCCTGCTTTATTATTATTGTTATCTTCGTCTGCAGTTGAAAGAGGAGTAGGGACAGGTTGAACTGTTTATCCACCTTTAGCTGGAAATTTGGCTCATGCTGGTGGATCTGTAGATTTAGCTATCTTTTCTTTACACCTTGCAGGTGCGTCTTCTATTTTAGGTGCAGTAAACTTCATTACTACAATCATTAATATGCGGTGACAAGGGATGCAACTTGAGCGTATACCTTTATTTGTTTGATCCGTAAAAATTACTGCTGTTTTACTTCTTTTATCGCTACCTGTTTTGGCTGGGGCTATTACTATGTTGTTAACTGATCGGAATCTAAATACAGCTTTCTTTGATCCTGCGGGAGGTGGAGATCCAATTTTATATCAACATCTATTT
>IM_2007_30460_Myurella_affinis 
ACATTGTATATCCTATTCGGGATATGGTCAGGTTTAGTGGGTACAGCTTTAAGGCTTCTTATTCGAGCTGAATTAGGACAACCTGGGGCGTTGCTTGGAGATGATCAGTTATATAACGTCATTGTAACGGCTCATGCTTTTGTAATGATTTTCTTTTTAGTTATGCCTATGATAATTGGCGGTTTTGGTAACTGATTGGTTCCTTTAATATTAGGAGCTCCTGATATGGCTTTTCCTCGTTTAAATAATATGAGTTTTTGGCTTTTACCTCCTGCACTATTGCTATTGTTATCATCTTCTGCAGTAGAGAGGGGTGTGGGAACAGGTTGAACTGTATATCCCCCTCTGGCTGGGAATTTGGCCCATGCTGGTGGTTCGGTGGATTTGGCTATTTTCTCCCTTCATCTTGCGGGTGCTTCTTCAATTTTAGGTGCGGTAAATTTTATTACTACAATTGTTAATATGCGATGGCAGGGGATGCAGCTTGAGCGTATGCCTCTATTTGTTTGATCGGTAAAAATTACTGCTGTTTTACTTCTCTTGTCATTACCTGTACTTGCAGGTGCTATTACGATGCTTTTAACCGATCGTAATTTAAATACGGCCTTTTTTGACCCGGCAGGTGGTGGGGATCCTATTTTGTATCAACACTTGTTC
>IM_2007_30461_Myurella_kilburni 
ACATTATATATTTTATTTGGGATGTGATCGGGTCTGGTTGGTACGGCTCTTAGTCTTCTTATTCGAGCTGAATTAGGGCAACCTGGAGCGTTGCTCGGAGATGATCAGTTATATAATGTTATTGTAACAGCTCATGCTTTTGTGATAATTTTCTTTTTAGTGATGCCAATAATGATTGGGGGGTTTGGAAACTGGTTAGTACCCCTAATATTAGGGGCTCCTGATATGGCTTTCCCTCGTTTAAATAATATAAGTTTTTGGCTTTTGCCTCCTGCTTTATTATTATTGTTATCTTCGTCTGCAGTTGAAAGAGGAGTAGGGACAGGTTGAACTGTTTATCCACCTTTAGCTGGAAATTTGGCTCATGCTGGTGGATCTGTAGATTTAGCTATCTTTTCTTTACACCTTGCAGGTGCGTCTTCTATTTTAGGTGCAGTAAACTTCATTACTACAATCATTAATATGCGGTGACAAGGGATGCAACTTGAGCGTATACCTTTATTTGTTTGATCCGTAAAAATTACTGCTGTTTTACTTCTTTTATCGCTACCTGTTTTGGCTGGGGCTATTACTATGTTGTTAACTGATCGGAATCTAAATACAGCTTTCTTTGATCCTGCGGGAGGTGGAGATCCAATT------------------
>IM_2007_30463_Hastulopsis_conspersa 
ACGTTATATATTTTATTTGGAATGTGATCGGGTTTAGTAGGTACGGCTTTAAGACTTCTTATTCGAGCTGAATTAGGGCAGCCCGGGGCATTACTTGGGGATGATCAGTTATATAATGTTATTGTGACGGCTCATGCCTTTGTAATAATTTTTTTTCTAGTGATACCTATAATAATTGGTGGATTTGGAAATTGGTTAGTTCCCTTAATATTAGGGGCTCCAGATATGGCTTTTCCTCGTTTAAATAACATGAGTTTTTGACTCCTACCTCCTGCATTATTGTTACTATTATCATCATCTGCGGTAGAGAGAGGAGTAGGAACGGGTTGGACTGTGTATCCACCTTTAGCTGGGAATTTGGCCCATGCTGGTGGTTCGGTGGATTTGGCTATTTTCTCTTTACATCTTGCAGGTGCTTCTTCTATTTTAGGTGCAGTAAATTTTATCACTACAATTATTAATATGCGTTGACAGGGAATACAACTTGAGCGTATGCCTTTATTTGTTTGATCAGTAAAAATTACTGCTGTTTTACTTCTTTTGTCGTTACCAGTACTTGCAGGTGCTATTACAATGCTTTTAACTGATCGAAATTTAAATACAGCTTTCTTTGACCCTGCTGGAGGTGGGGATCCCATTTTGTATCAGCATTTGTTT
>IM_2007_30464_Terebra_sp._01 
ACATTATATATCTTGTTTGGAATATGATCAGGTTTAGTTGGTACGGCCTTAAGTCTTCTTATTCGAGCTGAGTTAGGACAACCTGGGGCGTTGCTCGGGGATGATCAACTATATAATGTTATTGTAACGGCTCATGCTTTTGTAATAATTTTCTTTTTGGTAATGCCTATGATGATTGGTGGGTTTGGAAATTGATTAGTTCCTCTAATATTAGGGGCTCCTGATATGGCTTTTCCTCGTTTAAATAATATGAGTTTTTGGTTGCTACCCCCTGCATTATTGTTATTATTATCTTCATCTGCAGTAGAGAGAGGAGTGGGAACAGGATGGACTGTGTATCCTCCTTTAGCTGGGAATTTAGCCCATGCTGGTGGTTCAGTTGATTTAGCTATTTTTTCTTTACATCTTGCAGGTGCTTCTTCTATTTTAGGTGCAGTAAATTTTATTAGTACAGTTATTAATATACGGTGACAGGGAATGCAACTTGAGCGTATGCCATTGTTTGTATGATCAGTAAAGATTACTGCTGTTTTACTTCTTTTGTCGTTGCCTGTTCTTGCTGGGGCTATTACTATATTATTGACTGATCGAAATTTAAATACGGCTTTTTTTGATCCTGCCGGTGGTGGTGATCCTATTTTGTATCAGCATTTATTT
>IM_2007_30465_Myurella_flavofasciata 
ACGTTATATATTTTATTTGGAATGTGATCAGGTTTAGTAGGTACGGCTTTGAGACTTCTTATTCGAGCTGAGTTGGGGCAGCCTGGGGCGTTACTTGGGGATGATCAGTTATATAATGTAATCGTAACAGCTCATGCTTTTGTAATGATTTTTTTTCTAGTTATACCTATAATAATTGGTGGATTTGGAAATTGACTAGTTCCTTTAATGTTAGGGGCTCCAGACATGGCCTTTCCTCGTTTAAATAATATGAGTTTTTGGCTTTTACCTCCTGCATTATTATTGCTTCTATCGTCATCTGCGGTAGAGAGAGGGGTAGGAACGGGCTGGACTGTATATCCGCCTCTAGCCGGAAATCTAGCTCATGCTGGTGGCTCAGTAGATTTGGCTATTTTTTCTTTACATCTTGCAGGTGCTTCTTCTATTTTAGGTGCAGTAAACTTTATTACTACAATTATTAATATACGTTGGCAAGGAATACAACTTGAGCGTATACCTTTATTTGTTTGATCAGTAAAGATTACTGCTGTTTTACTTCTTTTGTCTTTACCAGTACTTGCAGGTGCTATTACAATGCTTTTAACTGATCGAAATTTAAATACAGCTTTTTTTGATCCTGCAGGAGGTGGGGATCCTATTTTATATCAACATTTATTT
>IM_2007_30466_Duplicaria_sp._03 
ACGTTATATATTTTATTTGGTATGTGATCAGGATTAGTAGGTACAGCTTTAAGCCTTCTTATTCGAGCTGAATTAGGTCAGCCTGGGGCATTGCTTGGGGATGATCAACTATATAATGTTATTGTAACAGCTCATGCTTTTGTAATAATTTTTTTCTTAGTGATGCCAATAATAATTGGTGGATTTGGAAATTGATTGGTTCCGTTAATATTAGGAGCTCCTGATATGGCTTTTCCTCGTTTAAATAATATAAGTTTTTGGCTTTTACCTCCTGCGTTATTACTATTATTGTCTTCATCTGCGGTAGAGAGAGGGGTAGGAACTGGTTGAACTGTATATCCCCCTTTAGCTGGAAATTTGGCTCATGCAGGTGGTTCAGTGGATTTAGCTATTTTTTCTTTACATCTTGCAGGTGCTTCTTCTATTTTAGGTGCAGTAAACTTTATTACTACTATTATTAATATACGATGACAAGGAATGCAACTTGAACGTATACCTTTATTTGTTTGATCAGTAAAAATTACTGCTGTTTTATTACTATTATCTCTACCTGTTCTTGCTGGGGCTATTACTATGCTTTTAACTGATCGAAATTTAAACACAGCTTTTTTTGATCCAGCAGGCGGTGGAGATCCTATTTTGTATCAACATCTATTC
>IM_2007_30468_Terebra_succincta 
ACCTTATATATTTTATTTGGGATGTGATCAGGGCTGGTTGGTACAGCTTTAAGCCTTCTTATTCGAGCTGAGTTAGGGCAGCCTGGGGCATTACTTGGGGATGATCAGTTGTATAACGTTATTGTGACAGCTCATGCTTTTGTAATAATTTTTTTTTTAGTAATGCCAATGATAATTGGTGGGTTTGGAAATTGATTGGTTCCTTTAATGTTGGGGGCTCCCGATATGGCTTTTCCTCGTTTGAATAATATGAGTTTTTGACTATTGCCCCCTGCATTATTATTATTATTGTCTTCATCTGCGGTAGAGAGAGGAGTGGGAACAGGTTGAACTGTGTATCCTCCTTTAGCTGGAAATTTAGCTCACGCCGGTGGTTCGGTGGATTTGGCTATTTTTTCTTTACATCTTGCGGGTGCTTCCTCTATTTTGGGTGCAGTAAATTTTATTACTACGATTATTAATATACGATGGCAAGGTATACAGCTTGAGCGTATGCCTTTATTTGTGTGATCAGTAAAAATTACTGCTGTTTTACTTCTTTTGTCGTTGCCTGTTCTTGCTGGGGCTATTACTATACTTTTAACTGATCGAAATCTGAATACGGCTTTTTTTGATCCTGCAGGTGGTGGAAATCCTATTTTATATCAACATTTGTTT
>IM_2007_30469_Strioterebrum_plumbeum 
ACATTATATATTTTATTTGGTATATGATCAGGCTTAGTAGGTACGGCTTTAAGCCTTCTTATTCGAGCTGAATTAGGTCAACCTGGAGCATTGCTTGGGGATGATCAACTATATAATGTTATTGTAACAGCTCATGCTTTTGTAATGATTTTTTTTCTAGTAATACCAATGATAATTGGTGGATTTGGAAATTGGTTAGTTCCGCTAATATTAGGAGCTCCTGATATGGCCTTTCCTCGTTTAAATAATATAAGTTTCTGACTTTTACCTCCTGCGTTATTGTTATTGTTATCTTCATCTGCGGTAGAAAGAGGAGTGGGAACGGGTTGAACTGTATATCCACCTTTAGCTGGAAATTTAGCTCATGCAGGTGGTTCGGTGGATTTGGCTATTTTTTCTTTACATCTTGCGGGTGCTTCTTCTATTTTAGGTGCGGTAAATTTTATCACTACAATTATTAATATGCGATGACAGGGTATGCAACTTGAGCGTATGCCTTTATTTGTCTGATCAGTAAAAATTACTGCTGTCTTACTGCTATTATCTTTACCTGTTCTTGCTGGAGCTATTACGATGCTTTTGACTGATCGAAATTTAAATACAGCTTTTTTTGATCCCGCAGGTGGTGGGGATCCTATTTTATATCAACATTTATTT
>IM_2007_30470_Terebra_succincta 
ACCTTATATATTTTATTTGGGATGTGATCAGGGCTGGTTGGTACAGCTTTAAGCCTTCTTATTCGAGCTGAGTTAGGGCAGCCTGGGGCATTACTTGGGGATGATCAGTTGTATAACGTTATTGTGACAGCTCATGCTTTTGTAATAATTTTTTTTTTAGTAATGCCAATGATAATTGGTGGGTTTGGAAATTGATTGGTTCCTTTAATGTTGGGGGCTCCCGATATGGCTTTTCCTCGTTTGAATAATATGAGTTTTTGACTATTGCCCCCTGCATTATTATTATTATTGTCTTCATCTGCGGTAGAGAGAGGAGTGGGAACAGGTTGAACTGTGTATCCTCCTTTAGCTGGAAATTTAGCTCACGCCGGTGGTTCGGTGGATTTGGCTATTTTTTCTTTACATCTTGCGGGTGCTTCCTCTATTTTGGGTGCAGTAAATTTTATTACTACGATTATTAATATACGATGGCAGGGTATACAGCTTGAGCGTATGCCTTTATTTGTGTGATCAGTAAAAATTACTGCTGTTTTACTTTTTTTGTCGTTGCCTGTTCTTGCTGGGGCTATTACTATACTTTTAACTGATCGAAATCTGAATACGGCTTTTTTTGATCCTGCAGGTGGTGGAAATCCTATTTTATATCAACATTTGTTT
>IM_2007_30471_Myurella_lineaperlata 
ACATTATATATTCTGTTTGGAATATGATCGGGGCTGGTTGGTACAGCTTTAAGTCTTCTTATTCGAGCTGAGTTAGGGCAACCTGGAGCATTGCTTGGGGATGATCAACTATATAATGTTATTGTGACGGCTCATGCTTTTGTAATAATTTTCTTTTTAGTAATACCAATAATAATTGGTGGATTTGGGAATTGATTAGTTCCTTTGATGCTAGGAGCTCCTGATATGGCTTTCCCTCGCTTAAATAATATAAGTTTTTGGTTATTACCTCCTGCGTTGTTATTGTTGTTGTCTTCATCTGCAGTAGAAAGAGGGGTAGGAACAGGATGAACTGTATATCCTCCTTTAGCTGGAAATTTGGCCCATGCTGGTGGTTCGGTGGATTTGGCTATTTTTTCTTTACATCTTGCGGGTGCTTCTTCTATTTTAGGTGCAGTAAATTTTATTACTACGATTATTAACATACGATGACAAGGGATGCAACTTGAGCGTATGCCATTGTTTGTGTGATCGGTGAAGATTACTGCTGTTTTACTTCTTTTATCATTGCCTGTTCTTGCTGGGGCTATTACTATGCTTTTAACTGATCGGAATTTGAACACAGCTTTTTTCGATCCTGCTGGTGGTGGAGATCCTATTTTATATCAGCATTTATTC
>IM_2007_30473_Strioterebrum_nitidum 
ACGTTATATATTTTATTTGGAATGTGATCAGGTTTAGTAGGTACGGCTTTGAGTCTTCTTATTCGAGCCGAGTTAGGGCAACCTGGAGCATTATTAGGAGATGATCAATTATATAATGTTATTGTAACAGCTCATGCTTTTGTAATAATTTTTTTTCTAGTAATACCAATAATGATTGGTGGATTTGGGAATTGATTGGTTCCTTTGATGTTAGGAGCTCCTGATATGGCTTTTCCCCGTCTAAATAATATAAGTTTCTGACTTTTACCTCCTGCACTGTTATTGTTACTATCTTCATCTGCTGTGGAAAGGGGAGTAGGAACGGGCTGAACTGTATATCCACCTTTAGCTGGAAATTTGGCTCATGCTGGTGGTTCAGTGGATTTGGCTATTTTTTCTCTCCATCTTGCAGGTGCCTCTTCTATTTTAGGTGCAGTAAACTTTATTACTACAATTATTAATATACGGTGACAGGGGATGCAGCTTGAACGTATGCCTTTATTTGTTTGATCAGTAAAAATTACTGCTGTTTTACTTTTGTTATCGCTACCTGTTCTTGCTGGAGCTATTACTATGCTTTTAACTGATCGAAATCTGAATACAGCTTTTTTTGACCCTGCTGGAGGTGGAGATCCAATTTTATATCAGCATTTATTT
>IM_2007_30474_Terebra_textilis 
ACATTATATATTTTATTTGGAATATGATCCGGTTTGGTTGGTACGGCTTTAAGCCTTCTTATTCGGGCTGAGTTAGGGCAACCTGGGGCATTGCTCGGGGACGATCAGCTATATAATGTTATTGTAACAGCTCATGCTTTTGTAATGATTTTTTTTCTGGTAATACCTATAATGATTGGTGGGTTTGGGAATTGATTGGTTCCTTTAATATTAGGAGCTCCTGATATGGCTTTTCCTCGTTTAAATAATATAAGTTTTTGATTATTACCTCCTGCATTATTATTATTACTATCTTCGTCTGCAGTTGAGAGGGGGGTGGGAACAGGTTGAACTGTATATCCTCCTTTGGCTGGGAATTTAGCCCATGCTGGTGGTTCAGTGGATTTGGCTATTTTTTCTTTACATCTTGCGGGTGCTTCTTCTATTTTAGGTGCGGTAAATTTTATTACTACAATTATTAATATACGATGACAGGGGATACAGCTTGAACGTATACCTTTATTTGTATGATCAGTAAAAATTACTGCTGTCTTACTTCTTTTATCATTGCCTGTTCTTGCTGGGGCTATTACTATACTTTTAACTGACCGAAATTTGAACACAGCTTTTTTTGATCCTGCTGGTGGTGGAGATCCTATTTTGTATCAGCATTTGTTT
>IM_2007_30475_Terebra_succincta 
ACATTATATATTTTATTTGGGATGTGATCAGGGCTGGTTGGTACAGCTTTAAGCCTTCTTATTCGAGCTGAGTTAGGGCAGCCTGGGGCATTACTTGGGGATGATCAGTTGTATAACGTTATTGTGACAGCTCATGCTTTTGTAATAATTTTTTTTTTAGTAATGCCAATGATAATTGGTGGGTTTGGAAATTGATTGGTTCCTTTAATGTTGGGGGCTCCCGATATGGCTTTTCCTCGTTTGAATAATATGAGTTTTTGACTATTGCCCCCTGCATTATTATTATTATTGTCTTCATCTGCGGTAGAGAGAGGAGTGGGAACAGGTTGAACTGTGTATCCTCCTTTAGCTGGAAATTTAGCTCACGCCGGTGGTTCGGTGGATTTGGCTATTTTTTCTTTACATCTTGCGGGTGCTTCCTCTATTTTGGGTGCAGTAAATTTTATTACTACGATTATTAATATACGATGGCAAGGTATACAGCTTGAGCGTATGCCTTTATTTGTGTGATCAGTAAAAATTACTGCTGTTTTACTTCTTTTGTCGTTGCCTGTTCTTGCTGGGGCTATTACTATACTTTTAACTGATCGAAATCTGAATACGGCTTTTTTTGATCCTGCAGGTGGTGGAGATCCTATTTTATATCAACATTTGTTT
>IM_2007_30476_Terebra_succincta 
ACCTTATATATTTTATTTGGGATGTGATCAGGGCTGGTTGGTACAGCTTTAAGCCTTTTTATTCGAGCTGAGTTAGGGCAGCCTGGGGCATTACTTGGGGATGATCAGTTGTATAACGTTATTGTGACAGCTCATGCTTTTGTAATAATTTTTTTTTTAGTAATGCCAATGATAATTGGTGGGTTTGGAAATTGATTGGTTCCTTTAATGTTGGGGGCTCCCGATATGGCTTTTCCTCGTTTGAATAATATGAGTTTTTGACTATTGCCCCCTGCATTATTATTATTATTGTCTTCATCTGCGGTAGAGAGAGGAGTGGGAACAGGTTGAACTGTGTATCCTCCTTTAGCTGGAAATTTAGCTCACGCCGGTGGTTCGGTGGATTTGGCTATTTTTTCTTTACATCTTGCGGGTGCTTCCTCTATTTTGGGTGCAGTAAATTTTATTACTACGATTATTAATATACGATGGCAAGGTATACAGCTTGAGCGTATGCCTTTATTTGTGTGATCAGTAAAAATTACTGCTGTTTTACTTCTTTTGTCGTTGCCTGTTCTTGCTGGGGCTATTACTATACTTTTAACTGATCGAAATCTGAATACGGCTTTTTTTGATCCTGCAGGTGGTGGAGATCCTATTTTATATCAACATTTGTTT
>IM_2007_30478_Hastulopsis_conspersa 
ACGTTATATATTTTATTTGGAATGTGATCGGGTTTAGTAGGTACGGCTTTAAGACTTCTTATTCGAGCTGAATTAGGGCAGCCCGGGGCATTACTTGGGGATGATCAGTTATATAATGTTATTGTGACGGCTCATGCTTTTGTAATAATTTTTTTTCTAGTAATACCTATAATAATTGGTGGATTTGGAAATTGGTTAGTTCCCTTAATATTAGGGGCTCCAGATATGGCTTTTCCTCGTTTAAATAACATGAGTTTTTGACTCCTACCTCCTGCATTATTGTTACTATTATCATCATCTGCGGTAGAGAGAGGAGTAGGAACGGGCTGGACTGTGTATCCACCTTTAGCTGGGAATTTGGCCCATGCTGGTGGTTCGGTGGATTTGGCTATTTTCTCTTTGCATCTTGCAGGTGCTTCTTCTATTTTAGGTGCAGTAAATTTTATCACTACAATTATTAATATGCGTTGACAGGGAATACAACTTGAGCGTATGCCTTTATTTGTTTGATCAGTAAAAATTACTGCTGTTTTACTTCTTTTGTCGTTACCAGTACTTGCAGGTGCTATTACAATGCTTTTAACTGATCGAAATTTAAATACAGCTTTCTTTGACCCTGCAGGAGGTGGGGATCCTATT------------------
>IM_2007_30479_Terebra_succincta 
ACATTGTATATTTTATTTGGAATATGATCAGGTTTAGTAGGTACGGCTTTAAGTCTTCTTATTCGAGCTGAATTAGGACAACCTGGGGCGTTACTTGGGGATGATCAATTATATAATGTTATTGTAACAGCTCATGCTTTTGTAATAATTTTTTTTCTGGTAATGCCAATGATAATTGGTGGATTTGGGAATTGATTGGTTCCCCTTATGTTAGGGGCTCCTGATATGGCTTTTCCTCGTTTAAATAATATAAGTTTTTGACTTTTACCTCCTGCATTGTTGTTGCTTCTATCTTCATCTGCGGTTGAGAGAGGGGTAGGAACAGGCTGAACTGTATATCCGCCTTTGGCTGGGAATTTAGCTCATGCGGGTGGTTCTGTAGATTTAGCTATTTTTTCTTTACATCTTGCAGGTGCTTCTTCTATTTTAGGTGCAGTAAATTTTATTACTACAATTATTAACATACGATGACAGGGAATACAGTTAGAGCGTATGCCTTTGTTTGTTTGATCGGTAAAGATTACTGCTGTTTTACTTCTTTTGTCGTTACCTGTTCTTGCTGGGGCCATTACTATGCTTTTAACTGATCGAAATTTAAATACAGCTTTTTTTGATCCTGCAGGAGGTGGAGATCCTATTTTATATCAGCATTTATTT
>IM_2007_30480_Hastulopsis_pertusa 
ACGTTGTATATTTTATTTGGAATATGATCAGGTCTAGTAGGTACGGCTTTAAGACTTCTTATTCGGGCTGAGTTAGGGCAGCCTGGGGCATTGCTTGGAGACGATCAATTATATAATGTTATTGTAACAGCTCATGCTTTTGTGATAATTTTTTTTCTAGTAATACCTATAATGATTGGTGGATTTGGAAATTGATTAGTTCCCTTGATGTTAGGGGCTCCAGATATAGCTTTCCCTCGTTTGAATAATATAAGTTTTTGGCTTTTACCTCCTGCATTATTATTACTATTATCGTCGTCTGCGGTAGAAAGGGGAGTAGGAACGGGCTGAACTGTTTATCCACCTTTAGCTGGGAATTTAGCTCATGCTGGTGGTTCAGTAGATTTGGCTATTTTTTCTTTACATCTTGCAGGTGCTTCTTCTATTTTGGGTGCAGTAAATTTTATTACTACTATTATTAATATGCGTTGACAAGGGATACAACTTGAGCGTATGCCTTTATTTGTTTGATCAGTGAAAATTACTGCTGTTTTGCTTCTTTTGTCTTTGCCGGTACTTGCAGGTGCTATTACGATGCTTTTGACTGATCGAAATTTAAATACAGCTTTTTTTGATCCTGCGGGAGGTGGGGATCCTATTTTATACCAACATTTATTT
>IM_2007_30481_Myurella_affinis 
ACATTGTATATCCTATTCGGGATATGGTCAGGTTTAGTGGGTACAGCTTTAAGGCTTCTTATTCGAGCTGAATTAGGACAACCTGGGGCGTTGCTTGGAGATGATCAGTTATATAACGTCATTGTAACGGCTCATGCTTTTGTAATGATTTTCTTTTTAGTTATGCCTATGATAATTGGCGGTTTTGGTAACTGATTGGTTCCTTTAATATTAGGAGCTCCTGATATGGCTTTTCCTCGTTTAAATAATATGAGTTTTTGGCTTTTACCTCCTGCACTATTGCTATTGTTATCATCTTCTGCAGTAGAGAGGGGTGTGGGAACAGGTTGAACTGTATATCCCCCTCTGGCTGGGAATTTGGCCCATGCTGGTGGTTCGGTGGATTTGGCTATTTTCTCCCTTCATCTTGCGGGTGCTTCTTCAATTTTAGGTGCGGTAAATTTTATTACTACAATTGTTAATATGCGATGGCAGGGGATGCAGCTTGAGCGTATGCCTCTATTTGTTTGATCGGTAAAAATTACTGCTGTTTTACTTCTCTTGTCATTACCTGTACTTGCAGGTGCTATTACGATGCTTTTAACCGATCGTAATTTAAATACGGCCTTTTTTGACCCGGCAGGTGGTGGGGATCCTATTTTGTATCAACACTTGTTC
>IM_2007_30482_Triplostephanus_fujitai 
ACATTATATATTCTATTTGGGATATGATCTGGCCTTGTTGGTACTGCTTTAAGTCTTCTTATTCGTGCTGAATTAGGGCAGCCTGGGGCTTTACTTGGTGATGATCAACTATATAATGTTATCGTAACGGCTCATGCTTTTGTTATGATTTTCTTTTTAGTTATACCCATGATAATTGGAGGATTTGGTAATTGACTGGTTCCTTTAATATTAGGAGCTCCTGATATGGCTTTTCCTCGCTTAAATAATATAAGTTTTTGACTATTGCCTCCTGCACTATTGCTGTTATTGTCTTCATCTGCGGTAGAAAGAGGAGTTGGAACGGGATGAACAGTATACCCTCCTTTGGCTGGGAATTTAGCTCATGCTGGTGGGTCAGTAGATTTAGCTATTTTTTCTTTACATCTTGCAGGAGCTTCTTCTATTTTAGGGGCAGTAAATTTTATTACTACGATTATTAATATACGATGACAGGGGATGCAGCTTGAACGTCTTCCTTTGTTTGTGTGGTCGGTAAAAATCACTGCCGTTTTACTTCTTTTGTCATTGCCTGTTCTTGCAGGTGCTATTACTATACTTTTGACTGATCGAAATCTAAATACAGCATTTTTTGACCCAGCAGGAGGTGGTGATCCAATTTTATACCAACATTTATTT
>IM_2007_30483_Terebra_subulata 
ACGTTGTATATTTTATTTGGGATATGATCAGGCCTTGTTGGTACTGCCTTGAGCCTTCTTATTCGTGCTGAGCTGGGGCAGCCTGGGGCTTTGCTTGGTGATGATCAGCTATATAATGTGATTGTAACAGCTCATGCCTTTGTAATAATTTTTTTTTTAGTAATGCCTATGATGATTGGAGGGTTTGGTAATTGGTTGGTGCCCTTGATGCTAGGAGCTCCTGATATGGCTTTTCCTCGCCTAAATAACATGAGTTTTTGATTGTTGCCTCCCGCATTGTTATTGTTGTTGTCTTCATCTGCGGTAGAAAGAGGGGTTGGAACAGGGTGAACAGTGTATCCTCCATTAGCTGGTAACTTAGCTCATGCTGGTGGATCAGTGGACTTGGCTATTTTTTCTTTACATCTTGCGGGGGCTTCTTCTATTTTAGGAGCAGTAAATTTCATTACAACAATTATTAATATGCGGTGGCAAGGAATGCAGCTTGAACGTCTTCCTTTATTTGTTTGATCGGTAAAAATTACTGCTGTCTTGCTTTTACTATCTTTACCCGTTCTTGCTGGTGCTATTACCATGCTTTTGACTGATCGAAATTTAAATACAGCATTTTTCGATCCGGCAGGGGGTGGTGATCCTATCTTGTATCAGCATTTATTT
>IM_2007_30484_Terebra_cingulifera 
ACGTTATATATTTTATTTGGGATGTGGTCCGGTCTTGTTGGTACTGCTTTGAGTCTTCTTATTCGTGCTGAACTTGGTCAGCCTGGGGCTTTGTTAGGAGATGACCAGTTATATAATGTTATTGTAACAGCTCATGCTTTTGTGATGATTTTTTTTCTAGTTATGCCTATGATGATTGGTGGATTTGGTAATTGATTGGTACCTCTAATATTAGGGGCTGTTGATATGGCTTTTCCTCGTTTAAATAATATAAGTTTTTGATTGTTACCTCCTGCACTTCTATTGTTGTTATCCTCATCTGCAGTGGAGAGAGGAGTAGGGACAGGGTGGACAGTTTATCCTCCTTTAGCTGGAAATTTGGCTCATGCTGGTGGGTCTGTAGATTTAGCTATTTTTTCTTTGCATCTTGCGGGGGCTTCTTCTATTTTAGGGGCGGTAAATTTTATTACTACGATTATCAATATACGATGACAAGGAATACAACTTGAGCGTCTTCCTTTATTTGTGTGGTCAGTAAAAATTACTGCTGTTTTGCTTCTTTTGTCATTACCTGTTCTTGCTGGTGCTATTACTATGCTTTTAACTGATCGTAATTTAAATACAGCGTTTTTTGATCCAGCAGGCGGTGGTGATCCAATTTTATATCAACATTTATTT
>IM_2007_30485_Terebra_cingulifera 
ACGTTATATATTTTATTTGGGATGTGGTCTGGTCTTGTTGGTACTGCTTTGAGTCTTCTTATTCGTGCTGAACTTGGTCAGCCTGGGGCTTTGTTGGGAGATGACCAGTTATATAATGTTATTGTAACAGCTCATGCTTTTGTGATGATTTTTTTTCTAGTTATACCTATGATAATCGGTGGATTTGGTAATTGATTGGTACCTTTAATATTAGGAGCAGTTGATATGGCTTTTCCTCGTTTAAATAATATGAGTTTTTGACTGTTACCTCCTGCACTTTTATTGTTGTTATCCTCATCTGCAGTGGAGAGAGGGGTAGGAACAGGGTGGACAGTCTATCCTCCTTTAGCTGGGAATTTGGCTCATGCTGGTGGGTCTGTAGATTTAGCTATTTTTTCTTTGCATCTTGCGGGGGCTTCTTCTATTTTAGGAGCAGTAAATTTTATTACTACAATTATCAATATACGATGACAAGGAATACAACTTGAGCGTCTTCCTTTATTTGTGTGGTCAGTAAAAATTACTGCTGTTTTGCTTCTTTTGTCATTACCTGTTCTTGCTGGTGCTATTACTATGCTTCTAACTGATCGTAATTTAAATACAGCATTTTTTGATCCAGCAGGTGGTGGTGATCCAATTTTACTA------------
>IM_2007_30487_Terebra_cingulifera 
-------------------------------------------------------------------------------------------------------------------------------------------TTGTGATGATTTTTTTTCTAGTTATGCCTATGATGATTGGTGGATTTGGTAATTGATTGGTACCTCTAATATTAGGGGCTGTTGATATGGCTTTTCCTCGTTTAAATAATATAAGTTTTTGATTGTTACCTCCTGCACTTCTATTGTTGTTATCCTCATCTGCAGTGGAGAGAGGAGTAGGGACAGGGTGGACAGTTTATCCTCCTTTAGCTGGAAACTTGGCTCATGCTGGTGGGTCTGTAGATTTAGCTATTTTTTCTTTGCATCTTGCGGGGGCTTCTTCTATTTTAGGGGCGGTAAATTTTATTACTACGATTATCAATATACGATGACAAGGAATACAACTTGAGCGTCTTCCTTTATTTGTGTGGTCAGTAAAAATTACTGCTGTTTTGCTTCTTTTGTCATTACCTGTTCTTGCTGGCGCTATTACTATGCTTTTAACTGATCGTAATTTAAATACAGCGTTTTTTGATCCAGCAGGCGGTGGTGATCCAATTTTATATCAACATTTATTT
>IM_2007_30488_Hastulopsis_amoena 
ACATTGTATATTTTGTTTGGAATGTGATCGGGCTTAGTAGGTACGGCTTTAAGACTTCTTATTCGGGCTGAATTAGGGCAGCCTGGGGCATTACTTGGGGATGATCAGTTGTATAATGTTATTGTAACAGCTCATGCTTTTGTAATAATTTTTTTTCTGGTGATACCTATAATAATTGGTGGATTCGGGAATTGGTTAGTTCCTCTGATATTAGGAGCTCCGGACATAGCTTTTCCTCGTTTAAATAATATGAGTTTTTGACTTTTACCTCCTGCATTACTGTTACTATTATCGTCATCTGCGGTAGAGAGAGGAGTAGGAACGGGTTGAACTGTGTATCCGCCTTTAGCTGGAAATTTGGCTCATGCCGGTGGTTCAGTGGATTTGGCTATTTTTTCTTTACATCTTGCAGGTGCTTCTTCTATTTTAGGTGCAGTAAATTTTATTACTACAATTATTAATATGCGTTGACAGGGGATGCAACTTGAGCGTATGCCTTTATTTGTTTGATCAGTAAAAATTACTGCTGTCTTACTTCTTTTATCGTTACCGGTACTTGCAGGTGCTATTACAATGCTTTTAACTGATCGAAACTTAAACACAGCTTTTTTTGATCCTGCAGGAGGTGGGGACCCTATTCTGTATCAGCATTTGTTC
>IM_2007_30490_Oxymeris_chlorata 
ACATTATATATTTTGTTTGGGATATGATCTGGTCTTGTTGGTACTGCTTTAAGGTTGCTTATTCGAGCTGAATTGGGACAGCCTGGGGCTTTACTTGGTGACGATCAGCTATATAATGTAATTGTTACAGCTCATGCTTTTGTAATGATTTTTTTCTTGGTTATGCCAATGATAATTGGAGGTTTTGGTAATTGGTTGGTTCCCTTAATATTGGGGGCTCCTGATATGGCTTTTCCTCGTTTGAATAATATGAGTTTCTGGTTGTTACCTCCTGCGCTATTATTGTTGCTATCTTCATCTGCAGTGGAGAGCGGGGTAGGAACAGGGTGGACAGTATATCCTCCTTTGGCTGGGAATTTAGCTCATGCCGGTGGGTCTGTAGATTTAGCTATTTTTTCCTTACATCTTGCAGGTGCTTCTTCTATTTTGGGGGCTGTAAATTTTATTACTACAATTATTAACATGCGATGACAAGGAATGCAACTTGAACGTCTTCCTTTATTTGTGTGATCGGTGAAGATTACTGCTATTTTACTTCTTTTGTCGTTGCCTGTTCTTGCAGGTGCTATTACTATGCTTTTGACTGATCGAAATTTGAACACAGCTTTTTTTGACCCTGCCGGAGGTGGTGATCCAATTTTGTATCAACATTTATTT
>IM_2007_30492_Terebra_trismacaria 
---------------------------------------------------------------------------------------------------------------------------------------------------------------------------------------------------------------------------------------------------------------------------------------------------------------------AGAGGAGTGGGAACAGGATGAACTGTATATCCTCCTTTAGCTGGAAATTTGGCTCATGCTGGTGGTTCAGTTGATTTAGCTATTTTTTCTTTACATCTTGCGGGTGCTTCTTCTATCTTAGGTGCGGTAAATTTTATTACTACAGTTATTAATATGCGATGGCAAGGAATGCAACTTGAACGTATGCCATTATTTGTGTGATCGGTAAAGATTACTGCTGTCTTACTTCTTTTGTCGTTGCCTGTTCTTGCTGGGGCTATTACTATATTATTAACTGATCGAAATTTAAATACAGCTTTTTTTGACCCTGCTGGTGGTGGGGATCCTATTTTGTATCAGCATTT----
>IM_2007_30493_Terebra_tricolor 
ACATTATATATTTTGTTTGGGATGTGATCTGGCCTTGTTGGTACTGCGTTGAGTCTTCTTATTCGTGCTGAACTAGGGCAACCTGGGGCTCTGTTGGGTGATGACCAGTTGTATAATGTTATTGTAACAGCTCATGCTTTTGTAATAATCTTTTTTTTAGTTATGCCTATGATAATTGGGGGGTTTGGTAATTGATTGGTTCCTTTAATATTAGGGGCTCCTGATATAGCTTTTCCTCGTTTAAATAATATGAGTTTTTGATTGTTGCCTCCTGCTCTTTTATTACTATTGTCTTCGTCTGCGGTGGAAAGAGGAGTTGGAACAGGATGGACAGTATATCCTCCTTTGGCTGGAAATCTGGCTCATGCCGGTGGGTCTGTAGATTTAGCTATTTTTTCTTTACATCTTGCAGGGGCTTCTTCTATTTTAGGGGCAGTAAATTTTATTACTACGATTATTAATATACGATGACAGGGAATGCAGCTTGAACGTCTTCCGTTGTTTGTATGATCAGTGAAAATCACTGCTGTCTTACTTCTTTTGTCGTTACCAGTTCTTGCTGGCGCTATTACTATACTTTTAACTGATCGAAATTTAAATACGGCGTTTTTTGATCCAGCAGGAGGTGGTGATCCAATTTTATACCAGCATT-----
>IM_2007_30494_Oxymeris_crenulata 
------------------------------------------------------------------------------------GGAGCTTTACTTGGTGATGATCAACTATATAATGTAATTGTTACAGCTCATGCTTTTGTAATGATTTTTTTCTTAGTTATGCCTATGATAATTGGAGGATTTGGTAATTGGTTGGTTCCCTTAATGTTAGGAGCTCCTGATATGGCTTTTCCACGCTTAAATAATATAAGTTTTTGACTGCTACCTCCTGCATTATTGTTATTATTATCTTCATCTGCTGTAGAGAGGGGTGTTGGAACAGGGTGGACAGTGTATCCTCCTTTAGCTGGAAATTTGGCTCATGCTGGTGGATCAGTAGATTTAGCTATTTTTTCTTTACATCTTGCAGGAGCTTCTTCTATTTTAGGAGCTGTAAATTTTATTACTACAATTATTAATATACGATGGCAAGGAATACAGCTTGAGCGTCTTCCTTTGTTTGTGTGATCAGTGAAGATTACTGCTGTTTTACTTCTTTTATCCTTACCTGTTCTTGCTGGTGCTATTACTATGCTTTTAACTGATCGAAATTTAAATACAGCATTTTTCGATCCAGCAGGAGGTGGTGATCCTATTTTATATCAGCATTT----
>IM_2007_30498_Myurella_nebulosa 
ACGTTATATATTTTATTTGGAATGTGATCAGGTCTGGTAGGAACAGCTTTAAGACTTCTTATTCGGGCTGAATTAGGACAACCTGGGGCGTTGCTTGGTGATGATCAACTATACAATGTTATTGTAACAGCTCATGCTTTTGTAATAATCTTTTTTTTGGTGATGCCTATGATAATTGGTGGGTTTGGAAACTGGTTGGTTCCTTTGATGTTGGGGGCTCCAGATATGGCTTTTCCTCGCTTAAATAATATGAGTTTTTGACTTTTACCTCCTGCATTATTGCTGTTGCTATCCTCGTCGGCTGTGGAAAGAGGGGTAGGAACTGGTTGAACTGTGTATCCACCTTTGGCTGGAAACTTGGCTCATGCTGGTGGTTCAGTGGATTTAGCTATTTTTTCTTTACACCTTGCAGGTGCCTCTTCTATTTTAGGTGCAGTAAATTTTATTACTACAATTATTAATATACGATGACAAGGGATACAACTTGAGCGTATGCCTTTATTCGTTTGATCGGTAAAGATTACAGCTGTGTTGCTTCTTTTATCATTGCCCGTGCTCGCAGGTGCTATTACAATGCTTTTAACAGATCGAAATTTGAATACAGCTTTTTTTGATCTTGCCGGTGGTGGAGATCCTATTTTGTATCAACATTTATTT
>IM_2007_30499_Terebra_trismacaria 
ACATTGTATATCTTGTTTGGGATATGATCGGGTCTGGTTGGTACAGCCTTAAGTCTTCTTATTCGAGCTGAGCTAGGACAGCCTGGGGCATTGCTTGGAGATGATCAGCTATATAATGTTATTGTAACAGCTCATGCTTTTGTAATAATTTTCTTTTTGGTAATACCTATAATAATTGGTGGGTTTGGAAATTGGTTAGTTCCTTTAATGTTAGGGGCTCCCGATATGGCTTTTCCTCGTTTAAATAATATGAGTTTTTGACTGTTGCCTCCTGCATTATTATTGTTATTATCTTCGTCTGCAGTAGAAAGAGGAGTGGGAACAGGATGAACTGTATATCCTCCTTTAGCTGGAAATTTGGCTCATGCTGGTGGTTCAGTTGATTTAGCTATTTTTTCTTTACATCTTGCGGGTGCTTCTTCTATTTTAGGTGCGGTAAATTTTATTAGTACAGTTATTAATATGCGATGGCAAGGAATGCAACTTGAACGTATGCCATTATTTGTGTGATCAGTAAAGATTACTGCTGTCTTACTTCTTTTGTCGTTGCCTGTTCTTGCTGGGGCTATTACTATATTATTAACTGATCGAAATTTAAATACAGCTTTTTTTGACCCTGCTGGTGGTGGGGATCCTATTTTGTATCAG---------
>IM_2007_30510_Myurella_columellaris 
ACGTTATATATTTTGTTTGGAATGTGATCGGGTTTAGTTGGTACGGCTCTGAGTCTTCTTATTCGAGCTGAGTTAGGGCAGCCTGGAGCATTGCTTGGGGATGATCAGTTATATAATGTTATTGTAACAGCTCATGCTTTTGTAATAATTTTCTTTTTGGTGATGCCAATAATAATCGGGGGATTTGGGAATTGATTAGTTCCTTTGATGTTAGGAGCTCCTGATATGGCTTTCCCTCGCCTAAATAACATAAGTTTTTGGCTCTTACCTCCTGCATTATTATTGTTATTATCTTCATCTGCAGTTGAAAGGGGAGTAGGAACGGGTTGAACTGTTTATCCACCTCTAGCTGGAAATCTGGCTCATGCTGGTGGATCTGTAGATTTAGCTATTTTCTCTTTACATCTTGCAGGTGCTTCTTCTATTTTAGGTGCAGTAAATTTTATTACCACTATTATTAATATGCGGTGACAAGGAATGCAACTTGAGCGTATGCCTTTATTTGTTTGGTCTGTAAAAATTACTGCTGTTTTACTTCTTTTATCGTTACCTGTTCTTGCCGGAGCTATTACTATGTTGCTAACTGATCGAAATTTAAATACAGCTTTCTTTGATCCTGCGGGAGGTGGGGATCCAATTTTATATCAGCATCTATTT
>IM_2007_30511_Terenolla_pygmaea 
ACACTATATATTTTATTTGGAATGTGATCGGGCTTAGTAGGTACGGCTTTAAGGCTTCTTATTCGAGCTGAGTTGGGGCAACCAGGGGCATTGCTTGGGGATGATCAACTTTATAATGTTATTGTAACAGCTCATGCTTTTGTAATAATCTTTTTTTTGGTTATGCCTATGATAATTGGGGGATTTGGTAATTGATTGGTTCCTTTAATGTTAGGGGCTCCAGATATGGCTTTCCCTCGTTTAAATAATATAAGTTTTTGACTTTTACCTCCTGCACTATTATTGTTGCTATCCTCATCTGCAGTAGAAAGAGGGGTGGGGACAGGTTGAACTGTATATCCACCTTTAGCCGGAAATCTGGCTCATGCTGGAGGTTCAGTGGATTTGGCTATTTTTTCTTTACATCTTGCAGGTGCTTCTTCTATTTTAGGTGCAGTAAATTTTATTACTACTATTATCAATATGCGATGGCAGGGAATGCAACTTGAACGAATGCCTTTATTTGTGTGATCAGTAAAAATTACTGCTGTTTTACTTCTCCTATCATTGCCTGTACTTGCGGGTGCTATTACTATACTTTTAACTGATCGAAATTTAAATACAGCTTTTTTTGATCCTGCAGGTGGTGGGGATCCTATTTTATATCAACATCTGTTT
>IM_2007_30513_Myurella_sp. 
ACGTTATATATTTTATTTGGAATGTGATCAGGTTTAGTTGGTACAGCTCTCAGTCTTCTTATTCGAGCTGAGTTAGGACAGCCTGGAGCATTACTTGGGGATGATCAGTTGTATAATGTTATTGTAACAGCTCATGCTTTTGTAATAATTTTCTTTTTAGTAATACCGATAATAATTGGAGGATTTGGGAATTGGTTAGTTCCTCTGATGTTGGGGGCTCCTGATATGGCTTTTCCTCGTTTAAATAACATGAGTTTTTGACTTTTACCTCCTGCGTTATTATTGTTGTTGTCTTCATCTGCAGTTGAAAGAGGGGTGGGGACAGGTTGGACTGTTTATCCACCTTTAGCTGGAAATTTGGCTCATGCTGGTGGATCTGTAGATTTAGCTATCTTTTCTTTGCATCTTGCAGGTGCCTCTTCTATTTTAGGTGCGGTAAATTTTATTACTACAATTATTAATATGCGGTGGCAGGGAATGCAACTTGAGCGTATGCCTTTATTTGTTTGATCTGTAAAAATTACTGCCATTTTACTTCTTTTATCGTTACCTGTTCTTGCTGGAGCGATTACTATACTGTTAACTGATCGTAATTTAAATACAGCTTTCTTTGATCCTGCAGGAGGTGGAGATCCAATTTTATATCAGCATTTGTTT
>IM_2007_30515_Myurella_orientalis 
ACATTGTATATTTTATTTGGAATATGATCAGGTTTAGTAGGTACGGCTTTAAGTCTCCTTATTCGAGCTGAGTTAGGACAACCTGGAGCGTTACTTGGAGATGATCAGCTATATAATGTTATTGTAACAGCACATGCTTTTGTAATAATTTTTTTTCTGGTGATGCCAATAATAATCGGTGGATTTGGAAATTGATTGGTTCCTTTAATGTTAGGGGCTCCTGATATGGCTTTCCCCCGTTTGAATAATATAAGTTTTTGGCTTTTACCTCCTGCATTGTTGTTGCTTCTCTCTTCATCTGCGGTTGAGAGAGGAGTGGGGACAGGTTGAACTGTATATCCACCTTTGGCTGGAAACTTAGCCCATGCCGGTGGATCTGTAGATTTAGCTATTTTTTCTTTACATCTTGCAGGTGCTTCTTCTATTTTAGGTGCGGTAAATTTTATTACTACAATCATTAATATACGATGACAGGGGATGCAGTTAGAACGTATGCCTTTGTTTGTTTGATCGGTAAAAATTACTGCTGTTTTGCTTCTTTTATCGCTACCTGTGCTTGCTGGGGCCATTACTATGCTTTTAACTGATCGGAATCTAAACACAGCTTTTTTCGACCCAGCGGGAGGTGGAGATCCTATTTTATATCAACATTTATTT
>IM_2007_30516_Terebra_sp._02 
ACATTGTATATTTTATTTGGAATATGATCAGGTTTGGTAGGTACGGCTTTAAGTCTCCTTATTCGAGCTGAGTTAGGGCAACCTGGGGCTTTACTTGGAGACGATCAATTATATAATGTTATTGTAACAGCTCATGCTTTTGTAATAATTTTTTTTCTGGTGATACCAATAATGATTGGTGGATTTGGGAATTGATTGGTTCCTTTAATACTAGGGGCTCCTGATATGGCTTTTCCTCGTCTGAATAATATGAGTTTTTGACTTTTACCTCCTGCGTTGTTGTTGCTTCTATCATCATCTGCGGTTGAGAGAGGAGTAGGGACAGGCTGAACTGTATATCCACCCTTGGCTGGAAACTTAGCCCATGCCGGTGGTTCTGTAGATTTAGCTATTTTTTCCTTACATCTTGCGGGTGCTTCTTCTATTTTAGGTGCGGTAAATTTTATTACTACAATCATTAATATGCGATGACAGGGGATACAGCTGGAACGTATGCCTTTGTTTGTTTGATCAGTAAAGATTACTGCTGTTTTGCTTCTTTTATCATTACCTGTGCTTGCTGGGGCTATTACTATGCTTTTAACTGATCGGAATCTAAACACAGCTTTTTTTGATCCGGCGGGAGGTGGAGATCCTATTTTATATCAACATTTATTT
>IM_2007_30522_Strioterebrum_brunneobandatum 
ACATTATATATTTTATTTGGGATGTGATCGGGCCTAGTAGGTACGGCTTTAAGTCTTCTTATTCGAGCTGAATTAGGGCAGCCTGGAGCGTTGCTTGGGGATGATCAGTTATATAATGTTATTGTAACAGCTCATGCTTTTGTAATAATTTTTTTTCTGGTAATGCCGATGATAATTGGTGGATTTGGGAATTGGTTGGTTCCTTTAATATTAGGAGCTCCAGACATGGCTTTTCCTCGTTTGAATAATATGAGTTTTTGACTTTTACCTCCTGCATTACTGTTATTGTTGTCTTCATCTGCAGTAGAAAGAGGTGTGGGGACAGGTTGAACTGTGTATCCGCCTTTGGCTGGGAATTTGGCTCATGCTGGTGGTTCAGTAGATTTAGCTATTTTTTCTTTACATCTTGCAGGTGCTTCTTCTATTTTAGGTGCAGTAAACTTTATTACTACAATTATTAATATGCGATGGCATGGGATGCGGCTTGAACGTATATCTTTGTTTGTGTGATCAGTAAAAATTACTGCTATTTTACTTCTTTTATCTCTACCTGTACTTGCTGGTGCTATTACGATACTTTTAACTGATCGAAATTTAAATACAGCTTTTTTTGACCCTGCAGGTGGTGGGGATCCTATTTTATATCAGCACTTATTT
>IM_2007_30524_Myurella_orientalis 
ACATTGTATATTTTATTTGGAATATGATCAGGTTTAGTAGGTACGGCTTTAAGTCTCCTTATTCGAGCTGAGTTAGGACAACCTGGAGCGTTACTTGGAGATGATCAGCTATATAATGTTATTGTAACAGCACATGCTTTTGTAATAATTTTTTTTCTGGTGATGCCAATAATAATCGGTGGATTTGGAAATTGATTGGTTCCTTTAATGTTAGGGGCTCCTGATATGGCTTTCCCCCGTTTGAATAATATAAGTTTTTGGCTTTTACCTCCTGCATTGTTGTTGCTTCTCTCTTCATCTGCGGTTGAGAGAGGAGTGGGGACAGGTTGAACTGTATATCCACCTTTGGCTGGAAACTTAGCCCATGCCGGTGGATCTGTAGATTTAGCTATTTTTTCTTTACATCTTGCAGGTGCTTCTTCTATTTTAGGTGCGGTAAATTTTATTACTACAATCATTAATATACGATGACAGGGGATGCAGTTAGAACGTATGCCTTTGTTTGTTTGATCGGTAAAAATTACTGCTGTTTTGCTTCTTTTATCGCTACCTGTGCTTGCTGGGGCCATTACTATGCTTTTAACTGATCGGAATCTAAACACAGCTTTTTTCGACCCAGCGGGAGGCGGAGATCCTATTTTATATCAACATTTATTT
>IM_2007_30529_Myurella_affinis 
ACATTGTATATCCTATTCGGGATATGGTCAGGTTTAGTGGGTACAGCTTTAAGGCTTCTTATTCGAGCTGAATTAGGACAACCTGGGGCGTTGCTTGGAGATGATCAGTTATATAACGTCATTGTAACGGCTCATGCTTTTGTAATGATTTTCTTTTTAGTTATGCCTATGATAATTGGCGGTTTTGGTAACTGATTGGTTCCTTTAATATTAGGAGCTCCTGATATGGCTTTTCCTCGTTTAAATAATATGAGTTTTTGGCTTTTACCTCCTGCACTATTGCTATTGTTATCATCTTCTGCAGTAGAGAGGGGTGTGGGAACAGGTTGAACTGTATATCCCCCTCTGGCTGGGAATTTGGCCCATGCTGGTGGTTCGGTGGATTTGGCTATTTTCTCCCTTCATCTTGCGGGTGCTTCTTCAATTTTAGGTGCGGTAAATTTTATTACTACAATTGTTAATATGCGATGGCAGGGGATGCAGCTTGAACGTATGCCTCTATTTGTTTGATCGGTAAAAATTACTGCTGTTTTACTTCTCTTGTCATTACCTGTACTTGCAGGTGCTATTACGATGCTTTTAACCGATCGTAATTTAAATACGGCCTTTTTTGACCCGGCAGGTGGTGGGGATCCTATTTTGTATCAACACTTGTTT
>IM_2007_30530_Myurella_orientalis 
ACATTGTATATTTTATTTGGAATATGATCAGGTTTAGTAGGTACGGCTTTAAGTCTCCTTATTCGAGCTGAGTTAGGACAACCTGGAGCGTTACTTGGAGATGATCAGCTATATAATGTTATTGTGACAGCACATGCTTTTGTAATAATTTTTTTTCTGGTGATGCCAATAATAATCGGTGGATTTGGAAATTGATTGGTTCCTTTAATGTTAGGGGCTCCTGATATGGCTTTCCCCCGTTTGAATAATATAAGTTTTTGGCTTTTACCTCCTGCATTGTTGTTGCTTCTCTCTTCATCTGCGGTTGAGAGAGGAGTGGGGACAGGTTGAACTGTATATCCACCTTTAGCTGGAAACTTAGCCCATGCCGGTGGATCTGTAGATTTAGCTATTTTTTCTTTACATCTTGCAGGTGCTTCTTCTATTTTAGGTGCGGTAAATTTTATTACTACAATCATTAATATACGATGACAGGGGATGCAGTTAGAACGTATGCCTTTGTTTGTTTGATCGGTAAAAATTACTGCTGTTTTGCTTCTTTTATCGCTACCTGTGCTTGCTGGGGCCATTACTATGCTTTTAACTGATCGGAATCTAAACACAGCTTTTTTCGACCCAGCGGGAGGTGGAGAACCTATTTTATATCAACAT------
>IM_2007_30533_Triplostephanus_sp. 
ACATTATATATTTTATTTGGGATGTGGTCAGGCCTGGTTGGTACGGCTTTAAGTCTTCTTATTCGGGCTGAGTTAGGGCAACCTGGGGCATTGCTTGGGGATGATCAATTATATAATGTTATTGTAACAGCCCATGCTTTTGTAATAATTTTTTTTCTAGTAATACCAATAATGATTGGTGGGTTTGGAAATTGGTTAGTTCCTTTAATGTTAGGAGCTCCTGATATGGCTTTTCCTCGTTTAAATAATATAAGTTTTTGATTATTACCTCCTGCATTGCTGTTGTTATTGTCTTCGTCTGCAGTAGAAAGGGGAGTGGGAACAGGTTGGACTGTATATCCTCCTTTGGCTGGGAATTTAGCTCATGCTGGTGGTTCAGTGGATTTGGCTATTTTTTCTTTACATCTTGCGGGTGCTTCTTCTATTTTAGGTGCGGTGAATTTTATTACTACAATTATTAACATACGATGACAAGGAATGCAGCTTGAACGTATACCTTTATTTGTGTGATCAGTAAAAATTACTGCTGTTTTACTTCTTTTGTCGTTGCCTGTTCTTGCTGGGGCTATTACTATACTTTTAACTGATCGAAATTTAAATACAGCTTTCTTTGATCCTGCAGGTGGTGGGGATCCTATTTTGTATCAACATTTGTTT
>IM_2007_30534_Triplostephanus_sp. 
ACATTATATATTTTATTTGGGATGTGGTCAGGCCTGGTTGGTACGGCTTTAAGTCTTCTTATTCGGGCTGAGTTAGGGCAACCTGGGGCATTGCTTGGGGATGATCAATTATATAATGTTATTGTAACAGCCCATGCTTTTGTAATAATTTTTTTTCTAGTGATACCAATAATGATTGGTGGGTTTGGAAATTGGTTAGTTCCTTTAATGTTAGGGGCTCCTGATATGGCTTTTCCTCGTTTAAATAATATAAGTTTTTGATTATTACCTCCTGCATTGCTGTTGTTATTGTCTTCGTCTGCAGTAGAAAGGGGAGTGGGAACAGGTTGAACTGTATATCCTCCTTTGGCTGGGAATTTAGCTCATGCTGGTGGTTCAGTGGATTTGGCTATTTTTTCTTTACATCTTGCGGGTGCTTCTTCTATTTTAGGTGCGGTGAATTTTATTACTACAATTATTAACATACGATGACAAGGAATGCAGCTTGAACGTATGCCTTTATTTGTGTGATCAGTAAAAATTACTGCTGTTTTACTTCTTTTGTCGTTACCTGTTCTTGCTGGGGCTATTACTATACTTTTAACTGATCGAAATTTAAATACAGCTTTCTTTGATCCTGCAGGTGGTGGGGATCCTATTTTGTATCAGCATTTGTTT
>IM_2007_30535_Hastula_lanceata 
ACATTATATATTTTGTTTGGAATGTGATCGGGACTTGTTGGTACTGCGCTAAGATTACTTATTCGTGCTGAATTAGGTCAACCTGGAGCATTACTTGGGGATGATCAGTTGTATAACGTTATTGTTACAGCTCATGCTTTTGTAATAATTTTTTTCTTAGTTATGCCAATGATGATTGGTGGATTTGGAAACTGATTAGTACCATTGATGTTAGGAGCTCCTGATATAGCTTTTCCTCGCTTAAATAATATAAGTTTTTGACTTTTACCTCCTGCATTATTATTGCTTTTATCATCATCTGCAGTAGAAAGGGGTGTTGGAACTGGATGAACGGTTTATCCACCTTTGGCTGGAAACTTGGCCCATGCTGGTGGTTCAGTTGACCTGGCTATTTTTTCTTTACATCTTGCAGGGGCTTCTTCTATTTTAGGTGCTGTAAATTTTATTACTACAATTATTAATATGCGATGACAGGGAATGCAACTTGAGCGTCTTCCTTTATTTGTGTGATCAGTTAAAATTACGGCTGTTTTGCTATTATTATCGCTACCTGTGCTTGCAGGTGCTATTACTATACTTTTGACTGATCGAAATCTAAATACAGCTTTTTTTGATCCGGCAGGAGGTGGATATCCAATTTTGTATCAACATTTATTT
>IM_2007_30538_Triplostephanus_fenestratus 
ACATTATATATTTTGTTTGGGATGTGGTCAGGTCTTGTAGGTACTGCTTTGAGTTTACTTATTCGTGCTGAATTAGGACAGCCTGGAGCTTTGCTTGGAGACGATCAATTATATAATGTTATTGTAACAGCTCATGCTTTTGTAATAATTTTCTTTTTAGTAATGCCTATGATGATTGGAGGATTTGGTAATTGATTAGTGCCTTTAATATTAGGAGCTCCTGATATGGCTTTTCCTCGTTTGAATAATATAAGTTTTTGACTATTACCACCTGCGTTATTATTATTATTATCATCGTCTGCGGTAGAAAGGGGAGTGGGAACTGGATGAACAGTTTATCCTCCTTTAGCTGGAAATTTAGCTCATGCTGGTGGGTCTGTAGATTTAGCTATTTTTTCTTTACATCTTGCAGGGGCTTCTTCTATTTTGGGGGCAGTTAATTTTATTACTACTATTATTAATATGCGATGACAAGGGATACAGCTTGAGCGTCTTCCTTTGTTCGTTTGGTCTGTAAAAATTACTGCTATTTTATTACTTTTGTCGTTGCCTGTTCTTGCGGGTGCTATTACTATGCTTTTAACTGATCGAAATTTAAATACAGCGTTTTTTGATCCAGCAGGAGGTGGTGATCCTATTTTGTATCACCATTTATTC
>IM_2007_30539_Pellifronia_jungi 
ACATTATATATTTTATTTGGTATGTGATCGGGATTAGTTGGGACTGCATTAAGTCTTCTTATTCGGGCTGAGCTCGGTCAACCTGGTGCATTGCTTGGTGATGATCAGTTATACAATGTGATTGTAACGGCTCATGCTTTTGTGATGATTTTTTTCTTAGTTATACCTATAATAATTGGTGGATTTGGAAATTGGTTAGTTCCGCTTATATTAGGAGCTCCAGATATGGCTTTTCCACGTTTAAATAATATAAGTTTTTGGCTTTTACCTCCTGCATTATTATTACTACTATCTTCAGCAGCTGTAGAGAGAGGAGTTGGAACTGGGTGGACAGTGTATCCACCTTTATCTGGAAACCTGGCTCACGCCGGTGGCTCAGTGGATTTGGCTATTTTTTCTCTACATCTTGCAGGGGCTTCTTCTATTTTAGGAGCAGTAAATTTTATTACTACGATTATTAATATGCGATGGCAGGGGATACAATTTGAGCGTCTTCCGTTATTTGTATGGTCAGTAAAAATTACTGCTATTTTACTTCTTTTATCCTTACCAGTTCTTGCGGGAGCTATTACTATACTTTTAACTGATCGAAATCTGAATACAGCTTTTTTTGACCCAGCTGGAGGTGGGGATCCAATTTTGTATCAGCATTTATTT
>IM_2007_30540_Hastula_penicillata 
ACATTATATATTTTATTTGGAATGTGATCAGGTTTAGTAGGTACTGCTTTAAGGTTGCTTATTCGTGCTGAATTAGGACAACCTGGAGCACTGCTTGGGGATGATCAGTTATATAACGTTATTGTTACAGCTCATGCTTTTGTAATGATTTTTTTTCTGGTTATGCCAATGATAATTGGTGGGTTTGGAAATTGATTAGTGCCTTTGATATTAGGGGCTCCTGATATGGCTTTTCCTCGATTAAATAACATAAGTTTTTGGCTTTTGCCTCCTGCATTATTATTGCTCTTATCGTCGTCTGCAGTTGAAAGAGGTGTTGGGACTGGGTGGACTGTATATCCACCTTTGGCTGGGAACCTAGCACACGCTGGTGGTTCGGTAGACTTGGCCATTTTTTCTTTACATCTTGCAGGTGCTTCTTCGATTTTAGGGGCTGTAAATTTTATTACTACGATTATTAACATGCGATGGCAAGGAATGCAACTTGAGCGTCTTCCTTTATTTGTATGATCAGTTAAGATTACTGCTGTTTTATTGTTATTATCATTACCTGTTCTTGCGGGTGCTATTACTATGCTTTTAACCGATCGAAATTTAAATACAGCTTTCTTTGATCCAGCAGGAGGTGGAGATCCTATTTTATATCAACATCTATTT
>IM_2007_30541_Myurella_affinis 
ACATTGTATATCCTATTCGGGATATGGTCAGGTTTAGTGGGTACAGCTTTAAGGCTTCTTATTCGAGCTGAATTAGGACAACCTGGGGCGTTGCTTGGAGATGATCAGTTATATAACGTCATTGTAACGGCTCATGCTTTTGTAATGATTTTCTTTTTAGTTATGCCTATGATAATTGGCGGTTTTGGTAACTGATTGGTTCCTTTAATATTAGGAGCTCCTGATATGGCTTTTCCTCGTTTAAATAATATGAGTTTTTGGCTTTTACCTCCTGCACTATTGCTATTGTTATCATCTTCTGCAGTAGAGAGGGGTGTGGGAACAGGTTGAACTGTATATCCCCCTCTGGCTGGGAATTTGGCCCATGCTGGTGGTTCGGTGGATTTGGCTATTTTCTCCCTTCATCTTGCGGGTGCTTCTTCAATTTTAGGTGCGGTAAATTTTATTACTACAATTGTTAATATGCGATGGCAGGGGATGCAGCTTGAACGTATGCCTCTATTTGTTTGATCGGTAAAAATTACTGCTGTTTTACTTCTCTTGTCATTACCTGTACTTGCAGGTGCTATTACGATGCTTTTAACCGATCGTAATTTAAATACGGCCTTTTTTGACCCGGCAGGTGGTGGGGATCCTATTTTGTATCAACACTT----
>IM_2007_30542_Hastula_penicillata 
ACATTATATATTTTATTTGGAATGTGATCAGGTTTAGTAGGTACTGCTTTAAGGTTGCTTATTCGTGCTGAATTAGGACAACCTGGAGCACTGCTTGGGGATGATCAGTTATATAACGTTATTGTTACAGCTCATGCTTTTGTAATGATTTTTTTTCTGGTTATGCCAATGATAATTGGTGGGTTTGGAAATTGATTAGTGCCTTTGATATTAGGGGCTCCTGATATGGCTTTTCCTCGATTAAATAACATAAGTTTTTGGCTTTTGCCTCCTGCATTATTATTGCTCTTATCGTCGTCTGCAGTTGAAAGAGGTGTTGGGACTGGGTGGACTGTATATCCACCTTTGGCTGGGAACCTAGCACACGCTGGTGGTTCGGTAGACTTGGCCATTTTTTCTTTACATCTTGCAGGTGCTTCTTCGATTTTAGGGGCTGTAAATTTTATTACTACGATTATTAACATGCGATGGCAAGGAATGCAACTTGAGCGTCTTCCTTTATTTGTATGATCAGTTAAGATTACTGCTGTTTTATTGTTATTATCATTACCTGTTCTTGCGGGTGCTATTACTATGCTTTTAACCGATCGAAATTTAAATACAGCTTTCTTTGATCCAGCAGGAGGTGGAGATCCTATTTTATATCAACATCTATTT
>IM_2007_30543_Strioterebrum_sp._03 
ACATTATATATTTTGTTTGGGATATGATCAGGTTTGGTTGGTACGGCTTTAAGCCTTCTTATTCGGGCTGAGTTAGGACAGCCTGGAGCATTGCTTGGAGACGATCAATTATATAATGTTATTGTAACGGCCCATGCTTTTGTAATAATTTTTTTTCTAGTAATGCCAATAATGATTGGTGGGTTTGGAAATTGATTGGTTCCTCTGATGTTAGGGGCTCCTGATATGGCTTTTCCTCGTCTAAATAATATAAGTTTTTGATTGCTACCTCCTGCATTATTGTTGTTATTATCTTCGTCTGCGGTAGAAAGGGGAGTAGGGACAGGTTGGACTGTGTATCCTCCTTTGGCTGGAAATTTAGCTCATGCTGGTGGCTCAGTAGATTTGGCTATTTTTTCTTTACATCTTGCGGGTGCTTCTTCTATTTTAGGTGCGGTTAACTTTATTACTACAATTATTAATATACGATGACAGGGAATACAACTTGAACGTATGCCTTTATTTGTGTGATCGGTAAAGATTACTGCAGTTCTACTTCTTTTATCATTACCTGTGCTTGCTGGGGCTATTACTATGCTTTTAACTGATCGAAATTTGAATACAGCTTTCTTCGACCCTGCCGGTGGTGGAGATCCTATTTTGTATCAGCATTTATTT
>IM_2007_30544_Triplostephanus_jenningsi 
ACATTATATATTTTATTTGGGATATGATCTGGTCTTGTTGGTACTGCTTTAAGTCTTCTTATTCGTGCTGAATTAGGACAACCCGGAGCTTTACTAGGTGATGATCAGCTATATAACGTTATTGTTACAGCCCATGCTTTTGTGATAATTTTCTTTTTAGTTATACCTATGATAATTGGAGGATTTGGTAATTGGTTAGTTCCTTTGATGTTGGGAGCTCCTGATATGGCTTTTCCTCGTTTAAATAACATGAGTTTTTGATTGTTACCTCCTGCACTTTTATTGCTTTTATCTTCGTCTGCGGTAGAGAGGGGAGTGGGAACTGGATGAACAGTATATCCTCCTTTAGCTGGAAACTTAGCTCACGCTGGTGGGTCAGTAGATTTAGCTATTTTCTCTTTACATTTAGCTGGTGCTTCTTCTATTTTAGGGGCAGTAAATTTTATTACTACAATTATTAATATGCGATGACAAGGAATGCAGCTTGAGCGTCTTCCGTTGTTTGTATGATCTGTAAAAATTACTGCTGTTTTACTTCTTTTGTCATTACCTGTTCTTGCAGGTGCTATTACTATGCTTTTGACTGATCGTAATTTAAATACAGCGTTTTTTGATCCAGCAGGAGGTGGGGATCCTATCCTTTATCAACATCTATTT
>IM_2007_30545_Terebra_textilis 
ACATTATATATTTTATTTGGAATATGATCCGGTTTGGTTGGTACGGCTTTAAGCCTTCTTATTCGGGCTGAGTTAGGGCAACCTGGGGCATTGCTCGGGGACGATCAGCTATATAATGTTATTGTAACAGCTCATGCTTTTGTAATGATTTTTTTTCTGGTAATACCTATAATGATTGGTGGGTTTGGGAATTGATTGGTTCCTTTAATATTAGGAGCTCCTGATATGGCTTTTCCTCGTTTAAATAATATAAGTTTTTGATTATTACCTCCTGCATTATTATTATTACTATCTTCGTCTGCAGTTGAGAGGGGGGTGGGAACAGGTTGAACTGTATATCCTCCTTTGGCTGGGAATTTAGCCCATGCTGGTGGTTCAGTGGATTTGGCTATTTTTTCTTTACATCTTGCGGGTGCTTCTTCTATTTTAGGTGCGGTAAATTTTATTACTACAATTATTAATATACGATGACAGGGGATACAGCTTGAACGTATACCTTTATTTGTATGATCAGTAAAAATTACTGCTGTCTTACTTCTTTTATCATTGCCTGTTCTTGCTGGGGCTATTACTATACTTTTAACTGATCGAAATTTGAACACAGCTTTTTTTGATCCTGCCGG----------------------------------
>IM_2007_30546_Clathroterebra_poppei 
ACATTATATATTTTGTTTGGAATGTGATCGGGTTTAGTAGGTACAGCTCTAAGTCTTCTTATTCGGGCTGAGCTTGGTCAACCTGGGGCGTTGCTTGGCGATGATCAGTTGTATAATGTTATTGTAACAGCTCATGCTTTTGTAATGATTTTTTTTCTGGTAATACCGATGATAATTGGTGGATTTGGGAATTGATTGGTACCTTTGATGCTAGGAGCTCCTGATATGGCTTTTCCTCGCTTAAATAATATAAGTTTTTGGCTCTTACCGCCTGCGTTGTTATTATTATTGTCCTCATCTGCTGTGGAGAGAGGAGTTGGAACTGGTTGAACTGTTTATCCACCCTTGGCTGGGAATCTGGCTCATGCTGGTGGTTCTGTAGATTTAGCTATTTTTTCTCTCCACCTTGCAGGTGCTTCTTCTATTTTAGGTGCGGTAAATTTTATTACTACGATTATTAATATACGTTGACAAGGGATGCAACTTGAGCGTATGCCTTTATTTGTTTGGTCTGTAAAGATTACTGCTATTTTGCTTCTTTTGTCGTTGCCTGTATTAGCAGGGGCTATTACTATGCTTTTAACTGATCGAAATTTAAATACGGCTTTTTTTGATCCTGCGGGAGGAGGAGATCCTATTTTGTATCAACACA-----
>IM_2007_30547_Terebra_textilis 
ACATTATATATTTTATTTGGAATATGATCCGGTTTGGTTGGTACGGCTTTAAGCCTTCTTATTCGGGCTGAGTTAGGGCAACCTGGGGCATTGCTCGGGGATGATCAGCTATATAATGTTATTGTAACAGCTCATGCTTTTGTAATGATTTTTTTTCTGGTAATACCTATAATGATTGGTGGGTTTGGGAATTGATTGGTTCCTTTAATATTAGGAGCTCCTGATATGGCTTTTCCTCGTTTAAATAATATAAGTTTTTGATTATTACCTCCTGCATTATTATTATTACTATCTTCGTCTGCAGTTGAGAGGGGGGTGGGAACAGGTTGAACTGTATATCCTCCTTTGGCTGGGAATTTAGCCCATGCTGGTGGTTCAGTGGATTTGGCTATTTTTTCTTTACATCTTGCGGGTGCTTCTTCTATTTTAGGTGCGGTAAATTTTATTACTACAATTATTAATATACGATGACAGGGGATACAGCTTGAACGTATACCTTTATTTGTATGATCAGTAAAAATTACTGCTGTCTTACTTCTTTTATCATTGCCTGTTCTTGCTGGGGCTATTACTATACTTTTAACTGATCGAAATTTGAACACAGCTTTTTTTGATCCTGCCGGTGGTGGAGATCCTATTTTGTATCAGCATTTGTTT
>IM_2007_30550_Hastula_solida 
ACATTATATATTTTATTTGGAATGTGATCAGGCTTGGTTGGGACTGCTTTGAGTTTACTTATTCGTGCTGAACTAGGGCAACCTGGAGCATTGCTTGGGGACGATCAACTGTATAACGTTATTGTTACAGCTCATGCTTTTGTAATGATTTTTTTCCTGGTTATGCCCATGATAATTGGTGGGTTTGGGAATTGATTAGTGCCATTAATACTAGGGGCTCCGGACATGGCTTTTCCTCGCCTAAATAATATAAGCTTTTGGCTTTTACCTCCTGCGTTGTTGCTACTTCTATCTTCGTCTGCGGTAGAGAGTGGGGTTGGGACTGGATGAACGGTGTATCCCCCTTTATCTGGAAACCTAGCGCATGCTGGTGGTTCAGTCGATTTAGCTATTTTTTCTTTACATCTTGCAGGGGCTTCCTCTATTTTAGGGGCTGTAAATTTTATTACTACAATTATTAACATACGATGACAGGGAATGCAACTTGAGCGTCTTCCTTTATTTGTTTGATCGGTTAAGATTACTGCTGTATTGCTGCTTTTATCTTTACCGGTTCTTGCCGGTGCTATTACTATGCTTTTAACTGATCGAAATCTAAATACAGCTTTCTTTGACCCAGCAGGAGGTGGGGATCCTATTTTGTACCAG---------
>IM_2007_30551_Myurella_affinis 
ACATTGTATATCCTATTCGGGATATGGTCAGGTTTAGTGGGTACAGCTTTAAGGCTTCTTATTCGAGCTGAATTAGGACAACCTGGGGCGTTGCTTGGAGATGATCAGTTATATAACGTCATTGTAACGGCTCATGCTTTTGTAATGATTTTCTTTTTAGTTATGCCTATGATAATTGGCGGTTTTGGTAACTGATTGGTTCCTTTAATATTAGGAGCTCCTGATATGGCTTTTCCTCGTTTAAATAATATGAGTTTTTGGCTTTTACCTCCTGCACTATTGCTATTGTTATCATCTTCTGCAGTAGAGAGGGGTGTGGGAACAGGTTGAACTGTATATCCCCCTCTGGCTGGGAATTTGGCCCATGCTGGTGGTTCGGTGGATTTGGCTATTTTCTCCCTTCATCTTGCGGGTGCTTCTTCAATTTTAGGTGCGGTAAATTTTATTACTACAATTGTTAATATGCGATGGCAGGGGATGCAGCTTGAGCGTATGCCTCTATTTGTTTGATCGGTAAAAATTACTGCTGTTTTACTTCTCTTGTCATTACCTGTACTTGCAGGTGCTATTACGATGCTTTTAACCGATCGTAATTTAAATACGGCCTTTTTTGACCCGGCAGGTGGTGGGGATCCTATTTTGTATCAACACTTGTTC
>IM_2007_30552_Triplostephanus_anilis 
ACATTATATATTTTGTTTGGGATATGATCTGGTCTTGTTGGTACTGCGTTAAGTCTTCTTATTCGTGCTGAACTGGGGCAACCTGGGGCTCTGTTGGGTGATGACCAGCTATATAATGTTATTGTGACGGCTCATGCTTTTGTAATAATTTTCTTTTTAGTTATGCCTATGATGATTGGAGGGTTTGGGAATTGGTTGGTTCCTTTAATGCTAGGGGCTCCTGATATGGCTTTTCCTCGCTTAAACAATATGAGTTTTTGGCTATTGCCTCCTGCTCTTTTGTTGTTATTATCTTCGTCTGCAGTGGAGAGAGGGGTTGGAACAGGGTGAACGGTATATCCTCCTTTAGCTGGGAATTTGGCTCATGCAGGTGGGTCTGTAGATTTGGCTATTTTTTCTTTACATCTTGCAGGGGCTTCTTCTATTTTAGGGGCAGTAAATTTTATTACTACAATTATTAATATACGGTGGCAGGGGATGCAGCTTGAACGTCTTCCGTTGTTTGTATGATCAGTGAAAATTACTGCTGTTTTACTTCTTTTATCGTTACCAGTTCTTGCTGGTGCTATTACTATGCTTTTGACTGATCGGTATTTGAATACAGCGTTTTTTGACCCAGCAAGAGGTGGGGATCCCAATTTA---------------
>IM_2007_30553_Triplostephanus_fenestratus 
ACATTATATATTTTGTTTGGGATGTGGTCAGGTCTTGTAGGTACTGCTTTGAGTTTACTTATTCGTGCTGAATTAGGACAGCCTGGAGCTTTGCTTGGAGACGATCAGTTATATAATGTTATTGTAACAGCTCATGCTTTTGTAATAATTTTCTTTTTAGTGATGCCTATGATGATTGGAGGATTCGGTAATTGATTAGTTCCTTTAATATTAGGAGCTCCTGATATGGCTTTTCCTCGTTTGAATAATATAAGTTTTTGATTATTACCACCTGCGTTATTACTATTATTATCATCGTCTGCGGTAGAAAGGGGAGTGGGAACTGGATGAACAGTTTATCCTCCTTTAGCTGGAAATTTAGCTCATGCTGGTGGGTCTGTAGATTTAGCTATTTTTTCTTTACATCTTGCAGGGGCTTCTTCTATTTTGGGGGCAGTTAATTTTATTACTACTATTATTAATATGCGATGACAAGGGATACAGCTTGAGCGTCTTCCTTTGTTCGTTTGGTCTGTAAAAATTACTGCTATTTTATTACTTTTGTCGTTGCCTGTTCTTGCGGGTGCTATTACTATGCTTTTAACTGATCGAAATTTAAATACAGCGTTTTTTGATCCAGCAGGAGGTGGTGATCCTATTTTGTATCAACATTTATTC
>IM_2007_30558_Strioterebrum_plumbeum 
ACATTATATATTTTATTTGGTATATGATCAGGTTTAGTAGGTACGGCTTTAAGCCTTCTTATTCGAGCTGAATTAGGTCAACCTGGAGCATTGCTTGGGGATGATCAGCTATATAATGTTATTGTAACAGCTCATGCTTTTGTAATGATTTTTTTTCTAGTAATACCAATGATAATTGGTGGATTTGGAAATTGGTTAGTTCCGCTAATATTAGGAGCTCCTGATATGGCCTTTCCTCGTTTAAATAATATAAGTTTCTGACTTTTACCTCCTGCGCTATTGTTATTGTTATCTTCATCTGCGGTAGAAAGAGGAGTGGGAACGGGTTGAACTGTATATCCACCTTTAGCTGGAAATTTAGCTCATGCAGGTGGTTCGGTGGATTTGGCTATTTTTTCTTTACATCTTGCGGGTGCTTCTTCTATTTTAGGTGCGGTAAATTTTATCACTACAATTATTAATATGCGATGACAGGGTATGCAACTTGAGCGTATGCCTTTATTTGTCTGATCAGTAAAAATTACTGCTGTCTTACTGCTATTATCTTTACCTGTTCTTGCTGGAGCTATTACGATGCTTTTGACTGATCGAAATTTAAATACAGCTTTTTTTGATCCCGCAGGTGGTGGGGATCCTATTTTATATCAACATTTATTT
>IM_2007_30562_Terebra_cingulifera 
ACGTTATATATTTTATTTGGGATGTGGTCTGGTCTTGTTGGTACTGCTTTGAGTCTTCTTATTCGTGCTGAACTTGGTCAGCCTGGGGCTTTATTAGGAGATGACCAGTTATATAATGTTATTGTAACAGCTCATGCTTTTGTGATGATTTTTTTTCTAGTTATACCTATGATGATTGGTGGGTTTGGTAATTGATTGGTGCCTTTAATATTAGGGGCTGTTGATATGGCTTTTCCCCGCTTAAATAATATAAGTTTTTGATTGTTACCTCCTGCACTTCTATTGTTGCTATCCTCATCTGCAGTGGAGAGAGGAGTAGGAACAGGGTGGACAGTCTATCCTCCTTTAGCTGGAAATTTGGCTCATGCTGGTGGGTCTGTGGATTTAGCTATTTTTTCTTTGCATCTTGCGGGGGCTTCTTCTATTTTAGGGGCGGTAAATTTTATTACTACGATTATCAATATACGATGACAAGGAATACAACTTGAGCGTCTTCCTTTATTTGTGTGGTCAGTAAAAATTACTGCTGTTTTGCTTCTTTTGTCATTACCCGTTCTTGCTGGTGCTATTACTATGCTTTTAACTGATCGTAATTTAAATACAGCGTTTTTTGATCCAGCAGGTGGTGGTGATCCAATTTTATATCAACATTTATTT
>IM_2007_30563_Terebra_cingulifera 
ACGTTATATATTTTATTTGGGATGTGGTCTGGTCTTGTTGGTACTGCTTTGAGTCTTCTTATTCGTGCTGAACTTGGTCAGCCTGGGGCTTTATTAGGAGATGACCAGTTATATAATGTTATTGTAACAGCTCATGCTTTTGTGATGATTTTTTTTCTAGTTATACCTATGATGATTGGTGGGTTTGGTAATTGATTGGTGCCTTTAATATTAGGGGCTGTTGATATGGCTTTTCCTCGCTTAAATAATATAAGTTTTTGATTGTTACCTCCTGCACTTCTATTGTTGCTATCCTCATCTGCAGTGGAGAGAGGAGTAGGAACAGGGTGGACAGTCTACCCTCCTTTAGCTGGAAATTTGGCTCATGCTGGTGGGTCTGTGGATTTAGCTATTTTTTCTTTGCATCTTGCGGGGGCTTCTTCTATTCTAGGGGCGGTAAATTTTATTACTACGATTATCAATATACGATGACAAGGAATACAACTTGAGCGTCTTCCTTTATTTGTGTGGTCAGTAAAAATTACTGCTGTTTTGCTTCTTTTGTCATTACCCGTTCTTGCTGGTGCTATTACTATGCTTTTAACTGATCGTAATTTAAATACAGCGTTTTTTGATCCAGCAGGTGGTGGTGATCCAATTTTATATCAACATTTATTT
>IM_2007_30564_Terebra_cingulifera 
ACGTTATATATTTTATTTGGGATGTGGTCTGGTCTTGTTGGTACTGCTTTGAGTCTTCTTATTCGTGCTGAACTTGGTCAGCCTGGGGCTTTATTAGGAGATGACCAGTTATATAATGTTATTGTAACAGCTCATGCTTTTGTGATGATTTTTTTTCTAGTTATACCTATGATGATTGGTGGGTTTGGTAATTGATTGGTGCCTTTAATATTAGGGGCTGTTGATATGGCTTTTCCTCGCTTAAATAATATAAGTTTTTGATTGTTACCTCCTGCACTTCTATTGTTGCTATCCTCATCTGCAGTGGAGAGAGGAGTAGGAACAGGGTGGACAGTCTACCCTCCTTTAGCTGGAAATTTGGCTCATGCTGGTGGGTCTGTGGATTTAGCTATTTTTTCTTTGCATCTTGCGGGGGCTTCTTCTATTCTAGGGGCGGTAAATTTTATTACTACGATTATCAATATACGATGACAAGGAATACAACTTGAGCGTCTTCCTTTATTTGTGTGGTCAGTAAAAATTACTGCTGTTTTGCTTCTTTTGTCATTACCCGTTCTTGCTGGTGCTATTACTATGCTTTTAACTGATCGTAATTTAAATACAGCGTTTTTTGATCCAGCAGGTGGTGGTGATCCAATTTTATATCAACATTTATTT
>IM_2007_30567_Myurella_nebulosa 
ACGTTATATATTTTATTTGGAATGTGATCAGGTCTGGTAGGAACAGCTTTAAGACTTCTTATTCGGGCTGAATTAGGGCAACCTGGAGCGTTGCTTGGTGATGATCAACTATACAATGTTATTGTAACAGCTCATGCTTTTGTAATAATCTTTTTTTTGGTGATGCCTATGATGATTGGTGGGTTTGGAAACTGGTTGGTTCCTTTGATGTTGGGGGCTCCAGATATGGCTTTTCCTCGTTTAAATAATATGAGTTTTTGACTTTTACCTCCTGCATTATTGCTGTTGCTATCCTCGTCGGCTGTGGAAAGAGGGGTAGGAACTGGTTGAACTGTGTATCCACCTTTGGCTGGAAACTTGGCTCATGCTGGTGGTTCGGTGGATTTAGCTATTTTTTCTTTACACCTTGCAGGTGCCTCTTCTATTTTAGGTGCAGTAAATTTTATTACTACAATTATTAATATACGATGACAAGGGATACAACTTGAGCGTATGCCTTTATTCGTTTGATCGGTAAAGATTACAGCTGTGTTGCTTCTTTTATCATTGCCCGTGCTCGCAGGTGCTATTACAATGCTTTTAACAGATCGAAATTTGAATACAGCTTTTTTTGATCCTGCCGGTGGTGGAGATCCTATTTTGTATCAACATTTATTT
>IM_2007_30570_Myurella_undulata 
ACGTTATATATCTTATTTGGAATGTGATCAGGATTGGTTGGTACAGCTCTTAGTCTTCTTATTCGAGCTGAATTAGGGCAACCTGGAGCATTGCTTGGAGATGATCAATTGTACAATGTTATTGTAACAGCTCATGCTTTTGTAATAATTTTCTTTTTGGTAATACCAATGATAATTGGGGGTTTTGGGAATTGACTAGTTCCCTTAATGTTAGGAGCTCCTGATATGGCTTTTCCTCGTTTGAATAACATAAGTTTTTGACTTTTGCCTCCTGCGTTATTATTGTTATTGTCTTCGTCTGCAGTTGAGAGGGGGGTAGGGACAGGTTGGACTGTTTATCCTCCTTTAGCTGGAAATCTAGCTCATGCTGGTGGATCTGTTGATTTAGCTATTTTTTCTTTACATCTTGCAGGTGCTTCTTCCATTTTAGGTGCGGTAAATTTTATTACTACGATTATTAATATACGTTGACAAGGGATGCAACTTGAGCGTATGCCTTTATTTGTCTGATCTGTAAAAATTACTGCTGTTTTACTTCTCTTGTCGTTGCCTGTTCTTGCTGGAGCGATTACTATGTTATTAACTGATCGAAATTTAAATACAGCTTTCTTTGATCCTGCCGGAGGTGGAGATCCAATTTTATATCAGCATTTGTTT
>IM_2007_30573_Terebra_laevigata 
ACATTATATATTTTATTTGGGATATGATCTGGTCTTGTTGGTACTGCTCTTAGTCTTCTTATTCGTGCTGAGTTGGGACAACCTGGGGCTTTACTAGGTGACGATCAGTTGTATAATGTTATTGTTACAGCTCATGCTTTTGTAATAATTTTCTTTTTGGTTATACCTATGATAATTGGAGGATTTGGTAATTGATTGGTTCCATTAATATTAGGAGCTCCTGATATGGCTTTTCCTCGTTTAAATAACATAAGTTTCTGATTGTTACCACCTGCACTTTTATTGCTTTTATCTTCATCTGCGGTAGAAAGGGGAGTAGGAACTGGATGAACAGTGTATCCTCCTTTAGCAGGAAATTTAGCTCATGCTGGTGGATCGGTAGATTTGGCTATTTTTTCTTTACATTTGGCGGGAGCTTCTTCTATTTTAGGGGCGGTAAATTTTATTACTACAATTATTAACATACGATGACAGGGGATGCAACTTGAACGTCTTCCATTATTTGTGTGATCAGTAAAGATTACTGCTGTTTTACTTCTTCTATCGTTACCTGTTCTTGCAGGTGCTATTACTATGCTTTTAACTGATCGAAATTTAAATACAGCATTTTTTGATCCAGCAGGAGGTGGAGATCCTATTCTTTATCAACATTTATTT
>IM_2007_30576_Terebra_cingulifera 
ACGTTATATATTTTATTTGGGATGTGGTCTGGTCTTGTTGGTACTGCTTTGAGTCTTCTTATTCGTGCTGAACTTGGTCAGCCTGGGGCTTTGTTGGGAGATGACCAGTTATATAATGTTATTGTAACAGCTCATGCTTTTGTGATGATTTTTTTTCTAGTTATACCTATGATAATTGGTGGATTTGGTAATTGATTGGTACCTTTAATATTAGGAGCAGTTGATATGGCTTTTCCTCGTTTAAATAATATGAGTTTTTGACTGTTACCTCCTGCACTTTTATTGTTGTTATCCTCATCTGCAGTGGAGAGAGGGGTAGGAACAGGATGGACAGTCTATCCTCCTTTAGCTGGGAATTTGGCTCATGCTGGTGGGTCTGTAGATTTAGCTATTTTTTCTTTGCATCTTGCGGGGGCTTCTTCTATTTTAGGAGCAGTAAATTTTATTACTACAATTATCAATATACGATGACAAGGAATACAACTTGAGCGTCTTCCTTTATTTGTGTGGTCAGTAAAAATTACTGCTGTTTTGCTTCTTTTGTCATTACCTGTTCTTGCTGGTGCTATTACTATGCTTCTAACTGATCGTAATTTAAATACAGCATTTTTTGATCCAGCAGGTGGTGGTGATCCAATTTTATATCAACATTTATTT
>IM_2007_30579_Terebra_trismacaria 
ACATTGTATATCTTATTTGGGATATGGTCGGGTCTGGTTGGTACGGCCTTAAGTCTTCTTATTCGAGCTGAGCTAGGACAGCCTGGGGCATTGCTTGGAGATGATCAGTTATATAATGTTATTGTAACAGCTCATGCTTTTGTAATAATTTTCTTTTTGGTAATACCTATAATAATTGGTGGGTTTGGAAATTGGTTAGTTCCTTTAATGTTAGGGGCTCCCGATATGGCTTTTCCTCGTTTAAATAATATGAGTTTTTGACTGTTACCTCCTGCATTATTATTGTTATTATCTTCGTCTGCAGTAGAAAGAGGAGTGGGAACAGGATGAACTGTATATCCTCCTTTAGCTGGAAATTTGGCTCATGCTGGTGGTTCAGTTGATTTAGCTATTTTTTCTTTACATCTTGCGGGTGCTTCTTCTATCTTAGGTGCGGTAAATTTTATTAGTACAGTTATTAATATGCGATGGCAAGGAATGCAACTTGAACGTATGCCATTATTTGTGTGATCGGTAAAGATTACTGCTGTCTTACTTCTTTTGTCGTTGCCTGTTCTTGCTGGGGCTATTACTATATTATTAACTGATCGAAATTTAAATACAGCTTTTTTTGACCCTGCTGGTGGTGGGGATCCTATTTTGTATCAGCATTTATTC
>IM_2007_30581_Clathroterebra_fortunei 
ACGTTATACATTTTATTTGGAATGTGATCAGGTTTGGTGGGTACGGCTTTAAGTCTTTTTATTCGAGCTGAGTTAGGACAGCCTGGAGCGTTGCTTGGGGATGATCAATTATATAATGTTATTGTAACAGCTCATGCTTTTGTAATAATTTTTTTTCTAGTAATACCTATAATAATTGGTGGATTTGGGAATTGATTGGTTCCCTTAATGTTAGGAGCTCCGGATATGGCTTTTCCTCGTTTAAATAATATAAGTTTTTGACTTTTACCTCCTGCATTATTGTTGTTGTTATCATCATCTGCGGTAGAGAGAGGGGTAGGGACAGGTTGAACTGTGTATCCGCCTTTAGCTGGAAATTTAGCTCATGCTGGTGGTTCGGTAGATTTGGCTATTTTTTCTTTACATCTTGCGGGTGCTTCTTCTATTTTAGGTGCGGTAAATTTTATTACTACGATTATTAATATACGGTGGCAAGGGATGCAACTTGAACGTATGCCTTTATTTGTTTGATCGGTAAAGATTACTGCTATTTTACTTCTTTTATCATTGCCTGTACTTGCGGGTGCTATTACGATGCTTTTAACTGATCGAAATTTAAATACAGCTTTTTTTGATCCTGCAGGTGGGGGGGATCCTATTTTGTATCAGCATTTGTTT
>IM_2007_30582_Terebra_succincta 
ACATTGTATATTTTATTTGGAATATGATCAGGTTTAGTAGGTACGGCTTTAAGTCTTCTTATTCGAGCTGAATTAGGACAACCTGGGGCGTTACTTGGGGATGATCAATTATATAATGTTATTGTAACAGCTCATGCTTTTGTAATAATTTTTTTTCTGGTAATGCCAATGATAATTGGTGGATTTGGGAATTGATTGGTTCCCCTTATATTAGGGGCTCCTGATATGGCTTTTCCTCGTCTAAATAATATAAGTTTTTGACTTTTACCTCCTGCATTATTGTTGCTTCTATCTTCATCTGCGGTTGAGAGAGGAGTAGGAACAGGCTGAACTGTATATCCGCCTTTGGCTGGGAATTTAGCTCATGCGGGTGGTTCTGTAGATTTAGCTATTTTTTCTTTACATCTTGCAGGTGCTTCTTCTATTTTAGGTGCAGTAAATTTTATTACTACAATTATTAACATACGATGACAGGGAATACAGTTAGAGCGTATGCCTTTGTTTGTTTGATCGGTAAAGATTACTGCTGTTTTACTTCTTTTGTCGTTACCTGTTCTTGCTGGAGCCATTACTATGCTTTTAACTGATCGAAATCTAAATACAGCTTTTTTTGATCCTGCAGGAGGTGGAGATCCTATTTTATATCAGCATTTATTT
>IM_2007_30584_Pellifronia_jungi 
ACATTATATATTTTATTTGGTATATGATCAGGATTAGTTGGGACTGCATTAAGTCTTCTTATTCGGGCTGAGCTCGGTCAACCTGGTGCATTGCTTGGTGATGATCAATTATACAATGTGATTGTAACGGCTCATGCTTTTGTGATGATTTTTTTCTTAGTTATACCCATAATAATTGGTGGATTTGGAAATTGGTTAGTTCCGCTTATATTAGGAGCTCCAGATATGGCTTTTCCACGTTTAAATAATATAAGTTTTTGGCTTTTACCGCCTGCATTATTATTACTACTATCTTCAGCAGCTGTAGAGAGAGGAGTTGGAACTGGATGGACAGTGTATCCACCTTTATCTGGAAACCTGGCTCATGCTGGTGGCTCAGTGGATTTGGCTATTTTTTCTTTACATCTTGCAGGGGCTTCTTCTATTTTAGGGGCAGTAAATTTTATTACTACGATTATTAATATACGATGGCAGGGGATACAATTTGAGCGTCTTCCGTTATTTGTATGATCAGTAAAAATTACTGCTATTTTACTTCTTTTATCCTTACCAGTTCTTGCGGGAGCTATTACTATACTTTTAACTGATCGAAATCTGAATACGGCTTTTTTTGACCCAGCTGGAGGTGGGGATCCAATTTTGTATCAGCATTTATTC
>IM_2007_30587_Oxymeris_areolata 
ACATTATATATTTTATTTGGGATGTGGTCCGGCCTTGTTGGTACTGCTTTAAGGTTATTAATTCGAGCTGAATTAGGGCAACCTGGAGCTTTACTTGGTGACGATCAGTTATATAATGTAATTGTTACAGCTCATGCTTTTGTAATGATTTTTTTCTTAGTTATGCCTATAATAATTGGAGGGTTTGGTAATTGGCTGGTTCCTCTTATGTTAGGAGCTCCTGATATGGCTTTTCCACGTTTAAATAATATAAGTTTTTGGTTATTACCTCCTGCATTGTTGTTGTTGTTATCTTCATCTGCTGTAGAAAGAGGTGTTGGAACAGGATGGACAGTGTATCCCCCATTAGCTGGGAACTTAGCTCATGCTGGTGGGTCTGTAGATTTAGCTATTTTTTCTTTACACCTTGCGGGTGCTTCTTCTATTTTAGGGGCTGTAAATTTTATTACTACAATTATTAATATACGATGGCAGGGAATACAACTTGAGCGTCTTCCATTGTTTGTGTGGTCAGTGAAGATTACTGCTGTTTTACTTCTTTTATCCTTACCTGTTCTTGCTGGTGCTATTACTATGCTTTTAACTGATCGAAATCTAAATACAGCATTTTTTGATCCAGCAGGAGGTGGTGATCCTATTTTATAC------------
>IM_2007_30594_Myurella_affinis 
ACATTGTATATCCTATTCGGGATATGGTCAGGTTTAGTGGGTACAGCTTTAAGGCTTCTTATTCGAGCTGAATTAGGACAACCTGGGGCGTTGCTTGGAGATGATCAGTTATATAACGTCATTGTAACGGCTCATGCTTTTGTAATGATTTTCTTTTTAGTTATGCCTATGATAATTGGCGGTTTTGGTAACTGATTGGTTCCTTTAATATTAGGAGCTCCTGATATGGCTTTTCCTCGTTTAAATAATATGAGTTTTTGGCTTTTACCTCCTGCACTATTGCTATTGTTATCATCTTCTGCAGTAGAGAGGGGTGTGGGAACAGGTTGAACTGTATATCCCCCTCTGGCTGGGAATTTGGCCCATGCTGGTGGTTCGGTGGATTTGGCTATTTTCTCCCTTCATCTTGCGGGTGCTTCTTCAATTTTAGGTGCGGTAAATTTTATTACTACAATTGTTAATATGCGATGGCAGGGGATGCAGCTTGAGCGTATGCCTCTATTTGTTTGATCGGTAAAAATTACTGCTGTTTTACTTCTCTTGTCATTACCTGTACTTGCAGGTGCTATTACGATTCTTTTAACCG-----------------------------------------------------------------------
>IM_2007_30597_Terebra_laevigata 
ACATTATATATTTTATTTGGGATATGATCTGGTCTTGTTGGTACTGCTCTTAGTCTTCTTATTCGTGCTGAGTTGGGACAACCTGGGGCTTTACTAGGTGACGATCAGTTGTATAATGTTATTGTTACAGCTCATGCTTTTGTAATAATTTTCTTTTTGGTTATACCTATGATAATTGGAGGATTTGGTAATTGATTGGTTCCATTAATATTAGGAGCTCCTGATATGGCTTTTCCTCGTTTAAATAACATAAGTTTCTGATTGTTACCACCTGCACTTTTATTGCTTTTATCTTCATCTGCGGTAGAAAGGGGAGTAGGAACTGGATGAACAGTGTATCCTCCTTTAGCAGGAAATTTAGCTCATGCTGGTGGATCGGTAGATTTGGCTATTTTTTCTTTACATTTGGCGGGAGCTTCTTCTATTTTAGGGGCGGTAAATTTTATTACTACAATTATTAACATACGATGACAGGGGATGCAACTTGAACGTCTTCCATTATTTGTGTGATCAGTAAAGATTACTGCCGTTTTACTTCTTCTATCGTTACCTGTTCTTGCAGGTGCTATTACTATGCTTTTAACTGATCGAAATTTAAACACAGCATTTTTTGATCCAGCAGGAGGTGGAGACCCTATTCTTTATCAACATTTATTT
>IM_2007_30598_Myurella_columellaris 
ACGTTATATATTTTGTTTGGAATGTGATCGGGTTTAGTTGGTACGGCTCTGAGTCTTCTTATTCGAGCTGAGTTAGGGCAGCCTGGAGCATTGCTTGGGGATGATCAGTTATATAATGTTATTGTAACAGCTCATGCTTTTGTAATAATTTTCTTTTTGGTGATGCCAATAATAATTGGGGGATTTGGGAATTGATTAGTTCCTTTGATGTTAGGAGCTCCTGATATGGCTTTTCCTCGCCTAAATAACATAAGTTTTTGGCTCTTACCTCCTGCATTATTATTGTTATTATCTTCATCTGCAGTTGAAAGGGGAGTAGGAACGGGTTGAACTGTTTATCCACCTCTAGCTGGAAATCTGGCTCATGCTGGTGGATCTGTAGATTTAGCTATTTTCTCTTTACATCTTGCAGGTGCTTCTTCTATTTTAGGTGCAGTAAATTTTATTACCACTATTATTAATATGCGGTGACAAGGAATGCAACTTGAGCGTATGCCTTTATTTGTTTGGTCTGTAAAAATTACTGCTGTTTTACTTCTTTTATCGTTACCTGTTCTTGCCGGAGCTATTACTATGTTGCTAACTGATCGAAATTTAAATACAGCTTTCTTTGATCCTGCGGGAGGTGGGGATCCAATTTTATATCAGCATCTATTT
>IM_2007_30601_Terebra_succincta 
ACATTGTATATTTTATTTGGAATATGATCAGGTTTAGTAGGTACGGCTTTAAGTCTTCTTATTCGAGCTGAATTAGGACAACCTGGGGCGTTACTTGGGGATGATCAATTATATAATGTTATTGTAACAGCTCATGCTTTTGTAATAATTTTTTTTCTGGTAATGCCAATGATAATTGGTGGATTTGGGAATTGATTGGTTCCCCTTATATTAGGGGCTCCTGATATGGCTTTTCCTCGTCTAAATAATATAAGTTTTTGACTTTTACCTCCTGCATTATTGTTGCTTCTATCTTCATCTGCGGTTGAGAGAGGAGTAGGAACAGGCTGAACTGTATATCCGCCTTTGGCTGGGAATTTAGCTCATGCGGGTGGTTCTGTAGATTTAGCTATTTTTTCTTTACATCTTGCAGGTGCTTCTTCTATTTTAGGTGCAGTAAATTTTATTACTACAATTATTAACATACGATGACAGGGAATACAGTTAGAGCGTATGCCTTTGTTTGTTTGATCGGTAAAGATTACTGCTGTTTTACTTCTTTTGTCGTTACCTGTTCTTGCTGGGGCCATTACTATGCTTTTAACTGATCGAAATCTAAATACAGCTTTTTTTGATCCTGCAGGAGGTGGAGATCCTATTTTATATCAGCATTTATTT
>IM_2007_30603_Terebra_laevigata 
ACATTATATATTTTATTTGGGATGTGATCTGGTCTTGTTGGTACTGCTCTTAGTCTTCTTATTCGTGCTGAGTTGGGACAACCTGGGGCTTTACTAGGTGACGATCAGTTGTATAATGTTATTGTTACAGCTCATGCTTTTGTAATAATTTTCTTTTTGGTTATACCTATGATAATTGGAGGATTTGGTAATTGATTGGTTCCATTAATATTAGGAGCTCCTGATATGGCTTTTCCTCGTTTAAATAACATAAGTTTCTGATTGTTACCACCTGCACTTTTATTGCTTTTATCTTCATCTGCGGTAGAAAGGGGAGTAGGAACTGGATGAACAGTGTATCCTCCTTTAGCAGGAAATTTAGCTCATGCTGGTGGATCGGTAGATTTGGCTATTTTTTCTTTACATTTGGCGGGAGCTTCTTCTATTTTAGGGGCGGTAAATTTTATTACTACAATTATTAACATACGATGACATGGGATGCAACTTGAACGTCTTCCATTATTTGTGTGATCAGTAAAGATTACTGCTGTTTTACTTCTTCTATCGTTACCTGTTCTTGCAGGTGCTATTACTATGCTTTTAACTGATCGAAATTTAAACACAGCATTTTTTGATCCAGCAGGAGGTGGAGATCCTATTCTTTATCAACATTTATTT
>IM_2007_30607_Hastula_strigilata 
ACATTATACATTTTATTTGGAATATGATCAGGGTTAGTTGGTACTGCTTTAAGTTTACTTATTCGTGCTGAATTAGGACAACCTGGAGCATTGCTTGGAGATGATCAATTATATAATGTTATTGTTACAGCTCATGCTTTTGTTATAATTTTTTTCTTAGTTATACCTATAATAATTGGTGGATTTGGAAATTGATTAGTACCTTTAATGTTAGGAGCTCCTGATATGGCTTTTCCTCGCTTAAATAATATAAGTTTTTGGCTTTTACCTCCTGCATTATTGTTATTATTATCATCTTCTGCAGTAGAAAGAGGTGTTGGGACTGGATGAACTGTTTATCCACCTTTGGCTGGAAATTTGGCACATGCCGGAGGGTCAGTAGATTTGGCTATTTTTTCTTTACATCTTGCAGGTGCTTCTTCTATTTTAGGAGCTGTAAATTTTATTACTACAATTATTAATATACGATGACAAGGAATACAATTTGAACGTCTTCCTTTATTTGTTTGATCAGTTAAAATTACTGCTGTTCTATTATTATTATCATTACCTGTTCTTGCAGGAGCTATTACTATGCTTTTAACTGATCGTAATTTAAATACAGCTTTTTTTGATCCAGCAGGAGGTGGGGATCCCATTTTATATCAACATTTATTT
>IM_2007_30608_Hastula_strigilata 
ACATTATACATTTTATTTGGAATATGATCAGGGTTAGTTGGTACTGCTTTAAGTTTACTTATTCGTGCTGAATTAGGACAACCTGGAGCATTGCTTGGAGATGATCAATTATATAATGTTATTGTTACAGCTCATGCTTTTGTTATAATTTTTTTCTTAGTTATACCTATAATAATTGGTGGATTTGGAAATTGATTAGTACCTTTAATGTTAGGAGCTCCTGATATGGCTTTTCCTCGCTTAAATAATATAAGTTTTTGGCTTTTACCTCCTGCATTATTGTTATTATTATCATCTTCTGCAGTAGAAAGAGGTGTTGGGACTGGATGAACTGTTTATCCACCTTTGGCTGGAAATTTGGCACATGCCGGAGGGTCAGTAGATTTGGCTATTTTTTCTTTACATCTTGCAGGTGCTTCTTCTATTTTAGGAGCTGTAAATTTTATTACTACAATTATTAATATACGATGACAAGGAATACAATTTGAACGTCTTCCTTTATTTGTTTGATCAGTTAAAATTACTGCTGTTCTATTATTATTATCATTACCTGTTCTTGCAGGAGCTATTACTATGCTTTTAACTGATCGTAATTTAAATACAGCTTTTTTTGATCCAGCAGGAGGTGGGGATCCCATTTTATATCAACATTTATTT
>IM_2007_30609_Strioterebrum_sp._01 
ACATTGTACATTTTGTTTGGAATATGGTCAGGTGTAGTTGGTACGGCTCTAAGTCTTCTTATTCGAGCTGAGCTAGGACAACCTGGGGCATTGCTTGGGGATGATCAGTTATATAATGTTATTGTAACAGCTCATGCTTTTGTAATGATTTTTTTTTTGGTAATACCAATGATGATTGGAGGGTTTGGGAATTGACTAGTTCCTTTAATGCTAGGGGCTCCTGATATGGCTTTTCCTCGGTTAAATAATATGAGTTTTTGACTTTTACCTCCTGCATTATTATTATTATTATCTTCATCTGCTGTAGAGAGAGGGGTAGGAACGGGTTGAACTGTATATCCACCTCTAGCTGGAAATTTGGCTCATGCTGGTGGTTCAGTTGATTTAGCTATTTTTTCTTTACATCTTGCGGGTGCTTCTTCTATTTTAGGTGCGGTAAATTTTATTACTACAATTATTAACATACGGTGGCAAGGGATGCAACTTGAGCGTATGCCTTTATTTGTATGATCAGTAAAAATTACTGCTGTTTTACTTCTTTTATCATTACCTGTTCTTGCTGGGGCTATTACTATACTTTTGACTGATCGAAATCTAAATACGGCTTTCTTCGATCCCGCAGGTGGTGGAGATCCTATTTTATATCAACATTTGTTT
>IM_2007_30610_Strioterebrum_plumbeum 
ACATTATATATTTTATTTGGGATATGATCTGGCTTGGTAGGTACGGCTTTAAGTCTTCTTATTCGAGCTGAATTAGGTCAACCTGGAGCATTGCTTGGGGACGATCAATTATATAATGTTATTGTAACAGCTCATGCTTTTGTAATAATTTTTTTTCTAGTAATACCGATGATGATTGGTGGATTTGGGAATTGATTAGTTCCCTTAATGTTAGGGGCTCCTGATATGGCTTTTCCTCGTCTGAATAATATAAGTTTTTGGCTTCTACCTCCTGCGTTGTTATTACTATTATCTTCATCTGCGGTAGAAAGAGGGGTAGGAACAGGTTGGACTGTATATCCTCCTTTAGCTGGAAATTTGGCTCACGCCGGTGGTTCAGTTGACTTAGCTATTTTTTCTTTACATCTTGCAGGTGCTTCATCTATTCTAGGTGCAGTAAACTTTATTACTACAATTATTAATATGCGGTGGCAAGGAATGCAACTTGAGCGTATGCCTTTGTTTGTTTGATCGGTAAAGATTACTGCTGTTTTACTCCTATTATCATTACCTGTTCTTGCTGGAGCTATTACTATGCTTTTGACTGATCGAAATTTAAATACAGCCTTTTTTGATCCTGCAGGTGGTGGAGATCCTATTTTATATCAACATTTATTT
>IM_2007_30611_Strioterebrum_sp._02 
ACATTATACATTTTATTTGGAATATGGTCAGGTTTAGTTGGTACGGCTCTAAGTCTTCTTATTCGAGCTGAGCTAGGGCAACCTGGAGCATTACTTGGGGATGATCAGTTATACAACGTTATTGTAACGGCTCATGCTTTTGTAATAATTTTCTTTTTAGTAATACCAATAATAATTGGAGGGTTTGGGAATTGGTTGGTTCCTTTAATATTAGGAGCTCCTGATATGGCTTTTCCTCGATTAAATAATATAAGTTTCTGACTTTTACCTCCTGCGTTGTTATTGTTATTATCTTCATCTGCTGTAGAAAGGGGGGTAGGAACGGGTTGGACTGTATACCCACCTTTGGCTGGGAATCTAGCTCATGCTGGGGGTTCAGTTGATTTGGCTATTTTCTCTTTACATCTTGCGGGTGCTTCTTCTATTTTAGGTGCAGTAAATTTTATTACTACAATTATTAATATACGGTGACAGGGGATGCAGCTTGAACGTATGCCTTTATTTGTATGATCGGTAAAAATTACTGCTGTTTTACTTCTTTTATCATTGCCTGTCCTTGCTGGGGCTATCACTATGCTTTTGACTGATCGAAATCTAAATACGGCTTTCTTCGACCCAGCAGGTGGTGGAGATCCTATTTTGTATCAGCATTTGTTT
>IM_2007_30612_Myurella_lineaperlata 
ACATTATATATTCTGTTTGGAATATGATCGGGGCTGGTTGGTACAGCTTTAAGTCTTCTTATTCGAGCTGAGTTAGGGCAACCTGGAGCATTGCTTGGGGATGATCAACTATATAATGTTATTGTGACGGCTCATGCTTTTGTAATAATTTTCTTTTTAGTAATACCAATAATAATTGGTGGATTTGGGAATTGACTAGTTCCTTTGATGCTAGGAGCTCCTGATATGGCTTTCCCTCGCTTAAATAATATAAGTTTTTGGTTATTACCTCCTGCGTTGTTATTGTTGTTGTCTTCATCTGCAGTAGAAAGAGGGGTAGGAACAGGATGAACTGTATATCCTCCTTTAGCTGGAAATTTGGCCCATGCTGGTGGTTCGGTGGATTTGGCTATTTTTTCTTTACATCTTGCGGGTGCTTCTTCTATTTTAGGTGCAGTAAATTTTATTACTACGATTATTAATATACGATGACAAGGGATGCAACTTGAGCGTATGCCATTGTTTGTGTGATCGGTGAAGATTACTGCTGTTTTACTTCTTTTATCATTACCTGTTCTTGCTGGGGCTATTACTATGCTTTTAACTGATCGGAATTTGAATACAGCTTTTTTCGATCCTGCTGGTGGTGGAGATCCTATTTTATATCAGCATTTATTC
>IM_2007_30613_Terebra_laevigata 
ACATTATATATTTTATTTGGGATATGATCTGGTCTTGTTGGTACTGCTCTTAGTCTTCTTATTCGTGCTGAGTTGGGACAACCTGGGGCTTTACTAGGTGACGATCAGTTGTATAATGTTATTGTTACAGCTCATGCTTTTGTAATAATTTTCTTTTTGGTTATACCTATGATAATTGGAGGATTTGGTAATTGATTGGTTCCATTAATATTAGGAGCTCCTGATATGGCTTTTCCTCGTTTAAATAACATAAGTTTCTGATTGTTACCACCTGCACTTTTATTGCTTTTATCTTCATCTGCGGTAGAAAGGGGAGTAGGAACTGGATGAACAGTGTATCCTCCTTTAGCAGGAAATTTAGCTCATGCTGGTGGATCGGTAGATTTGGCTATTTTTTCTTTACATTTGGCGGGAGCTTCTTCTATTTTAGGGGCGGTAAATTTTATTACTACAATTATTAACATACGATGACAGGGGATGCAACTTGAACGTCTTCCATTATTTGTGTGATCAGTAAAGATTACTGCTGTTTTACTTCTTCTATCGTTACCTGTTCTTGCAGGTGCTATTACTATGCTTTTAACTGATCGAAATTTAAACACAGCATTTTTTGATCCAGCAGGAGGTGGAGATCCTATTCTTTATCAACATTTATTT
>IM_2007_30616_Terebra_textilis 
ACATTATATATTTTATTTGGAATATGATCCGGTTTGGTTGGTACGGCTTTAAGCCTTCTTATTCGGGCTGAGTTAGGGCAACCTGGGGCATTGCTCGGGGACGATCAGCTATATAATGTTATTGTAACAGCTCATGCTTTCGTAATGATTTTTTTTCTGGTAATACCTATAATGATTGGTGGGTTTGGGAATTGATTGGTTCCTTTAATATTAGGAGCTCCTGATATGGCTTTTCCTCGTTTAAATAATATAAGTTTTTGATTATTACCTCCTGCATTATTATTATTACTATCTTCGTCTGCAGTTGAGAGGGGGGTGGGAACAGGTTGAACTGTATATCCTCCTTTGGCTGGGAATTTAGCCCATGCTGGTGGTTCAGTGGATTTGGCTATTTTTTCTTTACATCTTGCGGGTGCTTCTTCTATTTTAGGTGCGGTAAATTTTATTACTACAATTATTAATATACGATGACAGGGGATACAGCTTGAACGTATACCTTTATTTGTATGATCAGTAAAAATTACTGCTGTCTTACTTCTTTTATCATTGCCTGTTCTTGCTGGGGCTATTACTATACTTTTAACTGATCGAAATTTGAACACAGCTTTTTTTGATCCTGCCGGTGGTGGAGATCCTATTTTGTATCAGCATTTGTTT
>IM_2007_30617_Terebra_sp._03 
ACATTATATATTTTATTTGGAATGTGATCAGGTCTGGTTGGTACGGCTTTAAGCCTTCTTATTCGGGCTGAATTAGGACAGCCTGGGGCATTGCTCGGGGACGATCAGTTATATAATGTTATTGTAACAGCTCATGCTTTTGTAATAATTTTTTTTCTAGTGATACCAATAATGATTGGCGGGTTTGGAAATTGATTGGTTCCTTTAATACTAGGGGCTCCTGATATGGCTTTTCCTCGTTTAAATAATATAAGTTTTTGATTACTACCCCCTGCATTGTTATTGTTATTGTCTTCATCTGCAGTAGAAAGGGGAGTGGGAACGGGTTGAACTGTATATCCTCCTTTGGCTGGAAATCTAGCTCATGCTGGTGGTTCAGTGGATTTGGCTATTTTTTCTTTACATCTCGCGGGTGCTTCTTCTATTTTAGGTGCGGTAAATTTTATTACTACAATTATTAATATACGATGACAGGGAATGCAGCTTGAGCGTATGCCTTTATTTGTGTGATCAGTAAAAATTACTGCTGTTTTACTTCTTTTATCGTTACCTGTTCTCGCTGGGGCTATTACTATGCTTTTAACTGATCGAAATTTAAATACAGCTTTCTTTGATCCTGCTGGTGGTGGAGATCCTATTTTGTATCAGCATTTGTTT
>IM_2007_30618_Terebra_sp._03 
ACATTATATATTTTATTTGGAATGTGATCAGGTCTGGTTGGTACGGCTTTAAGCCTTCTTATTCGGGCTGAATTAGGACAGCCTGGGGCATTGCTCGGGGACGATCAGTTATATAATGTTATTGTAACAGCTCATGCTTTTGTAATAATTTTTTTTCTAGTGATACCAATAATGATTGGCGGGTTTGGAAATTGATTGGTTCCTTTAATACTAGGGGCTCCTGATATGGCTTTTCCTCGTTTAAATAATATAAGTTTTTGATTACTACCCCCTGCATTGTTATTGTTATTGTCTTCATCTGCAGTAGAAAGGGGAGTGGGAACGGGTTGAACTGTATATCCTCCTTTGGCTGGAAATCTAGCTCATGCTGGTGGTTCAGTGGATTTGGCTATTTTTTCTTTACATCTCGCGGGTGCTTCTTCTATTTTAGGTGCGGTAAATTTTATTACTACAATTATTAATATACGATGACAGGGAATGCAGCTTGAGCGTATGCCTTTATTTGTGTGATCAGTAAAAATTACTGCTGTTTTACTTCTTTTATCGTTACCTGTTCTCGCTGGGGCTATTACTATGCTTTTAACTGATCGAAATTTAAATACAGCTTTCTTTGATCCTGCTGGTGGTGGAGATCCTATTTTGTATCAGCATTTGTTT
>IM_2007_30619_Hastulopsis_conspersa 
ACGTTATATATTTTATTTGGAATGTGATCGGGTTTAGTAGGTACGGCTTTAAGACTTCTTATTCGAGCTGAATTAGGGCAGCCCGGGGCATTACTTGGGGATGATCAGTTATATAATGTTATTGTGACGGCTCATGCCTTTGTAATAATTTTTTTTCTAGTAATACCTATAATAATTGGTGGATTTGGAAATTGGTTAGTTCCCTTAATATTAGGGGCTCCAGATATGGCTTTTCCTCGTTTAAATAACATGAGTTTTTGACTCCTACCTCCTGCATTATTGTTACTATTATCATCATCTGCGGTAGAGAGAGGAGTAGGAACGGGCTGGACTGTGTATCCACCTTTAGCTGGGAATTTGGCCCATGCTGGTGGTTCGGTGGATTTGGCTATTTTCTCTTTGCATCTTGCAGGTGCTTCTTCTATTTTAGGTGCAGTAAATTTTATCACTACAATTATTAATATGCGTTGACAGGGAATACAACTTGAGCGTATGCCTTTATTTGTTTGATCAGTAAAAATTACTGCTGTTTTACTTCTTTTGTCGTTACCAGTACTTGCAGGTGCTATTACAATGCTTTTAACTGATCGAAATTTAAATACAGCTTTCTTTGACCCTGCAGGAGGTGGTGATC-----------------------
>IM_2007_30620_Myurella_undulata 
ACGTTATATATCCTATTTGGAATGTGATCAGGATTGGTTGGTACAGCTCTTAGTCTTCTTATTCGAGCTGAATTAGGGCAACCTGGAGCATTGCTTGGAGATGATCAATTGTACAATGTTATTGTAACAGCTCATGCTTTTGTAATAATTTTCTTTTTGGTAATACCAATGATAATTGGGGGTTTTGGGAATTGACTAGTTCCCTTAATGTTAGGAGCTCCTGATATGGCTTTTCCTCGTTTGAATAACATAAGTTTTTGACTTTTGCCTCCTGCGTTATTATTGTTATTGTCTTCGTCTGCAGTTGAGAGGGGGGTAGGGACAGGTTGGACTGTTTATCCTCCTTTAGCTGGAAATCTAGCTCATGCTGGTGGATCTGTTGATTTAGCTATTTTTTCTTTACATCTTGCAGGTGCTTCTTCCATTTTAGGTGCGGTAAATTTTATTACTACGATTATTAATATACGTTGACAAGGGATGCAACTTGAGCGTATGCCTTTATTTGTCTGATCTGTAAAAATTACTGCTGTTTTACTTCTCTTGTCGTTGCCTGTTCTTGCTGGAGCGATTACTATGTTATTAACTGATCGAAATTTAAATACAGCTTTCTTTGATCCTGCCGGAGGTGGAGATCCAATTTTATATCAGCATTTGTTT
>IM_2007_30621_Terebra_textilis 
ACATTATATATTTTATTTGGAATATGATCCGGTTTGGTTGGTACGGCTTTAAGCCTTCTTATTCGGGCTGAGTTAGGGCAACCTGGGGCATTGCTCGGGGACGATCAGCTATATAATGTTATTGTAACAGCTCATGCTTTTGTAATGATTTTTTTTCTGGTAATACCTATAATGATTGGTGGGTTTGGGAATTGATTGGTTCCTTTAATATTAGGGGCTCCTGATATGGCTTTTCCTCGTTTAAATAATATAAGTTTTTGATTATTACCTCCTGCATTATTATTATTACTATCTTCGTCTGCAGTTGAGAGGGGGGTGGGAACAGGTTGAACTGTATATCCTCCTTTGGCTGGGAATTTAGCCCATGCTGGTGGTTCAGTGGATTTGGCTATTTTTTCTTTACATCTTGCGGGTGCTTCTTCTATTTTAGGTGCGGTAAATTTTATTACTACAATTATTAATATACGATGACAGGGGATACAGCTTGAACGTATACCTTTATTTGTATGATCAGTAAAAATTACTGCTGTCTTACTTCTTTTATCATTGCCTGTTCTTGCTGGGGCTATTACTATACTTTTAACTGACCGAAATTTGAACACAGCTTTTTTTGATCCTGCCGGTGGTGGAGATCCTATTTTGTATC-----------
>IM_2007_30622_Terebra_succincta 
GCCTTATATATTTTATTTGGGATGTGATCAGGGCTGGTTGGTACAGCTTTAAGCCTTTTTATTSGAGCTGAGTTAGGGCAGCCTGGGGCCTTACTTGGGGATGATCAGTTGTATAACGTTATTGTGACAGCTCATGCTTTTGTAATAATTTTTTTTTTAGTAATGCCAATGATAATTGGTGGGTTTGGAAATTGATTGGTTCCTTTAATGTTGGGGGCTCCCGATATGGCTTTTCCTCGTTTGAATAATATGAGTTTTTGACTATTGCCCCCTGCATTATTATTATTATTGTCTTCATCTGCGGTAGAGAGAGGAGTGGGAACAGGTTGAACTGTGTATCCTCCTTTAGCTGGAAATTTAGCTCACGCCGGTGGTTCGGTGGATTTGGCTATTTTTTCTTTACATCTTGCGGGTGCTTCCTCTATTTTGGGTGCAGTAAATTTTATTACTACGATTATTAATATACGATGGCAAGGTATACAGCTTGAGCGTATGCCTTTATTTGTGTGATCAGTAAAAATTACTGCTGTTTTACTTCTTTTGTCGTTGCCTGTTCTTGCTGGGGCTATTACTATACTTTTAACTGATCGAAATCTGAATACGGCTTTTTTTGATCCTGCAGGGGGGGGAGATCCTATTTTATATCAACATTTGTTT
>IM_2007_30623_Hastulopsis_conspersa 
ACGTTATATATTTTATTTGGAATGTGATCGGGCTTAGTAGGTACGGCTTTAAGACTTCTTATTCGAGCTGAATTAGGGCAGCCTGGGGCGTTACTTGGGGATGATCAGTTATATAATGTTATTGTGACGGCTCATGCCTTTGTAATAATTTTTTTTCTAGTAATACCTATAATAATTGGTGGATTTGGAAATTGGTTGGTTCCTTTAATATTAGGGGCTCCAGATATGGCTTTTCCTCGTTTAAATAATATGAGTTTTTGACTCCTACCTCCTGCATTATTATTACTATTATCATCATCTGCAGTAGAGAGAGGAGTAGGAACGGGTTGGACTGTGTATCCACCTTTAGCTGGGAATTTGGCTCATGCTGGTGGTTCGGTGGATTTGGCTATTTTCTCTTTACATCTTGCAGGTGCTTCTTCTATTTTAGGTGCAGTAAATTTTATCACTACAATTATCAATATGCGTTGACAGGGAATACAACTTGAGCGTATGCCTTTATTTGTTTGATCAGTAAAAATTACTGCTGTTTTACTTCTTTTGTCGTTACCAGTACTTGCAGGTGCTATTACAATGCTTTTAACTGATCGAAATTTAAATACAGCTTTCTTTGACCCTGCTGGAGGTGGGGATCCTATTTTGTATCAGCATTTGTTT
>IM_2007_30624_Hastulopsis_conspersa 
ACGTTATATATTTTATTTGGAATGTGATCGGGCTTAGTAGGTACGGCTTTAAGACTTCTTATTCGAGCTGAATTAGGGCAGCCCGGGGCGTTACTTGGGGATGATCAGTTATATAATGTTATTGTGACGGCTCATGCCTTTGTAATAATTTTTTTTCTAGTAATACCTATAATAATTGGTGGATTTGGAAATTGGTTGGTTCCTTTAATATTAGGGGCTCCAGATATGGCTTTTCCTCGTTTAAATAATATGAGTTTTTGACTCCTACCTCCTGCATTATTATTACTATTATCATCATCTGCGGTAGAGAGAGGAGTAGGAACGGGTTGGACTGTGTATCCACCTTTAGCTGGGAATTTGGCTCATGCTGGTGGTTCGGTGGATTTGGCTATTTTCTCTTTACATCTTGCAGGTGCTTCTTCTATTTTAGGTGCAGTAAATTTTATCACTACAATTATTAATATGCGTTGACAGGGAATACAACTTGAGCGTATGCCTTTATTTGTTTGATCAGTAAAAATTACTGCTGTTTTACTTCTTTTGTCGTTACCAGTACTTGCAGGTGCTATTACAATGCTTTTAACTGATCGAAATTTAAATACAGCTTTCTTTGACCCTGCTGGAGGTGGGGATCCTATTTTGTATCAGCATTTGTTT
>IM_2007_30626_Terebra_succincta 
ACATTATATATTTTATTTGGGATGTGATCAGGGCTGGTTGGTACAGCTTTAAGTCTTCTTATTCGAGCTGAGTTAGGGCAGCCTGGGGCATTACTTGGGGATGATCAGTTGTATAACGTTATTGTGACAGCTCATGCTTTTGTAATAATTTTTTTTTTAGTAATGCCAATGATAATTGGTGGGTTTGGAAATTGATTGGTTCCTTTAATGTTGGGGGCTCCCGATATGGCTTTTCCTCGTTTGAATAATATGAGTTTTTGACTATTGCCCCCTGCATTATTATTATTATTGTCTTCATCTGCGGTAGAGAGAGGAGTGGGAACAGGTTGAACTGTGTATCCTCCTTTAGCTGGAAATTTAGCTCACGCCGGTGGTTCGGTGGATTTGGCTATTTTTTCTTTACATCTTGCGGGTGCTTCCTCTATTTTGGGTGCAGTAAATTTTATTACTACGATTATTAATATACGATGGCAAGGTATACAGCTTGAGCGTATGCCTTTATTTGTGTGATCAGTAAAAATTACTGCTGTTTTACTTCTTTTGTCGTTGCCTGTTCTTGCTGGGGCTATTACTATACTTTTAACTGATCGAAATCTGAATACGGCTTTTTTTGATCCTGCAGGTGGTGGAGATCCTATTTTATATCAACATTTGTTT
>IM_2007_30628_Myurella_undulata 
ACGTTATATATCCTATTTGGAATGTGATCAGGATTGGTTGGTACAGCTCTTAGTCTTCTTATTCGAGCTGAATTAGGGCAACCTGGAGCATTGCTTGGAGATGATCAATTGTACAATGTTATTGTAACAGCTCATGCTTTTGTAATAATTTTCTTTTTGGTAATACCAATGATAATTGGGGGTTTTGGGAATTGACTAGTTCCCTTAATGTTAGGAGCTCCTGATATGGCTTTTCCTCGTTTGAATAACATAAGTTTTTGACTTTTGCCTCCTGCGTTATTATTGTTATTGTCTTCGTCTGCAGTTGAGAGGGGGGTAGGGACAGGTTGGACTGTTTATCCTCCTTTAGCTGGAAATCTAGCTCATGCTGGTGGATCTGTTGATTTAGCTATTTTTTCTTTACATCTTGCAGGTGCTTCTTCCATTTTAGGTGCGGTAAATTTTATTACTACGATTATTAATATACGTTGACAAGGGATGCAACTTGAGCGTATGCCTTTATTTGTCTGATCTGTAAAAATTACTGCTGTTTTACTTCTCTTGTCGTTGCCTGTTCTTGCTGGAGCGATTACTATGTTATTAACTGATCGAAATTTAAATACAGCTTTCTTTGATCCTGCCGGAGGTGGAGATCCAATTTTATATCAGCATTTGTTT
>IM_2007_30629_Myurella_undulata 
ACGTTATATATCTTATTTGGAATGTGATCAGGATTGGTTGGTACAGCTCTTAGTCTTCTTATTCGAGCTGAATTAGGGCAACCTGGGGCCTTGCTTGGAGATGATCAATTGTATAATGTTATTGTAACAGCTCATGCTTTTGTAATAATTTTCTTTTTGGTAATACCAATGATAATTGGGGGTTTTGGGAATTGACTAGTTCCCTTAATGTTAGGAGCTCCTGATATGGCTTTTCCTCGTTTGAATAACATAAGTTTTTGACTTTTGCCTCCTGCGTTATTATTGTTATTGTCTTCGTCTGCAGTTGAGAGGGGGGTAGGGACAGGTTGGACTGTTTATCCTCCTTTAGCTGGAAATCTAGCTCATGCTGGTGGATCTGTTGATTTAGCTATTTTTTCTTTACATCTTGCAGGTGCTTCTTCCATTTTAGGTGCGGTAAATTTTATTACTACGATTATTAATATACGTTGACAAGGAATGCAACTTGAGCGTATGCCTTTATTTGTCTGATCTGTAAAAATTACTGCTGTTTTACTTCTCTTGTCGTTGCCTGTTCTTGCTGGAGCGATTACTATGTTATTAACTGATCGAAATTTAAATACAGCTTTCTTTGATCCTGCCGGAGGTGGAGATCCAATTTTATATCAGCATTTGTTT
>IM_2007_30630_Hastula_albula 
ACATTATATATTTTATTTGGAATGTGATCAGGGTTGGTTGGAACTGCGTTAAGTTTACTTATTCGTGCTGAACTAGGGCAACCTGGGGCATTACTTGGAGATGATCAACTGTACAATGTTATTGTTACAGCTCATGCTTTTGTGATAATTTTTTTCTTAGTTATGCCAATGATGATTGGTGGATTTGGAAATTGACTGGTGCCGTTGATGTTAGGAGCTCCAGACATGGCTTTTCCTCGTTTAAATAATATAAGTTTTTGGCTATTACCACCTGCATTATTATTGCTCTTGTCTTCTTCTGCGGTTGAAAGAGGGGTTGGAACGGGATGAACTGTGTATCCTCCTCTTGCTGGAAACTTAGCGCATGCTGGTGGATCGGTGGATTTGGCTATTTTTTCTTTGCATCTTGCGGGTGCTTCTTCTATTTTAGGGGCTGTAAATTTTATTACGACAATTATTAATATACGGTGACAAGGAATGCAACTTGAACGTCTTCCTCTTTTTGTTTGGTCAGTTAAGATTACTGCTGTGTTATTACTTTTGTCTCTGCCGGTTCTTGCAGGTGCTATTACTATGCTTTTAACTGATCGAAATTTAAATACGGCTTTCTTTGACCCCGCAGGAGGTGGGGATCCTATTTTGTATCAGCATTTGTTT
>IM_2007_30632_Terebra_laevigata 
ACATTATATATTTTATTTGGGATATGATCTGGTCTTGTTGGTACTGCTCTTAGTCTTCTTATTCGTGCTGAGTTGGGACAACCTGGGGCTTTACTAGGTGACGATCAGTTGTATAATGTTATTGTTACAGCTCATGCTTTTGTAATAATTTTCTTTTTGGTTATACCTATGATAATTGGAGGATTTGGTAATTGATTGGTTCCATTAATATTAGGAGCTCCTGATATGGCTTTTCCTCGTTTAAATAACATAAGTTTCTGATTGTTGCCACCTGCACTTTTATTGCTTTTATCTTCATCTGCGGTAGAAAGGGGAGTAGGAACTGGATGAACAGTGTATCCTCCTTTAGCAGGAAATTTAGCTCATGCTGGTGGATCGGTAGATTTGGCTATTTTTTCTTTACATTTGGCGGGAGCTTCTTCTATTTTAGGGGCGGTAAATTTTATTACTACAATTATTAACATACGATGACAGGGGATGCAACTTGAACGTCTTCCATTATTTGTGTGATCAGTAAAGATTACTGCTGTTTTACTTCTTCTATCGTTACCTGTTCTTGCAGGTGCTATTACTATGCTTTTAACTGATCGAAATTTAAACACAGCATTTTTTGATCCAGCAGGAGGTGGAGATCCTATTCTTTATCAACATTTATTT
>IM_2007_30633_Terebra_sp._04 
ACATTGTATATTTTATTTGGAATATGATCAGGTTTAGTGGGTACGGCTTTAAGTTTTTTTATTCGAGCTGAGTTAGGACAACCTGGAGCGCTACTTGGAGATGATCAACTATATAATGTTATTGTAACAGCTCATGCTTTTGTAATAATTTTTTTTTTGGTGATGCCAATAATAATTGGTGGATTTGGGAATTGATTGGTTCCGCTAATATTAGGGGCTCCTGATATGGCTTTTCCTCGCTTGAATAATATAAGTTTTTGACTTTTACCTCCTGCATTATTGTTACTCCTATCTTCATCTGCGGTTGAGAGAGGAGTGGGGACAGGCTGAACTGTATATCCGCCTTTGGCTGGAAATTTAGCCCATGCCGGTGGATCTGTAGATTTAGCTATTTTTTCTTTACACCTTGCAGGTGCTTCTTCTATTTTAGGTGCGGTAAATTTTATTACTACAATTATTAATATACGATGACAGGGGATACAGCTGGAACGTATGCCTTTGTTTGTTTGATCAGTAAAGATTACTGCTGTTTTGCTTCTTTTGTCGTTACCTGTACTTGCTGGGGCTATTACTATGCTTTTAACTGATCGGAATTTAAATACAGCTTTTTTTGATCCGGCAGGAGGTGGAAATCCTATTTTATATCAACATTTATTT
>IM_2007_30634_Terebra_succincta 
ACATTATATATTTTATTTGGGATGTGATCAGGGCTGGTTGGTACAGCTTTAAGCCTTCTTATTCGAGCTGAGTTAGGGCAGCCTGGGGCATTACTTGGGGATGATCAGTTGTATAACGTTATTGTGACAGCTCATGCTTTTGTAATAATTTTTTTTTTAGTAATGCCAATGATAATTGGTGGGTTTGGAAATTGATTGGTTCCTTTAATGTTGGGGGCTCCCGATATGGCTTTTCCTCGTTTGAATAATATGAGTTTTTGACTATTGCCCCCTGCATTATTATTATTATTGTCTTCATCTGCGGTAGAGAGAGGAGTGGGAACAGGTTGAACTGTGTATCCTCCTTTAGCTGGAAATTTAGCTCACGCCGGTGGTTCGGTGGATTTGGCTATTTTTTCTTTACATCTTGCGGGTGCTTCCTCTATTTTGGGTGCAGTAAATTTTATTACTACGATTATTAATATACGATGGCAAGGTATACAGCTTGAGCGTATGCCTTTATTTGTGTGATCAGTAAAAATTACTGCTGTTTTACTTCTTTTGTCGTTGCCTGTTCTTGCTGGGGCTATTACTATACTTTTAACTGATCGAAATCTGAATACGGCTTTTTTTGATCCTGCAGGTGGTGGAGATCCTATTTTATATCAACATTTGTTT
>IM_2007_30635_Myurella_lineaperlata 
ACATTATATATTCTGTTTGGAATATGATCGGGGCTGGTTGGTACAGCTTTAAGTCTTCTTATTCGAGCTGAGTTAGGGCAACCTGGAGCATTGCTTGGGGATGATCAACTATATAATGTTATTGTGACGGCTCATGCTTTTGTAATAATTTTCTTTTTAGTAATACCAATAATAATTGGTGGATTTGGGAATTGATTAGTTCCTTTGATGCTAGGAGCTCCTGATATGGCTTTCCCTCGCTTAAATAATATAAGTTTTTGGTTATTACCTCCTGCGTTGTTATTGTTGTTGTCTTCATCTGCAGTAGAAAGAGGGGTAGGAACAGGATGAACTGTATATCCTCCTTTAGCTGGAAATTTGGCCCATGCTGGTGGTTCGGTGGATTTGGCTATTTTTTCTTTACATCTTGCGGGTGCTTCTTCTATTTTAGGTGCAGTAAATTTTATTACTACGATTATTAACATACGATGACAAGGGATGCAACTTGAGCGTATGCCATTGTTTGTGTGATCGGTGAAGATTACTGCTGTTTTACTTCTTTTATCATTGCCTGTTCTTGCTGGGGCTATTACTATGCTTTTAACTGATCGGAATTTGAACACAGCTTTTTTTGATCCTGCTGGTGGTGGAGATCCTATTTTATATCAGCATTTATTC
>IM_2007_42068_Terebra_argosyia 
ACATTGTATATTCTATTTGGGATATGATCTGGTCTTGTTGGTACTGCTTTAAGTCTTCTTATTCGTGCTGAATTAGGACAACCTGGGGCTCTACTTGGTGACGATCAGCTGTATAATGTTATTGTAACAGCCCATGCTTTTGTAATAATTTTCTTTCTAGTTATGCCCATGATGATTGGAGGGTTTGGTAATTGATTAGTTCCTTTAATATTAGGGGCTCCTGATATGGCCTTTCCTCGTTTAAATAACATAAGTTTTTGGTTATTGCCTCCTGCATTATTGTTGTTATTATCTTCATCTGCTGTAGAGAGAGGAGTTGGAACGGGATGGACAGTATATCCTCCTTTAGCTGGAAATTTGGCCCATGCTGGTGGGTCAGTGGATTTAGCTATTTTTTCTTTGCATCTTGCAGGGGCTTCTTCTATTTTAGGGGCAGTGAATTTTATTACTACAATTATTAATATACGATGGCAAGGAATGCAGCTTGAGCGGCTTCCTTTATTTGTGTGGTCAGTAAAAATTACTGCTGTTTTACTTCTTTTGTCATTGCCTGTTCTTGCGGGTGCTATTACTATGCTTTTGACTGATCGGAATCTAAACACGGCGTTTTTTGACCCAGCAGGAGGTGGTGACCCTATCTTATATCAGCATTTATTT
>IM_2007_42069_Terebra_argosyia 
ACATTGTATATTCTATTTGGGATATGATCTGGTCTTGTTGGTACTGCTTTAAGTCTTCTTATTCGTGCTGAATTGGGACAACCTGGGGCTCTACTTGGTGACGATCAGCTATATAATGTTATTGTAACAGCCCATGCTTTTGTAATAATTTTCTTTCTAGTTATGCCCATGATGATTGGAGGGTTTGGTAATTGATTAGTTCCTTTAATATTAGGGGCTCCTGATATGGCCTTTCCTCGTTTAAATAACATAAGTTTTTGGTTATTGCCTCCTGCATTATTGTTGTTATTATCTTCATCTGCTGTAGAGAGAGGAGTTGGAACGGGATGGACAGTATATCCTCCTTTAGCTGGAAACTTGGCCCATGCTGGTGGGTCAGTGGATTTAGCTATTTTTTCTTTGCATCTTGCAGGGGCTTCTTCTATTTTAGGGGCAGTGAATTTTATTACTACAATTATTAATATACGATGGCAAGGAATGCAGCTTGAGCGGCTTCCTTTATTTGTGTGGTCAGTAAAAATTACTGCTGTTTTACTTCTTTTGTCATTGCCTGTTCTTGCGGGTGCTATTACTATGCTTTTGACTGATCGGAATCTAAACACGGCGTTTTTTGACCCAGCAGGAGGTGGTGACCCTATCTTATATCAGCATTTATTT
>IM_2007_42070_Terebra_puncturosa 
ACATTGTATATTTTGTTTGGGATGTGATCAGGTTTGGTGGGTACGGCTTTAAGTCTTCTTATTCGAGCTGAACTAGGACAGCCTGGGGCACTGCTAGGTGATGATCAGTTGTATAATGTCATTGTAACAGCTCATGCTTTTGTAATAATTTTCTTTTTAGTAATACCTATGATGATTGGTGGGTTTGGGAATTGATTAGTTCCCTTAATATTAGGAGCTCCTGATATGGCTTTTCCTCGTTTAAATAATATAAGTTTTTGACTTTTGCCACCTGCATTATTATTGTTATTGTCTTCATCTGCGGTAGAAAGAGGAGTTGGGACAGGTTGAACTGTGTATCCACCTTTAGCCGGGAATTTAGCTCATGCAGGGGGCTCTGTGGATTTGGCTATTTTTTCTTTACATCTTGCTGGTGCTTCTTCTATTTTAGGTGCGGTGAATTTTATTACTACAATTATTAATATGCGGTGACAGGGAATGCAACTTGAACGTATGCCATTATTTGTGTGATCAGTAAAGATTACTGCTGTTTTGCTCCTTTTGTCATTACCTGTTCTTGCTGGAGCTATTACTATGTTGTTAACTGATCGAAATTTAAATACAGCTTTTTTTGACCCAGCAGGAGGTGGGGATCCTATTTTATATCAACACTTATTT
>IM_2007_42072_Terebra_argosyia 
ACATGGTATATTCTATTTGGGATATGATTGGTCTTTGTTGGTACTGCTTTAAGTCTTCTTATTCGTGCTGAATTAGGACAACCTGGGGCTCTACTTGGTGACGATCAGCTGTATAATGTTATTGTAACAGCCCATGCTTTTGTAATAATTTTCTTTCTAGTTATGCCCATGATGATTGGAGGGTTTGGTAATTGATTAGTTCCTTTAATATTAGGGGCTCCTGATATGGCCTTTCCTCGTTTAAATAACATAAGTTTTTGGTTATTGCCTCCTGCATTATTGTTGTTATTGTCTTCATCTGCTGTAGAGAGAGGAGTTGGAACGGGATGGACAGTATATCCTCCTTTAGCTGGAAATTTGGCCCATGCTGGTGGGTCAGTGGATTTAGCTATTTTTTCTTTGCATCTTGCAGGGGCTTCTTCTATTTTAGGGGCAGTGAATTTTATTACTACAATTATTAATATACGATGGCAAGGAATGCAGCTTGAGCGGCTTCCTTTATTTGTGTGGTCAGTAAAAATTACTGCTGTTTTACTTCTTTTGTCATTGCCTGTTCTTGCGGGTGCTATTACTATGCTTTTGACTGATCGGAATCTAAACACGGCGTTTTTTGACCCAGCAGGAGGTGGTGACCCTATCTTATATCATCA-------
>IM_2007_42073_Terebra_argosyia 
ACATTGTATATTCTATTTGGGATATGATCTGGTCTTGTTGGTACTGCTTTAAGTCTTCTTATTCGTGCTGAATTAGGACAACCTGGGGCTCTACTTGGTGACGATCAGCTATATAATGTTATTGTAACAGCCCATGCTTTTGTAATAATTTTCTTTCTAGTTATGCCCATGATGATTGGAGGGTTTGGTAATTGATTAGTTCCTTTAATATTAGGGGCTCCTGATATGGCCTTTCCTCGCTTAAATAACATAAGTTTTTGGTTATTGCCTCCTGCATTATTGTTGTTATTATCTTCATCTGCTGTAGAGAGAGGAGTTGGAACGGGATGGACAGTATATCCTCCTTTAGCTGGAAACTTGGCTCATGCTGGTGGGTCAGTGGATTTAGCTATTTTTTCTTTGCATCTTGCAGGGGCTTCTTCTATTTTAGGGGCAGTGAATTTTATTACTACAATTATTAATATACGATGACAAGGAATGCAGCTTGAGCGGCTTCCTTTATTTGTGTGGTCAGTAAAAATTACTGCTGTTTTACTTCTTTTGTCATTACCTGTTCTTGCGGGTGCTATTACTATGCTTTTGACTGACCGGAATCTAAACACGGCGTTTTTTGACCCAGCAGGAGGTGGTGATCCTATCTTATATCAGCATTTAT--
>IM_2007_42081_Terebra_puncturosa 
ACATTGTATATTTTGTTTGGGATGTGATCAGGTTTGGTGGGTACGGCTTTAAGTCTTCTTATTCGAGCTGAACTAGGACAGCCTGGGGCACTGCTAGGTGATGATCAGTTGTATAATGTCATTGTAACAGCTCATGCTTTTGTAATAATTTTCTTTTTAGTAATACCTATGATGATTGGTGGGTTTGGGAATTGATTAGTTCCCTTAATATTAGGAGCTCCTGATATGGCTTTTCCTCGTTTAAATAATATAAGTTTTTGACTTTTGCCACCTGCATTATTATTGTTATTGTCTTCATCTGCGGTAGAAAGAGGAGTTGGGACAGGTTGAACTGTGTATCCACCTTTAGCCGGGAATTTAGCTCATGCAGGGGGCTCTGTGGATTTGGCTATTTTTTCTTTGCATCTTGCTGGTGCTTCTTCTATTTTAGGTGCGGTGAATTTTATTACTACAATTATTAATATGCGGTGACAGGGAATGCAACTTGAACGTATGCCATTATTTGTGTGATCAGTAAAGATTACTGCTGTTTTACTCCTTTTGTCATTACCTGTTCTTGCTGGAGCTATTACTATGTTGTTAACTGATCGAAATTTAAATACAGCTTTTTTTGACCCAGCAGGAGGTGGGGATCCTATTCTATATCAACACTTATTT
>IM_2007_42083_Terebra_larvaeformis 
ACATTGTATATTTTATTTGGAATATGATCAGGTTTAGTGGGTACAGCTTTAAGTCTTCTTATTCGAGCTGAGTTAGGACAACCTGGGGCATTGCTTGGAGATGATCAATTATATAATGTTATTGTAACAGCTCATGCTTTTGTGATAATTTTTTTTTTAGTGATGCCGATAATAATTGGTGGGTTTGGAAATTGGTTGGTTCCTTTAATATTGGGGGCTCCTGATATGGCTTTTCCTCGTCTGAATAACATAAGTTTTTGACTTTTGCCTCCTGCGTTGTTGTTATTGTTATCTTCATCCGCAGTAGAAAGTGGAGTGGGTACAGGTTGAACTGTGTATCCACCTTTAGCTAGTAATCTAGCTCATGCTGGTGGTTCTGTAGATCTGGCTATTTTTTCTTTACATCTTGCAGGTGCTTCTTCTATTTTAGGTGCAGTAAATTTTATTACTACGATTATTAACATACGTTGACAGGGAATGCAACTTGAGCGTATGCCTTTATTTGTTTGATCAGTAAAAATTACTGCTGTTTTACTTCTTTTATCATTGCCTGTTCTTGCTGGGGCTATTACTATGCTTTTAACTGATCGGAATTTGAATACAGCTTTTTTTGATCCTGCAGGAGGTGGAGATCCTATTTTGTATCAACATTTATTT
>IM_2007_42084_Terebra_argosyia 
ACATGGTATATTCTATTTGGGATATGATCTGGTCTTGTTGGTACTGCTTTAAGTCTTCTTATTCGTGCTGAATTAGGACAACCTGGGGCTCTACTTGGTGACGATCAGCTGTATAATGTTATTGTAACAGCCCATGCTTTTGTAATAATTTTCTTTCTAGTTATGCCCATGATGATTGGAGGGTTTGGTAATTGATTAGTTCCTTTAATATTAGGGGCTCCTGATATGGCCTTTCCTCGTTTAAATAACATAAGTTTTTGGTTATTGCCTCCTGCATTATTGTTGTTATTGTCTTCATCTGCTGTAGAGAGAGGAGTTGGAACGGGATGGACAGTATATCCTCCTTTAGCTGGAAATTTGGCCCATGCTGGTGGGTCAGTGGATTTAGCTATTTTTTCTTTGCATCTTGCAGGGGCTTCTTCTATTTTAGGGGCAGTGAATTTTATTACTACAATTATTAATATACGATGGCAAGGAATGCAGCTTGAGCGGCTTCCTTTATTTGTGTGGTCAGTAAAAATTACTGCTGTTTTACTTCTTTTGTCATTGCCTGTTCTTGCGGGTGCTATTACTATGCTTTTGACTGATCGGAATCTAAACACGGCGTTTTTTGACCCAGCAGGAGGTGGTGACCCTATCTTATATCATCAATTC---
>IM_2007_42085_Terebra_argosyia 
ACATGGTATATTCTATTTGGGATATGATCTGGTCTTGTTGGTACTGCTTTAAGTCTTCTTATTCGTGCTGAATTAGGACAACCTGGGGCTCTACTTGGTGACGATCAGCTGTATAATGTTATTGTAACAGCCCATGCTTTTGTAATAATTTTCTTTCTAGTTATGCCCATGATGATTGGAGGGTTTGGTAATTGATTAGTTCCTTTAATATTAGGGGCTCCTGATATGGCCTTTCCTCGTTTAAATAACATAAGTTTTTGGTTATTGCCTCCTGCATTATTGTTGTTATTGTCTTCATCTGCTGTAGAGAGAGGAGTTGGAACGGGATGGACAGTATATCCTCCTTTAGCTGGAAATTTGGCCCATGCTGGTGGGTCAGTGGATTTAGCTATTTTTTCTTTGCATCTTGCAGGGGCTTCTTCTATTTTAGGGGCAGTGAATTTTATTACTACAATTATTAATATACGATGGCAAGGAATGCAGCTTGAGCGGCTTCCTTTATTTGTGTGGTCAGTAAAAATTACTGCTGTTTTACTTCTTTTGTCATTGCCTGTTCTTGCGGGTGCTATTACTATGCTTTTGACTGATCGGAATCTAAACACGGCGTTTTTTGACCCAGCAGGAGGTGGTGACCCTATCTTATATCATCAATTC---
>IM_2007_42086_Terebra_argosyia 
ACATGGTATATTCTATTTGGGATATGATCTGGTCTTGTTGGTACTGCTTTAAGTCTTCTTATTCGTGCTGAATTAGGACAACCTGGGGCTCTACTTGGTGACGATCAGCTGTATAATGTTATTGTAACAGCCCATGCTTTTGTAATAATTTTCTTTCTAGTTATGCCCATGATGATTGGAGGGTTTGGTAATTGATTAGTTCCTTTAATATTAGGGGCTCCTGATATGGCCTTTCCTCGTTTAAATAACATAAGTTTTTGGTTATTGCCTCCTGCATTATTGTTGTTATTGTCTTCATCTGCTGTAGAGAGAGGAGTTGGAACGGGATGGACAGTATATCCTCCTTTAGCTGGAAATTTGGCCCATGCTGGTGGGTCAGTGGATTTAGCTATTTTTTCTTTGCATCTTGCAGGGGCTTCTTCTATTTTAGGGGCAGTGAATTTTATTACTACAATTATTAATATACGATGGCAAGGAATGCAGCTTGAGCGGCTTCCTTTATTTGTGTGGTCAGTAAAAATTACTGCTGTTTTACTTCTTTTGTCATTGCCTGTTCTTGCGGGTGCTATTACTATGCTTTTGACTGATCGGAATCTAAACACGGCGTTTTTTGACCCAGCAGGAGGTGGTGACCCTATCTTATATCATCAATTC---
>IM_2007_42087_Terebra_argosyia 
ACATTGTATATTCTATTTTGGGTATGATCTGGTCTTGTTGGTACTGCTTTAAGTCTTCTTATTCGTGCTGAATTAGGACAACCTGGGGCTCTACTTGGTGACGATCAGCTATATAATGTTATTGTAACAGCCCATGCTTTTGTAATAATTTTCTTTCTAGTTATGCCCATGATGATTGGAGGGTTTGGTAATTGATTAGTTCCTTTAATATTAGGGGCTCCTGATATGGCCTTTCCTCGTTTAAATAACATAAGTTTTTGGTTATTGCCTCCTGCATTATTGTTGTTATTATCTTCATCTGCTGTAGAGAGAGGAGTTGGAACGGGATGGACAGTATATCCTCCTTTAGCTGGAAACTTGGCTCATGCTGGTGGGTCAGTGGATTTAGCTATTTTTTCTTTGCATCTTGCAGGGGCTTCTTCTATTTTAGGGGCAGTGAACTTTATTACTACAATTATTAATATACGATGGCAAGGAATGCAGCTTGAGCGGCTTCCTCTATTTGTGTGGTCAGTAAAAATTACTGCTGTTTTACTTCTTTTGTCATTGCCTGTTCTTGCGGGTGCTATTACTATGCTTTTGACTGATCGGAATCTAAACACGGCGTTTTTTGACCCAGCAGGAGGTGGTGACCCTATCTTATATCAACATT-----
>IM_2007_42089_Terebra_argosyia 
ACATTGTATATTCTATTTGGGATATGATCTGGTCTTGTTGGTACTGCTTTAAGTCTTCTTATTCGTGCTGAATTAGGACAACCTGGGGCTCTACGTGGTGACGATCAGCTATATAATGTTATTGTAACAGCCCATGCTTTTGTAATAATTTTCTTTCTAGTTATGCCTATGATGATTGGAGGGTTTGGTAATTGATTAGTTCCTTTAATATTAGGGGCTCCTGATATGGCCTTTCCTCGTTTAAATAACATAAGTTTTTGGTTATTGCCTCCTGCATTATTGTTGTTATTATCTTCATCTGCTGTAGAGAGAGGAGTTGGAACGGGATGGACAGTATATCCTCCTTTAGCTGGAAACTTGGCTCATGCTGGTGGGTCAGTGGATTTAGCTATTTTTTCTTTGCATCTTGCAGGGGCTTCTTCTATTTTAGGGGCAGTGAACTTTATTACTACAATTATTAATATACGATGGCAAGGAATGCAGCTTGAGCGGCTTCCTTTATTTGTGTGGTCAGTAAAAATTACTGCTGTTTTACTTCTTTTGTCATTGCCTGTTCTTGCGGGTGCTATTACTATGCTTTTGACTGATCGGAATCTAAACACGGCGTTTTTTGACCCAGCAGGGGG-------------------------------
>IM_2007_42090_Terebra_argosyia 
ACATTGTATATTCTATTTGGGATATGATCTGGTCTTGTTGGTACTGCTTTAAGTCTTCTTATTCGTGCTGAATTAGGACAACCTGGGGCTCTACTTGGTGACGATCAGCTATATAATGTTATTGTAACAGCCCATGCTTTTGTAATAATTTTCTTTCTAGTTATGCCCATGATGATTGGAGGGTTTGGTAATTGATTAGTTCCTTTAATATTAGGGGCTCCTGATATGGCCTTTCCTCGTTTAAATAACATAAGTTTTTGGTTATTGCCTCCTGCATTATTGTTGTTATTATCTTCATCTGCTGTAGAGAGAGGAGTTGGAACGGGATGGACAGTATATCCTCCTTTAGCTGGAAACTTGGCTCATGCTGGTGGGTCAGTGGATTTAGCTATTTTTTCTTTGCATCTTGCAGGGGCTTCTTCTATTTTAGGGGCAGTGAACTTTATTACTACAATTATTAATATACGATGGCAAGGAATGCAGCTTGAGCGGCTTCCTTTATTTGTGTGGTCAGTAAAAATTACTGCTGTTTTACTTCTTTTGTCATTGCCTGTTCTTGCGGGTGCTATTACTATGCTTTTGACTGATCGGAATCTAAACACGGCGTTTTTTGACCCAGCAGGAGGTGGTGACCCTATCTTATATCAACATTTAT--
>IM_2007_42091_Terebra_argosyia 
ACATTGTATATTCTATTTGGGATATGATCTGGTCTTGTTGGTACTGCTTTAAGTCTTCTTATTCGTGCTGAATTAGGACAACCTGGGGCTCTACTTGGTGACGATCAGCTATATAATGTTATTGTAACAGCCCATGCTTTTGTAATAATTTTCTTTCTAGTTATGCCCATGATGATTGGAGGGTTTGGTAATTGATTAGTTCCTTTAATATTAGGGGCTCCTGATATGGCCTTTCCTCGTTTAAATAACATAAGTTTTTGGTTATTGCCTCCTGCATTATTGTTGTTATTATCTTCATCTGCTGTAGAGAGAGGAGTTGGAACGGGATGGACAGTATATCCTCCTTTAGCTGGAAACTTGGCTCATGCTGGTGGGTCAGTGGATTTAGCTATTTTTTCTTTGCATCTTGCAGGGGCTTCTTCTATTTTAGGGGCAGTGAACTTTATTACTACAATTATTAATATACGATGGCAAGGAATGCAGCTTGAGCGGCTTCCTTTATTTGTGTGGTCAGTAAAAATTACTGCTGTTTTACTTCTTTTGTCATTGCCTGTTCTTGCGGGTGCTATTACTATGCTTTTGACTGATCGGAATCTAAACACGGCGTTTTTTGACCCAGCAGGAGGTGGTGACCCTATCTTATATCAACATTTATTT
>IM_2007_42092_Terebra_argosyia 
ACATTGTATATTCTATTTGGGATATGATCTGGTCTTGTTGGTACTGCTTTAAGTCTTCTTATTCGTGCTGAATTAGGACAACCTGGGGCTCTACTTGGTGACGATCAGCTATATAATGTTATTGTAACAGCCCATGCTTTTGTAATAATTTTCTTTCTAGTTATGCCCATGATGATTGGAGGGTTTGGAAATTGATTAGTTCCTTTAATATTAGGGGCTCCTGATATGGCCTTTCCTCGTTTAAATAACATAAGTTTTTGGTTATTGCCTCCTGCATTATTGTTGTTATTATCTTCATCTGCTGTAGAGAGAGGGGTTGGAACGGGATGGACAGTATATCCTCCTTTAGCTGGAAACTTGGCTCATGCTGGTGGGTCAGTGGATTTAGCTATTTTTTCTTTGCATCTTGCAGGGGCTTCTTCTATTTTAGGGGCAGTGAACTTTATTACTACAATTATTAATATACGATGGCAAGGAATGCAGCTTGAGCGGCTTCCTTTATTTGTGTGGTCAGTAAAAATTACTGCTGTTTTACTTCTTTTGTCATTGCCTGTTCTTGCGGGTGCTATTACTATGCTTTTGACTGATCGGAATCTAAACACGGCGTTTTTTGACCCAGCAGGAGGTGGTGACCCTATCTTATATCAACATTTATTT
>IM_2007_42093_Oxymeris_strigata 
ACGTGATATATTTTACTTGGTATGTGGTCTGGTCTCGTTGGAACTGCTTTGAGTTTACTTATTCGAGCTGAATTAGGGCAGCCTGGGGCTTTACTTGGTGATGATCAGCTGTATAACGTAATTGTTACAGCCCATGCTTTTGTAATGATTTTTTTCTTAGTTATGCCTATGATGATTGGGGGGTTTGGTAATTGATTAGTTCCTCTAATGTTGGGAGCTCCTGATATGGCTTTTCCTCGCCTAAATAATATGAGTTTCTGGTTGTTGCCTCCTGCGTTATTGTTGCTTTTATCTTCATCTGCGGTAGAGAGAGGTGTAGGAACGGGATGGACAGTTTATCCTCCTTTGGCTGGGAATTTAGCTCATGCTGGGGGATCTGTAGATTTAGCTATTTTTTCTTTACACCTTGCAGGGGCTTCTTCTATTTTGGGGGCTGTAAATTTTATTACTACGATTATTAATATACGATGACAAGGGATGCAGCTTGAGCGTCTTCCTCTGTTTGTGTGATCTGTAAAGATTACTGCTGTTTTACTTTTGTTATCATTACCTGTTCTTGCGGGTGCTATTACTATGCTTTTGACTGATCGGAATTTAAATACAGCATTTTTTGATCCAGCAGGAGGCGGTGATCCGATTTTATATCAACATTTAT--
>IM_2007_42095_Terebra_elata 
ACATTGTATATTTTATTCGGAATGTGATCAGGGCTGGTAGGTACGGCTTTAAGTCTTCTTATTCGAGCTGAGTTGGGGCAACCTGGGGCATTACTTGGGGATGATCAATTATATAATGTTATTGTAACAGCTCATGCTTTTGTAATAATTTTTTTTCTAGTGATACCAATGATGATTGGTGGATTTGGGAATTGATTGGTTCCATTAATGTTAGGGGCTCCTGATATGGCTTTTCCTCGTTTAAATAATATAAGTTTTTGGTTATTACCTCCTGCACTATTATTGTTATTATCTTCATCTGCAGTAGAGAGTGGAGTTGGTACAGGTTGGACTGTGTATCCTCCTTTAGCTGGGAATTTGGCTCATGCTGGGGGATCTGTGGATTTGGCTATTTTTTCTTTGCATCTTGCGGGTGCTTCTTCTATTTTAGGGGCAGTAAATTTTATTACTACAATTATTAACATACGATGACAGGGAATGCAACTTGAGCGTATGCCTTTATTTGTTTGATCGGTGAAAATTACTGCTGTTTTACTTCTTCTGTCGCTACCAGTGCTTGCTGGGGCTATTACTATATTATTAACTGATCGAAATTTAAATACAGCTTTCTTTGATCCCGCCGGAGGTGGAGATCCTATTTTGTATCAACATTTATTT
>IM_2007_42096_Terebra_elata 
ACGTTGTATATTTTATTTGGAATATGATCGGGGCTGGTAGGTACGGCTTTAAGTCTTCTTATTCGAGCTGAGTTGGGGCAACCTGGGGCATTACTTGGGGATGATCAGTTGTATAATGTTATTGTAACAGCTCATGCTTTTGTAATAATTTTTTTTCTAGTGATACCAATGATAATTGGTGGATTTGGGAATTGATTGGTTCCATTAATGTTGGGGGCTCCTGATATGGCTTTTCCTCGTTTAAATAATATAAGTTTTTGGTTATTACCTCCTGCATTATTATTATTATTATCTTCATCTGCAGTGGAGAGCGGAGTTGGTACGGGTTGGACTGTATATCCTCCTTTGGCTGGGAATTTGGCTCATGCTGGGGGATCTGTGGATTTGGCTATTTTTTCTTTGCATCTTGCGGGTGCTTCTTCTATTTTAGGGGCAGTAAATTTTATTACCACAATTATTAATATACGATGACAGGGAATGCAGCTTGAGCGTATGCCTTTATTTGTTTGATCGGTGAAAATTACTGCTGTTTTGCTTCTTCTATCGTTACCGGTTCTTGCTGGGGCTATTACTATATTGTTAACTGATCGGAATTTAAATACAGCTTTCTTTGATCCTGCCGGAGGTGGGGATCCTATTTTGTATCAGC--------
>IM_2007_42097_Terebra_cf._variegata 
ACGTTATATATTTTATTTGGAATGTGGTCAGGTTTAGTGGGTACGGCTCTAAGTCTCCTTATTCGAGCTGAGTTGGGACAGCCTGGAGCATTGCTTGGGGATGATCAGTTGTATAATGTTATTGTAACAGCTCATGCTTTTGTAATAATTTTTTTTTTGGTAATACCAATGATAATTGGTGGATTTGGAAACTGGTTGGTACCTTTAATGCTAGGGGCTCCTGATATGGCTTTTCCTCGTTTAAATAATATAAGTTTTTGGCTTTTACCTCCTGCATTATTATTATTGTTATCTTCGTCTGCAGTGGAAAGAGGAGTGGGAACAGGTTGAACTGTATATCCACCTTTGGCTGGAAATTTGGCTCATGCCGGTGGTTCTGTGGACCTAGCTATTTTTTCTTTACATCTTGCAGGTGCTTCTTCTATTTTGGGTGCGGTAAATTTTATTACTACAATTATTAATATACGGTGACAGGGGATGCAACTTGAACGTATGCCTTTATTTGTTTGGTCAGTAAAGATTACTGCTGTTTTGCTTCTTTTATCATTGCCTGTTCTTGCTGGGGCTATTACTATGTTGTTAACGGATCGAAATTTAAATACAGCTTTTTTTGATCCAGCAGGAGGTGGGGATCCTATCTTGTATCAACATTTATTT
>IM_2007_42099_Terebra_argosyia 
ACATTGTATATTCTATTTGGGATATGATCTGGTCTTGTTGGTACTGCTTTAAGTCTTCTTATTCGTGCTGAATTAGGACAACCTGGGGCTCTACTTGGTGACGATCAGCTATATAATGTTATTGTAACAGCCCATGCTTTTGTAATAATTTTCTTTCTAGTTATGCCTATGATGATTGGAGGGTTTGGTAATTGATTAGTTCCTTTAATATTAGGGGCTCCTGATATGGCCTTTCCTCGTTTAAATAACATAAGTTTTTGGTTATTGCCTCCTGCATTATTGTTGTTATTATCTTCATCTGCTGTAGAGAGAGGAGTTGGAACGGGATGGACAGTATATCCTCCTTTAGCTGGAAACTTGGCTCATGCTGGTGGGTCAGTGGATTTAGCTATTTTTTCTTTGCATCTTGCAGGGGCTTCTTCTATTTTAGGGGCAGTGAACTTTATTACTACAATTATTAATATACGATGGCAAGGAATGCAGCTTGAGCGGCTTCCTTTATTTGTGTGGTCAGTAAAAATTACTGCTGTTTTACTTCTTTTGTCATTGCCTGTTCTTGCGGGTGCTATTACTATGCTTTTGACTGATCGGAATCTAAACACGGCGTTTTTTGACCCAGCAGGAGGTGGTGATCCTATCTTATATCAACATTTATTT
>IM_2007_42100_Terebra_argosyia 
ACATTGTATATTCTATTTGGGATATGATCTGGTCTTGTTGGTACTGCTTTAAGTCTTCTTATTCGTGCTGAATTAGGACAACCTGGGGCTCTACTTGGTGACGATCAGCTATATAATGTTATTGTAACAGCCCATGCTTTTGTAATAATTTTCTTTCTAGTTATGCCCATGATGATTGGAGGGTTTGGTAATTGATTAGTTCCTTTAATATTAGGGGCTCCTGATATGGCCTTTCCTCGTTTAAATAACATAAGTTTTTGGTTATTGCCTCCTGCATTATTGTTGTTATTATCTTCATCTGCTGTAGAGAGAGGAGTTGGAACGGGATGGACAGTATATCCTCCTTTAGCTGGAAACTTGGCCCATGCTGGTGGGTCAGTGGATTTAGCTATTTTTTCTTTGCATCTTGCAGGGGCTTCTTCTATTTTAGGGGCAGTGAATTTTATTACTACAATTATTAATATACGATGGCAAGGAATGCAGCTTGAGCGGCTTCCTTTATTTGTGTGGTCAGTAAAAATTACTGCTGTTTTACTTCTTTTGTCATTGCCTGTTCTTGCGGGTGCTATTACTATGCTTTTGACTGATCGGAATCTAAACACGGCGTTTTTTGATCCAGCAGGAGGTGGTGACCCTAT-------------------
>IM_2007_42103_Terebra_argosyia 
ACATTGTATATTCTATTTGGGATATGATCTGGTCTTGTTGGTACTGCTTTAAGTCTTCTTATTCGTGCTGAATTAGGACAACCTGGGGCTCTACTTGGTGACGATCAGCTATATAATGTTATTGTAACAGCCCATGCTTTTGTAATAATTTTCTTTCTAGTTATGCCCATGATGATTGGAGGGTTTGGTAATTGATTAGTTCCTTTAATATTAGGGGCTCCTGATATGGCCTTTCCTCGTTTAAATAACATAAGTTTTTGGTTATTGCCTCCTGCATTATTGTTGTTATTATCTTCATCTGCTGTAGAGAGAGGAGTTGGAACGGGATGGACAGTATATCCTCCTTTAGCTGGAAACTTGGCTCATGCTGGTGGGTCAGTGGATTTAGCTATTTTTTCTTTGCATCTTGCAGGGGCTTCTTCTATTTTAGGGGCAGTGAACTTTATTACTACAATTATTAATATACGATGGCAAGGAATGCAGCTTGAGCGGCTTCCTTTATTTGTGTGGTCAGTAAAAATTACTGCTGTTTTACTTCTTTTGTCATTGCCTGTTCTTGCGGGTGCTATTACTATGCTTTTGACTGATCGGAATCTAAACACGGCGTTTTTTGACCCAGCAGGGGGTGGTGACCCTATCTTATATCAACATTTATTT
>IM_2007_42104_Terebra_argosyia 
ACATGGTATATTCTATTTGGGATATGATCTGGTCTTGTTGGTACTGCTTTAAGTCTTCTTATTCGTGCTGAATTGGGACAACCTGGGGCTCTACTTGGTGACGATCAGCTATATAATGTTATTGTAACAGCCCATGCTTTTGTAATAATTTTCTTTCTAGTTATGCCCATGATGATTGGAGGGTTTGGTAATTGATTAGTTCCTTTAATATTAGGGGCTCCTGATATGGCCTTTCCTCGTTTAAATAACATAAGTTTTTGGTTATTGCCTCCTGCATTATTGTTGTTATTATCTTCATCTGCTGTAGAGAGAGGAGTTGGAACGGGATGGACAGTATATCCTCCTTTAGCTGGAAACTTGGCTCATGCTGGTGGGTCAGTGGATTTAGCTATTTTTTCTTTGCATCTTGCAGGGGCTTCTTCTATTTTAGGGGCAGTGAACTTTATTACTACAATTATTAATATACGATGGCAAGGAATGCAGCTTGAGCGGCTTCCTTTATTTGTGTGGTCAGTAAAAATTACTGCTGTTTTACTTCTTTTGTCATTGCCTGTTCTTGCGGGTGCTATTACTATGCTTTTGACTGATCGGAATCTAAACACGGCGTTTTTTGACCCAGCAGGAGGTGGTGACCCTATCTTATATCAACATTT----
>IM_2007_42105_Oxymeris_strigata 
TCGTAATATATTTTATTTGGTATGTGGTCTGGTCTCGTTGGAACTGCTTTGAGTTTACTTATTCGAGCTGAATTAGGGCAGCCTGGGGCTTTACTTGGTGATGATCAGCTGTATAACGTAATTGTTACAGCCCATGCTTTTGTAATGATTTTTTTCTTAGTTATGCCTATGATGATTGGGGGGTTTGGTAATTGATTAGTTCCTCTAATGTTGGGAGCTCCTGATATGGCTTTTCCTCGCCTAAATAATATGAGTTTCTGGTTGTTGCCTCCTGCGTTATTGTTGCTTTTATCTTCATCTGCGGTAGAGAGAGGTGTAGGAACGGGATGGACAGTTTATCCTCCTTTGGCTGGGAATTTAGCTCATGCTGGGGGATCTGTAGATTTAGCTATTTTTTCTTTACACCTTGCAGGGGCTTCTTCTATTTTGGGGGCTGTAAATTTTATTACTACGATTATTAATATACGATGACAAGGGATGCAGCTTGAGCGTCTTCCTCTGTTTGTGTGATCTGTAAAGATTACTGCTGTTTTACTTTTGTTATCATTACCTGTTCTTGCGGGTGCTATTACTATGCTTTTGACTGATCGGAATTTAAATACAGCATTTTTTGATCCAGCAGGAGGCGGTGATCCGATTTT----------------
>IM_2007_42106_Terebra_larvaeformis 
ACATTGTATATTTTATTTGGAATATGATCAGGTTTAGTGGGTACAGCTTTAAGTCTTCTTATTCGAGCTGAGTTAGGACAACCTGGGGCATTGCTTGGAGATGATCAATTATATAATGTTATTGTAACAGCTCATGCTTTTGTGATAATTTTTTTTTTAGTGATGCCGATAATAATTGGTGGGTTTGGAAATTGGTTGGTTCCTTTAATATTGGGGGCTCCTGATATGGCTTTTCCTCGTCTGAATAACATAAGTTTTTGACTTTTGCCTCCTGCGTTGTTGTTATTGTTATCTTCATCCGCAGTAGAAAGTGGAGTGGGTACAGGTTGAACTGTGTATCCACCTTTAGCTAGTAATCTAGCTCATGCTGGTGGTTCTGTAGATCTGGCTATTTTTTCTTTACATCTTGCAGGTGCTTCTTCTATTTTAGGTGCAGTAAATTTTATTACTACGATTATTAACATACGTTGACAGGGAATGCAACTTGAGCGTATGCCTTTATTTGTTTGATCAGTAAAAATTACTGCTGTTTTACTTCTTTTATCATTGCCTGTTCTTGCTGGGGCTATTACTATGCTTTTAACTGATCGGAATTTGAATACAGCTTTTTTTGATCCTGCAGGAGGTGGAGATCCTATTTTGTATCAACATTTATTT
>IM_2007_42111_Terebra_elata 
ACGTTGTATATTTTATTTGGAATATGATCGGGGCTGGTAGGTACGGCTTTAAGTCTTCTTATTCGAGCTGAGTTGGGGCAACCTGGGGCATTACTTGGGGATGATCAGTTGTATAATGTTATTGTAACAGCTCATGCTTTTGTAATAATTTTTTTTCTAGTGATACCAATGATAATTGGTGGATTTGGGAATTGATTGGTTCCATTAATGTTGGGGGCTCCTGATATGGCTTTTCCTCGTTTAAATAATATAAGTTTTTGGTTATTACCTCCTGCATTATTATTGTTATTATCTTCATCTGCAGTGGAGAGCGGAGTTGGTACGGGTTGGACTGTATATCCTCCTTTGGCTGGGAATTTGGCCCATGCTGGGGGATCTGTGGATTTGGCTATTTTTTCTTTGCATCTTGCGGGTGCTTCTTCTATTTTAGGGGCAGTAAATTTTATTACCACAATTATTAACATACGATGACAGGGAATGCAGCTTGAGCGTATGCCTTTATTTGTTTGATCGGTGAAAATTACTGCTGTTTTGCTTCTTCTATCGTTACCGGTTCTTGCTGGGGCTATTACTATATTGTTAACTGATCGAAATCTAAATACAGCTTTCTTTGACCCTGCCGGAGGTGGGGATCCTATTTTGTATCAGCATTTATTC
>IM_2007_42113_Terebra_larvaeformis 
ACATTGTATATTTTATTTGGAATATGATCAGGTTTAGTGGGTACAGCTTTAAGTCTTCTTATTCGAGCTGAGTTAGGACAACCTGGGGCATTGCTTGGAGATGATCAATTATATAATGTTATTGTAACAGCTCATGCTTTTGTGATAATTTTTTTTTTAGTGATGCCGATAATAATTGGTGGGTTTGGAAATTGGTTGGTTCCTTTAATATTGGGGGCTCCTGATATGGCTTTTCCTCGTCTGAATAACATAAGTTTTTGACTTTTGCCTCCTGCGTTGTTGTTATTGTTATCTTCATCCGCAGTAGAAAGTGGAGTGGGTACAGGTTGAACTGTGTATCCACCTTTAGCTAGTAATCTAGCTCATGCTGGTGGTTCTGTAGATCTGGCTATTTTTTCTTTACATCTTGCAGGTGCTTCTTCTATTTTAGGTGCAGTAAATTTTATTACTACGATTATTAACATACGTTGACAGGGAATGCAACTTGAGCGTATGCCTTTATTTGTTTGATCAGTAAAAATTACTGCTGTTTTACTTCTTTTATCATTGCCTGTTCTTGCTGGGGCTATTACTATGCTTTTAACTGATCGGAATTTGAATACAGCTTTTTTTGATCCTGCAGGAGGTGGAGATCCTATTTTGTATCAACATTTATTT
>IM_2007_42116_Terebra_puncturosa 
ACATCGTATATTTTGTGTGGGATGTGATCAGGTTTGGTGGGTACGGCTTTAAGTCTTCTTATTCGAGCTGAACTAGGACAGCCTGGGGCACTGCTAGGTGATGATCAGTTGTATAATGTCATTGTAACAGCTCATGCTTTTGTAATAATTTTCTTTTTAGTAATACCTATGATGATTGGTGGGTTTGGGAATTGATTAGTTCCCTTAATATTAGGAGCTCCTGATATGGCTTTTCCTCGTTTAAATAATATAAGTTTTTGACTTTTGCCACCTGCATTATTATTGTTATTGTCTTCATCTGCGGTAGAAAGAGGAGTTGGGACAGGTTGAACTGTGTATCCGCCTTTAGCCGGGAATTTAGCTCATGCAGGGGGCTCTGTGGATTTGGCTATTTTTTCTTTACATCTTGCTGGTGCTTCTTCTATTTTAGGTGCGGTGAATTTTATTACTACAATTATTAATATGCGGTGACAGGGAATGCAACTTGAACGTATGCCATTATTTGTGTGATCAGTAAAGATTACTGCTGTTTTACTCCTTTTGTCATTACCTGTTCTTGCTGGAGCTATTACTATGTTGTTAACTGATCGAAATTTAAATACAGCTTTTTTTGACCCAGCAGGAGGTG-----------------------------
>IM_2007_42118_Terebra_argosyia 
ACATTGTATATTCTATTTGGGATATGATCTGGTCTTGTTGGTACTGCTTTAAGTCTTCTTATTCGTGCTGAATTAGGACAACCTGGGGCTCTACTTGGTGACGATCAGCTATATAATGTTATTGTAACAGCCCATGCTTTTGTAATAATTTTCTTTCTAGTTATGCCTATGATGATTGGAGGGTTTGGTAATTGATTAGTTCCTTTAATATTAGGGGCTCCTGATATGGCCTTTCCTCGTTTAAATAACATAAGTTTTTGGTTATTGCCTCCTGCATTATTGTTGTTATTATCTTCATCTGCTGTAGAGAGAGGAGTTGGAACGGGATGGACAGTATATCCTCCTTTAGCTGGAAACTTGGCTCATGCTGGTGGGTCAGTGGATTTAGCTATTTTTTCTTTGCATCTTGCAGGGGCTTCTTCTATTTTAGGGGCAGTGAACTTTATTACTACAATTATTAATATACGATGGCAAGGAATGCAGCTTGAGCGGCTTCCTTTATTTGTGTGGTCAGTAAAAATTACTGCTGTTTTACTTCTTTTGTCATTGCCTGTTCTTGCGGGTGCTATTACTATGCTTTTGACTGATCGGAATCTAAACACGGCGTTTTTTGACCCAGCAGGAGGTGGTGACCCTATCTTATATCAACATTTATTT
>IM_2007_42119_Terebra_argosyia 
ACATTGTATATTCTATTTGGGATATGATCTGGTCTTGTTGGTACTGCTTTAAGTCTTCTTATTCGTGCTGAATTAGGACAACCTGGGGCTCTACTTGGTGACGATCAGCTATATAATGTTATTGTAACAGCCCATGCTTTTGTAATAATTTTCTTTCTAGTTATGCCTATGATGATTGGAGGGTTTGGTAATTGATTAGTTCCTTTAATATTAGGGGCTCCTGATATGGCCTTTCCTCGTTTAAATAACATAAGTTTTTGGTTATTGCCTCCTGCATTATTGTTGTTATTATCTTCATCTGCTGTAGAGAGAGGAGTTGGAACGGGATGGACAGTATATCCTCCTTTAGCTGGAAACTTGGCTCATGCTGGTGGGTCAGTGGATTTAGCTATTTTTTCTTTGCATCTTGCAGGGGCTTCTTCTATTTTAGGGGCAGTGAACTTTATTACTACAATTATTAATATACGATGGCAAGGAATGCAGCTTGAGCGGCTTCCTTTATTTGTGTGGTCAGTAAAAATTACTGCTGTTTTACTTCTTTTGTCATTGCCTGTTCTTGCGGGTGCTATTACTATGCTTTTGACTGATCGGAATCTAAACACGGCGTTTTTTGACCCAGCAGGAGGTGGTGACCCTATCTTATATCAACATTTATTT
>IM_2007_42120_Terebra_argosyia 
ACATTGTATATTCTATTTGGGATATGATCTGGTCTTGTTGGTACTGCTTTAAGTCTTCTTATTCGTGCTGAATTAGGACAACCTGGGGCTCTACTTGGTGACGATCAGCTATATAATGTTATTGTAACAGCCCATGCTTTTGTAATAATTTTCTTTCTAGTTATGCCTATGATGATTGGAGGGTTTGGTAATTGATTAGTTCCTTTAATATTAGGGGCTCCTGATATGGCCTTTCCTCGTTTAAATAACATAAGTTTTTGGTTATTGCCTCCTGCATTATTGTTGTTATTATCTTCATCTGCTGTAGAGAGAGGAGTTGGAACGGGATGGACAGTATATCCTCCTTTAGCTGGAAACTTGGCTCATGCTGGTGGGTCAGTGGATTTAGCTATTTTTTCTTTGCATCTTGCAGGGGCTTCTTCTATTTTAGGGGCAGTGAACTTTATTACTACAATTATTAATATACGATGGCAAGGAATGCAGCTTGAGCGGCTTCCTTTATTTGTGTGGTCAGTAAAAATTACTGCTGTTTTACTTCTTTTGTCATTGCCTGTTCTTGCGGGTGCTATTACTATGCTTTTGACTGATCGGAATCTAAACACGGCGTTTTTTGACCCAGCAGGAGGTGGTGACCCTATCTTATATCAACATTTATTT
>IM_2007_42121_Terebra_argosyia 
ACATTGTATATTCTATTTGGGATATGATCTGGTCTTGTTGGTACTGCTTTAAGTCTTCTTATTCGTGCTGAATTAGGACAACCTGGGGCTCTACTTGGTGACGATCAGCTATATAATGTTATTGTAACAGCCCATGCTTTTGTAATAATTTTCTTTCTAGTTATGCCTATGATGATTGGAGGGTTTGGTAATTGATTAGTTCCTTTAATATTAGGGGCTCCTGATATGGCCTTTCCTCGTTTAAATAACATAAGTTTTTGGTTATTGCCTCCTGCATTATTGTTGTTATTATCTTCATCTGCTGTAGAGAGAGGAGTTGGAACGGGATGGACAGTATATCCTCCTTTAGCTGGAAACTTGGCTCATGCTGGTGGGTCAGTGGATTTAGCTATTTTTTCTTTGCATCTTGCAGGGGCTTCTTCTATTTTAGGGGCAGTGAACTTTATTACTACAATTATTAATATACGATGGCAAGGAATGCAGCTTGAGCGGCTTCCTTTATTTGTGTGGTCAGTAAAAATTACTGCTGTTTTACTTCTTTTGTCATTGCCTGTTCTTGCGGGTGCTATTACTATGCTTTTGACTGATCGGAATCTAAACACGGCGTTTTTTGACCCAGCAGGAGGTGGTGACCCTATCTTATATCAACATTTATTT
>IM_2007_42122_Terebra_argosyia 
ACATTGTATATTCTATTTGGGATATGATCTGGTCTTGTTGGTACTGCTTTAAGTCTTCTTATTCGTGCTGAATTAGGACAACCTGGGGCTCTACTTGGTGACGATCAGCTATATAATGTTATTGTAACAGCCCATGCTTTTGTAATAATTTTCTTTCTAGTTATGCCCATGATGATTGGAGGGTTTGGTAATTGATTAGTTCCTTTAATATTAGGGGCTCCTGATATGGCCTTTCCTCGTTTAAATAACATAAGTTTTTGGTTATTGCCTCCTGCATTATTGTTGTTATTATCTTCATCTGCTGTAGAGAGAGGAGTTGGAACGGGATGGACAGTATATCCTCCTTTAGCTGGAAACTTGGCTCATGCTGGTGGGTCAGTGGATTTAGCTATTTTTTCTTTGCATCTTGCAGGGGCTTCTTCTATTTTAGGGGCAGTGAACTTTATTACTACAATTATTAATATACGATGGCAAGGAATGCAGCTTGAGCGGCTTCCTTTATTTGTGTGGTCAGTAAAAATTACTGCTGTTTTACTTCTTTTGTCATTGCCTGTTCTTGCGGGTGCTATTACTATGCTTTTGACTGATCGGAATCTAAACACGGCGTTTTTTGACCCAGCAGGAGGTGGTGATCCTATCTTATATCAACATTTATTT
>IM_2007_42123_Terebra_argosyia 
ACATTGTATATTCTATTTGGGATATGATCTGGTCTTGTTGGTACTGCTTTAAGTCTTCTTATTCGTGCTGAATTAGGACAACCTGGGGCTCTACTTGGTGACGATCAGCTATATAATGTTATTGTAACAGCCCATGCTTTTGTAATAATTTTCTTTCTAGTTATGCCTATGATGATTGGAGGGTTTGGTAATTGATTAGTTCCTTTAATATTAGGGGCTCCTGATATGGCCTTTCCTCGTTTAAATAACATAAGTTTTTGGTTATTACCTCCTGCATTATTGTTGTTATTATCTTCATCTGCTGTAGAGAGAGGAGTTGGAACGGGATGGACAGTATATCCTCCTTTAGCTGGAAACTTGGCTCATGCTGGTGGGTCAGTGGATTTAGCTATTTTTTCTTTGCATCTTGCAGGGGCTTCTTCTATTTTAGGGGCAGTGAACTTTATTACTACAATTATTAATATACGATGGCAAGGAATGCAGCTTGAGCGGCTTCCTTTATTTGTGTGGTCAGTAAAAATTACTGCTGTTTTACTTCTTTTGTCATTGCCTGTTCTTGCGGGTGCTATTACTATGCTTTTGACTGATCGGAATCTAAACACGGCGTTTTTTGACCCAGCAGGAGGTGGTGACCCTATCTTATATCAACATTTATTT
>IM_2007_42124_Terebra_argosyia 
ACATTGTATATTCTATTTGGGATATGATCTGGTCTTGTTGGTACTGCTTTAAGTCTTCTTATTCGTGCTGAATTAGGACAACCTGGGGCTCTACTTGGTGACGATCAGCTATATAATGTTATTGTAACAGCCCATGCTTTTGTAATAATTTTCTTTCTAGTTATGCCTATGATGATTGGAGGGTTTGGTAATTGATTAGTTCCTTTAATATTAGGGGCTCCTGATATGGCCTTTCCTCGTTTAAATAACATAAGTTTTTGGTTATTGCCTCCTGCATTATTGTTGTTATTATCTTCATCTGCTGTAGAGAGAGGAGTTGGAACGGGATGGACAGTATATCCTCCTTTAGCTGGAAACTTGGCTCATGCTGGTGGGTCAGTGGATTTAGCTATTTTTTCTTTGCATCTTGCAGGGGCTTCTTCTATTTTAGGGGCAGTGAACTTTATTACTACAATTATTAATATACGATGGCAAGGAATGCAGCTTGAGCGGCTTCCTTTATTTGTGTGGTCAGTAAAAATTACTGCTGTTTTACTTCTTTTGTCATTGCCTGTTCTTGCGGGTGCTATTACTATGCTTTTGACTGATCGGAATCTAAACACGGCGTTTTTTGACCCAGCAGGAGGTGGTGACCCTATCTTATATCAACATTTATTT
>IM_2007_42125_Terebra_argosyia 
ACATTGTATATTCTATTTGGGATATGATCTGGTCTTGTTGGTACTGCTTTAAGTCTTCTTATTCGTGCTGAATTAGGACAACCTGGGGCTCTACTTGGTGACGATCAGCTATATAATGTTATTGTAACAGCCCATGCTTTTGTAATAATTTTCTTTCTAGTTATGCCTATGATGATTGGAGGGTTTGGTAATTGATTAGTTCCTTTAATATTAGGGGCTCCTGATATGGCTTTTCCTCGTTTAAATAACATAAGTTTTTGGTTATTGCCTCCTGCATTATTGTTGTTATTATCTTCATCTGCTGTAGAGAGAGGAGTTGGAACGGGATGGACAGTATATCCTCCTTTAGCTGGAAACTTGGCTCATGCTGGTGGGTCAGTGGATTTAGCTATTTTTTCTTTGCATCTTGCAGGGGCTTCTTCTATTTTAGGGGCAGTGAACTTTATTACTACAATTATTAATATACGATGGCAAGGAATGCAGCTTGAGCGGCTTCCTTTATTTGTGTGGTCAGTAAAAATTACTGCTGTTTTACTTCTTTTGTCATTGCCTGTTCTTGCGGGTGCTATTACTATGCTTTTGACTGATCGGAATCTAAACACGGCGTTTTTTGACCCAGCAGGAGGTGGTGACCCTATCTTATATCAACATTTATTT
>IM_2007_42128_Terebra_cf._variegata 
ACGTTATATATTTTATTTGGAATGTGGTCAGGTTTAGTGGGTACGGCTCTAAGTCTCCTTATTCGAGCTGAGTTGGGACAGCCTGGAGCATTGCTTGGGGATGATCAGTTGTATAATGTTATTGTAACAGCTCATGCTTTTGTAATAATTTTTTTTTTGGTAATACCAATGATAATTGGTGGATTTGGAAATTGGTTGGTACCTTTAATGCTAGGGGCTCCTGATATGGCTTTTCCTCGTTTAAATAATATAAGTTTTTGGCTTTTACCTCCTGCATTATTATTATTGTTATCTTCGTCTGCAGTGGAAAGAGGAGTGGGAACAGGTTGAACTGTATATCCACCTTTGGCTGGAAATTTGGCTCATGCCGGTGGTTCTGTGGACCTAGCTATTTTTTCTTTACATCTTGCAGGTGCTTCTTCTATTTTGGGTGCGGTAAATTTTATTACTACAATTATTAATATACGGTGACAGGGGATGCAACTTGAACGTATGCCTTTATTTGTTTGGTCAGTAAAGATTACTGCTGTTTTGCTTCTTTTATCATTGCCTGTTCTTGCTGGGGCTATTACTATGTTGTTAACGGATCGAAATTTAAATACAGCTTTTTTTGATCCAGCAGGAGGTGGGGATCCTATCTTGTATCAACATTTATTT
>IM_2007_42131_Terebra_ornata 
ACGTTGTATATTTTATTTGGAATGTGGTCTGGCCTTGTTGGTACTGCTTTAAGTCTTCTTATTCGGGCTGAGTTAGGGCAACCTGGAGCTTTATTAGGTGATGATCAATTATATAATGTTATTGTAACAGCTCATGCTTTTGTAATAATTTTCTTTTTAGTTATACCTATAATAATTGGGGGTTTTGGTAATTGGTTGGTTCCTTTAATGCTAGGAGCTCCTGATATAGCTTTTCCTCGTTTAAATAATATAAGTTTTTGGTTATTACCTCCTGCGCTTTTGTTACTTCTTTCTTCATCTGCGGTAGAAAGAGGGGTTGGAACAGGGTGAACTGTATATCCTCCTTTAGCTGGAAATTTGGCTCATGCTGGTGGGTCGGTAGATTTGGCTATTTTTTCTTTACATCTTGCAGGGGCTTCGTCTATTTTAGGGGCGGTAAATTTTATTACTACAATTATTAATATGCGATGAGAGGGAATGCAGCTTGAGCGTCTTCCATTATTTGTGTGATCGGTAAAAATTACTGCTGTTTTACTTCTTTTGTCATTGCCTGTTCTTGCTGGTGCTATTACTATGCTTTTGACTGATCGAAATTTAAATACAGCATTTTTTGATCCAGCAGGAGGTGGTGATCCTATTTTGTATCAGCATTTATTT
>IM_2007_42133_Terebra_cf._variegata 
ACGTTATATATTTTATTTGGAATGTGGTCAGGTTTAGTGGGTACGGCTCTAAGTCTCCTTATTCGAGCTGAGTTGGGACAGCCTGGAGCATTGCTTGGGGATGATCAGTTGTATAATGTTATTGTAACAGCTCATGCTTTTGTAATAATTTTTTTTTTGGTAATACCAATGATAATTGGTGGATTTGGAAATTGGTTGGTACCTTTAATGCTAGGGGCTCCTGATATGGCTTTTCCTCGTTTAAATAATATAAGTTTTTGGCTTTTACCTCCTGCATTATTATTATTGTTATCTTCGTCTGCAGTGGAAAGAGGAGTGGGAACAGGTTGAACTGTATATCCACCTTTGGCTGGAAATTTGGCTCATGCCGGTGGTTCTGTGGACCTAGCTATTTTTTCTTTACATCTTGCAGGTGCTTCTTCTATTTTGGGTGCGGTAAATTTTATTACTACAATTATTAATATACGGTGACAGGGGATGCAACTTGAACGTATGCCTTTATTTGTTTGGTCAGTAAAGATTACTGCTGTTTTGCTTCTTTTATCATTGCCTGTTCTTGCTGGGGCTATTACTATGTTGTTAACGGATCGAAATTTAAATACAGCTTTTTTTGATCCAGCAGGAGGTGGGGATCCTATCTTGTATCAACATTTATTT
>IM_2007_42135_Terebra_cf._variegata 
ACGTTATATATTTTATTTGGAATGTGGTCAGGTTTAGTGGGTACGGCTCTAAGTCTCCTTATTCGAGCTGAGTTGGGACAGCCTGGAGCATTGCTTGGGGATGATCAGTTGTATAATGTTATTGTAACAGCTCATGCTTTTGTAATAATTTTTTTTTTGGTAATACCAATGATAATTGGTGGATTTGGAAATTGGTTGGTACCTTTAATGCTAGGGGCTCCTGATATGGCTTTTCCTCGTTTAAATAATATAAGTTTTTGGCTTTTACCTCCTGCATTATTATTATTGTTATCTTCGTCTGCAGTGGAAAGAGGAGTGGGAACAGGTTGAACTGTATATCCACCTTTGGCTGGAAATTTGGCTCATGCCGGTGGTTCTGTGGACCTAGCTATTTTTTCTTTACATCTTGCAGGTGCTTCTTCTATTTTGGGTGCGGTAAATTTTATTACTACAATTATTAATATACGGTGACAGGGGATGCAACTTGAACGTATGCCTTTATTTGTTTGGTCAGTAAAGATTACTGCTGTTTTGCTTCTTTTATCATTGCCTGTTCTTGCTGGGGCTATTACTATGTTGTTAACGGATCGAAATTTAAATACAGCTTTTTTTGATCCAGCAGGAGGTGGGGATCCTATCTTGTATCAACATTTATTT
>IM_2007_42136_Oxymeris_strigata 
ACGTTATATATTTTATTTGGTATGTGGTCTGGTCTCGTTGGAACTGCTTTGAGTTTACTTATTCGAGCTGAATTAGGGCAGCCTGGGGCTTTACTTGGTGATGATCAGCTGTATAACGTAATTGTTACAGCCCATGCTTTTGTAATGATTTTTTTCTTAGTTATGCCTATGATGATTGGGGGGTTTGGTAATTGATTAGTTCCTTTAATGTTGGGAGCTCCTGATATGGCTTTTCCTCGCCTAAATAATATGAGTTTCTGGTTGTTGCCTCCTGCGTTATTGTTGCTTTTGTCTTCATCTGCGGTAGAGAGAGGTGTAGGAACGGGATGGACAGTTTATCCTCCTTTGGCTGGGAATTTAGCTCATGCTGGGGGATCTGTAGATTTAGCTATTTTTTCTTTACACCTTGCAGGGGCTTCTTCTATTTTGGGGGCTGTAAATTTTATTACTACGATTATTAATATACGATGACAAGGGATGCAGCTTGAGCGTCTTCCTCTGTTTGTGTGGTCTGTAAAGATTACTGCTGTTTTACTTTTGTTATCATTACCTGTTCTTGCAGGTGCTATTACTATGCTTTTGACTGATCGGAATTTAAATACAGCATTTTTTGATCCAGCAGGAGGTGGTGATCCGATTTTATATCAACATTTATTC
>IM_2007_42137_Oxymeris_strigata 
ACGTTATATATTTTATTTGGTATGTGGTCTGGTCTCGTTGGAACTGCTTTGAGTTTACTTATTCGAGCTGAATTAGGGCAGCCTGGGGCTTTACTTGGTGATGATCAGCTGTATAACGTAATTGTTACAGCCCATGCTTTTGTAATGATTTTTTTCTTAGTTATGCCTATGATGATTGGGGGGTTTGGTAATTGATTAGTTCCTTTAATGTTGGGAGCTCCTGATATGGCTTTTCCTCGCCTAAATAATATGAGTTTCTGGTTGTTGCCTCCTGCGTTATTGTTGCTTTTGTCTTCATCTGCGGTAGAGAGAGGTGTAGGAACGGGATGGACAGTTTATCCTCCTTTGGCTGGGAATTTAGCTCATGCTGGGGGATCTGTAGATTTAGCTATTTTTTCTTTACACCTTGCAGGGGCTTCTTCTATTTTGGGGGCTGTAAATTTTATTACTACGATTATTAATATACGATGACAAGGGATGCAGCTTGAGCGTCTTCCTCTGTTTGTGTGGTCTGTAAAGATTACTGCTGTTTTACTTTTGTTATCATTACCTGTTCTTGCAGGTGCTATTACTATGCTTTTGACTGATCGGAATTTAAATACAGCATTTTTTGATCCAGCAGGAGGTGGTGATCCGATTTTATATCAACATTTATTC
>IM_2007_42144_Terebra_berryi 
ACGTTATATATTTTATTTGGAATGTGGTCAGGTCTGGTAGGTACGGCCTTAAGTCTTCTTATTCGAGCTGAGTTGGGACAACCTGGGGCGTTGCTTGGGGATGATCAGTTGTATAATGTTATTGTAACGGCTCATGCTTTTGTAATAATTTTTTTTCTAGTAATACCAATGATGATTGGTGGATTTGGAAATTGATTAGTGCCTTTGATATTAGGGGCTCCTGATATGGCTTTTCCTCGTTTAAATAATATAAGTTTTTGACTTTTACCTCCTGCCTTATTATTATTGTTGTCTTCATCTGCGGTGGAAAGAGGAGTAGGGACGGGTTGAACTGTATATCCACCTTTGGCTGGGAATTTGGCTCATGCTGGTGGTTCTGTGGATCTAGCTATTTTTTCTTTACATCTTGCAGGTGCTTCTTCTATTTTGGGTGCAGTAAATTTTATTACTACAATTATTAACATACGATGACAGGGAATGCAACTTGAACGAATGCCTTTATTTGTTTGGTCGGTAAAAATTACTGCTGTTTTGCTTCTTTTATCGTTGCCTGTGCTTGCTGGGGCTATTACTATGTTGTTAACTGATCGAAATTTAAATACAGCTTTTTTTGATCCAGCAGGAGGTGGGGATCCAATCTTGTATCAGCATTTATTT
>IM_2007_42146_Terebra_cf._variegata 
ACGTTATATATTTTATTTGGAATGTGGTCAGGTTTAGTGGGTACGGCTCTAAGTCTCCTTATTCGAGCTGAGTTGGGACAGCCTGGAGCATTGCTTGGGGATGATCAGTTGTATAATGTTATTGTAACAGCTCATGCTTTTGTAATAATTTTTTTTTTGGTAATACCAATGATAATTGGTGGATTTGGAAATTGGTTGGTACCTTTAATGCTAGGGGCTCCTGATATGGCTTTTCCTCGTTTAAATAATATAAGTTTTTGGCTTTTACCTCCTGCATTATTATTATTGTTATCTTCGTCTGCAGTGGAAAGAGGAGTGGGAACAGGTTGAACTGTATATCCACCTTTGGCTGGAAATTTGGCTCATGCCGGTGGTTCTGTGGACCTAGCTATTTTTTCTTTACATCTTGCAGGTGCTTCTTCTATTTTGGGTGCGGTAAATTTTATTACTACAATTATTAATATACGGTGACAGGGGATGCAACTTGAACGTATGCCTTTATTTGTTTGGTCAGTAAAGATTACTGCTGTTTTGCTTCTTTTATCATTGCCTGTTCTTGCTGGGGCTATTACTATGTTGTTAACGGATCGAAATTTAAATACAGCTTTTTTTGATCCAGCAGGAGGTGGGGATCCTATCTTGTATCAACATTTATTT
>IM_2007_42147_Terebra_elata 
ACGTTGTATATTTTATTTGGAATATGATCGGGGCTGGTAGGTACGGCTTTAAGTCTTCTTATTCGAGCTGAGTTGGGGCAACCTGGGGCATTACTTGGGGATGATCAGTTGTATAATGTTATTGTAACAGCTCATGCTTTTGTAATAATTTTTTTTCTAGTGATACCAATGATAATTGGTGGATTTGGGAATTGATTGGTTCCATTAATGTTGGGGGCTCCTGATATGGCTTTTCCTCGTTTAAATAATATAAGTTTTTGGTTATTACCTCCTGCATTATTATTGTTATTATCTTCATCTGCAGTGGAGAGCGGAGTTGGTACGGGTTGGACTGTATATCCTCCTTTGGCTGGGAATTTGGCCCATGCTGGGGGATCTGTGGATTTGGCTATTTTTTCTTTGCATCTTGCGGGTGCTTCTTCTATTTTAGGGGCAGTAAATTTTATTACCACAATTATTAATATACGATGACAGGGAATGCAGCTTGAGCGTATGCCTTTATTTGTTTGATCGGTGAAAATTACTGCTGTTTTGCTTCTTCTATCGTTACCGGTTCTTGCTGGGGCTATTACTATATTGTTAACTGATCGAAATTTAAATACAGCTTTCTTTGATCCTGCCGGAGGTGGGGATCCTATTTTGTATCAGCATTTATTC
>IM_2007_42149_Terebra_larvaeformis 
ACATTGTATATTTTATTTGGAATATGATCAGGTTTAGTGGGTACAGCTTTAAGTCTTCTTATTCGAGCTGAGTTAGGACAACCTGGGGCATTGCTTGGAGATGATCAATTATATAATGTTATTGTAACAGCTCATGCTTTTGTGATAATTTTTTTTTTAGTGATGCCGATAATAATTGGTGGGTTTGGAAATTGGTTGGTTCCTTTAATATTGGGGGCTCCTGATATGGCTTTTCCTCGTCTGAATAACATAAGTTTTTGACTTTTGCCTCCTGCGTTGTTGTTATTGTTATCTTCATCCGCAGTAGAAAGTGGAGTGGGTACAGGTTGAACTGTGTATCCACCTTTAGCTAGTAATCTAGCTCATGCTGGTGGTTCTGTAGATCTGGCTATTTTTTCTTTACATCTTGCAGGTGCTTCTTCTATTTTAGGTGCAGTAAATTTTATTACTACGATTATTAACATACGTTGACAGGGAATGCAACTTGAGCGTATGCCTTTATTTGTTTGATCAGTAAAAATTACTGCTGTTTTACTTCTTTTATCATTGCCTGTTCTTGCTGGGGCTATTACTATGCTTTTAACTGATCGGAATTTGAATACAGCTTTTTTTGATCCTGCAGGAGG-------------------------------
>IM_2007_42151_Terebra_specillata 
ACGTTGTATATTTTATTTGGGATGTGATCAGGTTTAGTGGGTACAGCTTTAAGTCTTCTTATTCGAGCTGAATTAGGGCAACCTGGGGCATTGCTTGGGGATGATCAGTTGTATAATGTTATTGTAACAGCTCATGCTTTTGTAATAATTTTCTTTTTGGTAATGCCGATGATGATTGGTGGGTTTGGAAACTGATTAGTACCTTTAATGTTAGGGGCTCCTGATATAGCTTTTCCTCGTTTAAATAATATAAGCTTTTGGCTTTTACCCCCTGCATTATTATTGTTGTTATCTTCATCTGCGGTAGAAAGAGGAGTAGGGACGGGTTGGACTGTATATCCACCTTTGGCTGGAAATTTGGCCCATGCTGGAGGTTCTGTAGATTTAGCTATTTTTTCTTTACATCTTGCAGGTGCTTCTTCTATTTTAGGTGCAGTAAATTTTATTACTACAATTATTAATATGCGATGACAAGGGATGCAACTTGAGCGTATGCCTTTATTTGTTTGATCGGTAAAGATTACTGCTGTTCTACTTCTTTTGTCATTGCCTGTTCTTGCTGGGGCTATTACTATGTTGTTAACTGATCGAAATCTAAATACAGCTTTTTTTGATCCTGCAGGAGGTGGAGATCCAATTTTATATCAACATTTATTT
>IM_2007_42152_Terebra_formosa 
ACATTATATATTTTATTTGGGATGTGATCTGGTCTTGTCGGTACTGCTTTGAGTCTTCTTATTCGTGCTGAGTTGGGGCAGCCAGGAGCTTTACTGGGGGATGATCAGTTATATAATGTTATTGTGACGGCCCATGCTTTTGTAATGATTTTCTTTTTAGTTATACCTATGATAATTGGGGGGTTTGGTAATTGGTTAGTTCCTTTAATGTTAGGAGCTCCTGATATGGCTTTTCCTCGTTTAAATAATATAAGTTTTTGGTTGTTACCTCCTGCTCTTTTGTTATTATTATCTTCGTCTGCGGTAGAAAGTGGAGTTGGAACAGGATGGACTGTATATCCTCCTTTGGCTGGGAATTTAGCTCATGCTGGTGGATCAGTAGATTTAGCTATTTTTTCTTTGCACCTTGCAGGTGCTTCTTCTATTTTAGGGGCGGTAAATTTTATTACTACTATTATTAATATGCGATGACAAGGAATACAACTTGAGCGTCTTCCATTGTTTGTATGATCGGTAAAAATTACTGCTGTTTTACTTCTTTTATCGTTACCTGTTCTTGCTGGTGCTATTACTATGCTTTTAACTGATCGAAATTTAAATACAGCATTTTTTGATCCAGCCGGAGGTGGTGATCCTATTTTATATCAACATTTGTTT
>IM_2007_42154_Terebra_specillata 
ACGTTGTATATTTTATTTGGGATGTGATCAGGTTTAGTGGGTACAGCTTTAAGTCTTCTTATTCGAGCTGAATTAGGGCAACCTGGGGCATTGCTTGGGGATGATCAGCTATATAATGTTATTGTAACAGCTCATGCTTTTGTAATAATTTTCTTTTTGGTAATGCCGATGATGATTGGTGGGTTTGGAAATTGATTAGTACCTTTAATGTTAGGGGCTCCTGATATGGCTTTTCCTCGTTTAAATAATATAAGCTTTTGGCTTTTACCCCCTGCATTATTATTGTTGTTATCTTCATCTGCGGTAGAAAGAGGAGTAGGGACAGGTTGGACTGTATATCCACCTTTGGCTGGAAATTTGGCCCATGCTGGAGGTTCTGTAGATTTAGCTATTTTTTCTTTACATCTTGCAGGTGCTTCTTCTATTTTAGGTGCAGTAAATTTTATTACTACAATTATTAATATGCGATGGCAAGGGATGCAACTTGAGCGTATGCCTTTATTTGTTTGATCGGTAAAGATTACTGCTGTTCTACTTCTTTTGTCATTGCCTGTTCTTGCTGGGGCTATTACTATGTTGTTAACTGATCGAAATCTAAATACAGCTTTTTTTGATCCTGCAGGGGGTGGGGATCCAATTTTATATCAACATTTATTT
>IM_2007_42155_Terebra_elata 
ACGTTGTATATTTTATTTGGAATATGATCGGGGCTGGTAGGTACGGCTTTAAGTCTTCTTATTCGAGCTGAGTTGGGGCAACCTGGGGCATTACTTGGGGATGATCAGTTGTATAATGTTATTGTAACAGCTCATGCTTTTGTAATAATTTTTTTTCTAGTGATACCAATGATAATTGGTGGATTTGGGAATTGATTGGTTCCATTAATGTTGGGGGCTCCTGATATGGCTTTTCCTCGTTTAAATAATATAAGTTTTTGGTTATTACCTCCTGCATTATTATTGTTATTATCTTCATCTGCAGTGGAGAGCGGAGTTGGTACGGGTTGGACTGTATATCCTCCTTTGGCTGGGAATTTGGCCCATGCTGGGGGATCTGTGGATTTGGCTATTTTTTCTTTGCATCTTGCGGGTGCTTCTTCTATTTTAGGGGCAGTAAATTTTATTACCACAATTATTAACATACGATGACAGGGAATGCAGCTTGAGCGTATGCCTTTATTTGTTTGATCGGTGAAAATTACTGCTGTTTTGCTTCTTCTATCGTTACCGGTTCTTGCTGGGGCTATTACTATATTGTTAACTGATCGAAATTTAAATACAGCTTTCTTTGATCCTGCCGGAGGTGGGGATCCTATTTTGTATCAGCATTTATTC
>IM_2007_42158_Terebra_cf._variegata 
ACGTTATATATTTTATTTGGAATGTGGTCAGGTTTAGTGGGTACGGCTCTAAGTCTCCTTATTCGAGCTGAGTTGGGACAGCCTGGAGCATTGCTTGGGGATGATCAGTTGTATAATGTTATTGTAACAGCTCATGCTTTTGTAATAATTTTTTTTTTGGTAATACCAATGATAATTGGTGGATTTGGAAATTGGTTGGTACCTTTAATGCTAGGGGCTCCTGATATGGCTTTTCCTCGTTTAAATAATATAAGTTTTTGGCTTTTACCTCCTGCATTATTATTATTGTTATCTTCGTCTGCAGTGGAAAGAGGAGTGGGAACAGGTTGAACTGTATATCCACCTTTGGCTGGAAATTTGGCTCATGCCGGTGGTTCTGTGGACCTAGCTATTTTTTCTTTACATCTTGCAGGTGCTTCTTCTATTTTGGGTGCGGTAAATTTTATTACTACAATTATTAATATACGGTGACAGGGGATGCAACTTGAACGTATGCCTTTATTTGTTTGGTCAGTAAAGATTACTGCTGTTTTGCTTCTTTTATCATTGCCTGTTCTTGCTGGGGCTATTACTATGTTGTTAACGGATCGAAATTTAAATACAGCTTTTTTTGATCCAGCAGGAGGTGGGGATCCTATCTTGTATCAACATTTATTT
>IM_2007_42162_Terebra_elata 
ACATTATATATTTTATTTGGAATGTGATCAGGGCTGGTAGGTACGGCTTTAAGTCTTCTTATTCGAGCTGAGTTGGGGCAACCTGGGGCATTACTTGGGGATGATCAATTGTATAATGTTATTGTAACAGCTCATGCTTTTGTAATAATTTTTTTTCTAGTGATACCAATGATAATTGGTGGATTTGGAAATTGATTGGTTCCATTGATGTTAGGGGCTCCTGATATGGCTTTTCCTCGCTTAAATAATATAAGTTTTTGGTTATTACCTCCTGCACTATTATTGTTATTGTCTTCATCTGCAGTAGAGAGTGGAGTTGGTACGGGTTGAACTGTGTATCCTCCTTTGGCCGGGAATTTGGCTCATGCTGGGGGATCTGTGGACTTGGCTATTTTTTCTTTACATCTTGCGGGTGCTTCTTCTATTTTAGGGGCAGTGAATTTTATTACTACAATTATTAATATACGGTGACAAGGAATGCAACTTGAGCGTATACCTTTATTTGTTTGATCGGTGAAAATTACTGCTGTTTTACTTCTCCTGTCACTGCCAGTTCTTGCTGGGGCTATTACTATACTATTAACTGATCGAAATCTAAATACAGCTTTCTTTGATCCTGCCGGAGGTGGGGATCCTATTTTGTATCAACATTTATTT
>IM_2007_42163_Terebra_elata 
ACATTATATATTTTATTTGGAATGTGATCAGGGCTGGTAGGTACGGCTTTAAGTCTTCTTATTCGAGCTGAGTTGGGGCAACCTGGGGCATTACTTGGGGATGATCAATTGTATAATGTTATTGTAACAGCTCATGCTTTTGTAATAATTTTTTTTCTAGTGATACCAATGATAATTGGTGGATTTGGAAATTGATTGGTTCCATTGATGTTAGGGGCTCCTGATATGGCTTTTCCTCGTTTAAATAATATAAGTTTTTGGTTATTACCTCCTGCACTATTATTGTTATTGTCTTCATCTGCAGTGGAGAGTGGAGTTGGTACGGGTTGAACTGTGTATCCTCCTTTGGCCGGGAATTTGGCTCATGCTGGGGGATCTGTGGACTTGGCTATTTTTTCTTTACATCTTGCGGGTGCTTCTTCTATTTTAGGGGCAGTGAATTTTATTACTACAATTATTAATATACGGTGACAAGGAATGCAACTTGAGCGTATACCTTTATTTGTTTGATCGGTGAAAATTACTGCTGTTTTACTTCTCCTGTCACTGCCAGTTCTTGCTGGGGCTATTACTATATTATTAACTGATCGAAATCTAAATACAGCTTTCTTTGATCCTGCCGGAGGTGGGGATCCTATTTTGTATCAACATTTATTT
>IM_2007_42167_Terebra_berryi 
ACGTTATATATTTTATTTGGAATGTGGTCAGGTCTGGTAGGTACGGCCTTAAGTCTTCTTATTCGAGCTGAGTTGGGACAACCTGGGGCGTTACTTGGGGATGATCAGTTGTATAATGTTATTGTAACGGCTCATGCTTTTGTAATAATTTTTTTTCTAGTAATACCAATGATGATTGGTGGATTTGGAAATTGATTAGTGCCTTTGATATTAGGGGCTCCTGATATGGCTTTTCCTCGTTTAAATAATATAAGTTTTTGACTTTTACCTCCTGCATTATTATTATTGTTGTCTTCATCTGCGGTGGAAAGAGGAGTAGGGACAGGTTGAACTGTATATCCACCTTTGGCTGGGAATTTGGCTCATGCTGGTGGTTCTGTGGATCTAGCTATTTTTTCTTTACATCTTGCAGGTGCTTCTTCTATTTTGGGTGCAGTAAATTTTATTACTACAATTATTAATATGCGATGACAGGGAATGCAACTTGAACGAATGCCTTTATTTGTTTGGTCGGTAAAAATTACTGCTGTTTTGCTTCTTTTATCGTTGCCTGTGCTTGCTGGGGCTATTACTATGTTGTTAACTGATCGAAATTTAAATACAGCTTTTTTTGATCCAGCAGGAGGTGGGGATCCAATCTTGTATCAGCATTTATTT
>IM_2007_42168_Terebra_specillata 
ACGTTGTATATTTTATTTGGGATGTGATCAGGTTTAGTGGGTACAGCTTTAAGTCTTCTTATTCGAGCTGAATTAGGGCAACCTGGGGCATTGCTTGGGGATGATCAGCTATATAATGTTATTGTAACAGCTCATGCTTTTGTAATAATTTTCTTTTTGGTAATGCCGATGATGATTGGTGGGTTTGGAAATTGATTAGTACCTTTAATGTTAGGGGCTCCTGATATGGCTTTTCCTCGTTTAAATAATATAAGCTTTTGGCTTTTACCCCCTGCATTATTATTGTTGTTATCTTCATCTGCGGTAGAAAGAGGAGTAGGGACAGGTTGGACTGTATATCCACCTTTGGCTGGAAATTTGGCCCATGCTGGAGGTTCTGTAGATTTAGCTATTTTTTCTTTACATCTTGCAGGTGCTTCTTCTATTTTAGGTGCAGTAAATTTTATTACTACAATTATTAATATGCGATGGCAAGGGATGCAACTTGAGCGTATGCCTTTATTTGTTTGATCGGTAAAGATTACTGCTGTTCTACTTCTTTTGTCATTGCCTGTTCTTGCTGGGGCTATTACTATGTTGTTAACTGATCGAAATCTAAATACAGCTTTTTTTGATCCTGCAGGGGGTGGGGATCCAATTTTATATCAACATTTATTT
>IM_2007_42171_Terebra_puncturosa 
ACATTGTATATTTTGTTTGGGATGTGATCAGGTTTGGTGGGTACGGCTTTAAGTCTTCTTATTCGAGCTGAACTAGGACAGCCTGGGGCACTGCTAGGTGATGATCAGTTGTATAATGTCATTGTAACAGCTCATGCTTTTGTAATAATTTTCTTTTTAGTAATACCTATGATGATTGGTGGGTTTGGGAATTGATTAGTTCCCTTAATATTAGGAGCTCCTGATATGGCTTTTCCTCGTTTAAATAATATAAGTTTTTGACTTTTGCCGCCTGCATTATTATTGTTATTGTCTTCATCTGCGGTAGAAAGAGGAGTTGGGACAGGTTGAACTGTGTATCCACCTTTAGCCGGGAATTTAGCTCATGCAGGGGGTTCTGTGGATTTGGCTATTTTTTCTTTACATCTTGCTGGTGCTTCTTCTATTTTAGGTGCGGTGAATTTTATTACTACAATTATTAATATGCGGTGACAGGGAATGCAACTTGAACGTATGCCATTATTTGTGTGATCAGTAAAGATTACTGCTGTTTTACTCCTTTTGTCATTACCTGTTCTTGCTGGAGCTATTACTATGTTGTTAACTGATCGAAATTTAAATACAGCTTTTTTTGACCCAGCAGGAGGTGGGGATCCTATTTTATATCAACACTTGTTT
>IM_2009_10013_Oxymeris_cerithina 
ACATTATATATCCTGTTCGGAATGTGGTCTGGTCTAGTTGGTACTGCCTTAAGCTTGCTTATTCGAGCCGAGTTAGGGCAGCCTGGGGCTTTGCTTGGTGATGATCAGCTATATAATGTAATTGTTACAGCTCATGCTTTTGTAATGATTTTTTTCTTGGTTATGCCCATGATAATTGGTGGGTTTGGTAATTGGTTGGTTCCTTTAATATTGGGAGCTCCTGATATGGCTTTTCCTCGGCTAAATAATATAAGTTTTTGATTGTTGCCTCCTGCATTATTATTACTTCTATCTTCATCTGCGGTGGAAAGTGGTGTTGGAACAGGATGAACAGTATATCCTCCATTGGCTGGAAATCTAGCCCATGCTGGTGGTTCTGTAGATTTAGCTATTTTTTCCTTACATCTTGCGGGTGCTTCCTCTATTTTAGGTGCTGTGAATTTTATTACTACGATTATTAATATACGGTGGCAGGGTATGCAGCTTGAGCGTCTTCCGTTGTTTGTCTGATCGGTGAAGATTACTGCTGTGTTGCTTTTGTTATCATTACCTGTTCTTGCGGGTGCTATTACTATGCTTTTGACTGATCGAAATTTAAATACAGCGTTTTTTGACCCAGCAGGAGGTGGTGATCCTATCCTATATCAACATTTGTTT
>IM_2009_10014_Oxymeris_cerithina 
ACATTATATATCCTGTTCGGAATGTGGTCTGGTCTAGTTGGTACTGCCTTAAGCTTGCTTATTCGAGCCGAGTTAGGGCAGCCTGGGGCTTTGCTTGGTGATGATCAGCTATATAATGTAATTGTTACAGCTCATGCTTTTGTAATGATTTTTTTCTTGGTTATGCCCATGATAATTGGTGGGTTTGGTAATTGGTTGGTTCCTTTAATATTGGGAGCTCCTGATATGGCTTTTCCTCGGCTAAATAATATAAGTTTTTGATTGTTGCCTCCTGCATTATTATTACTTCTATCTTCATCTGCGGTGGAAAGTGGTGTTGGAACAGGATGAACAGTATATCCTCCATTGGCTGGAAATCTAGCTCATGCTGGTGGTTCTGTAGATTTAGCTATTTTTTCCTTACATCTTGCGGGTGCTTCTTCTATTTTAGGTGCTGTGAATTTTATTACTACGATTATTAATATACGATGGCAGGGTATGCAGCTTGAGCGTCTTCCGTTGTTTGTCTGATCGGTGAAGATTACTGCTGTGTTGCTTTTGTTATCATTACCTGTTCTTGCGGGTGCTATTACTATACTTTTGACTGATCGAAATTTAAATACAGCGTTTTTTGACCCAGCAGGAGGTGGTGATCCTATCCTATATCAACATTTGTTT
>IM_2009_10015_Oxymeris_cerithina 
ACATTATATATCCTGTTCGGAATGTGGTCTGGTCTAGTTGGTACTGCCTTAAGCTTGCTTATTCGAGCCGAGTTAGGGCAGCCTGGGGCTTTGCTTGGTGATGATCAGCTATATAATGTAATTGTTACAGCTCATGCTTTTGTAATGATTTTTTTCTTGGTTATGCCCATGATAATTGGTGGGTTTGGTAATTGGTTGGTTCCTTTAATATTGGGAGCTCCTGATATGGCTTTTCCTCGGCTAAATAATATAAGTTTTTGATTGTTGCCTCCTGCATTATTATTACTTCTATCTTCATCTGCGGTGGAAAGTGGTGTTGGAACAGGATGAACAGTATATCCTCCATTGGCTGGAAATCTAGCCCATGCTGGTGGTTCTGTAGATTTAGCTATTTTTTCCTTACATCTTGCGGGTGCTTCCTCTATTTTAGGTGCTGTGAATTTTATTACTACGATTATTAATATACGGTGGCAGGGTATGCAGCTTGAGCGTCTTCCGTTGTTTGTCTGATCGGTGAAGATTACTGCTGTGTTGCTTTTGTTATCATTACCTGTTCTTGCGGGTGCTATTACTATACTTTTGACTGATCGAAATTTAAATACAGCGTTTTTTGACCCAGCAGGAGGTGGTGATCCTATCCTATATCAACATTTGTTT
>IM_2009_10017_Terebra_laevigata 
ACATTATATATTTTATTTGGGATATGATCTGGTCTTGTTGGTACTGCTCTTAGTCTTCTTATTCGTGCTGAGTTGGGACAACCTGGGGCTTTACTAGGTGACGATCAGTTGTATAATGTTATTGTTACAGCTCATGCTTTTGTAATAATTTTCTTTTTGGTTATACCTATGATAATTGGAGGATTTGGTAATTGATTGGTTCCATTAATATTAGGAGCTCCTGATATGGCTTTTCCTCGTTTAAATAACATAAGTTTCTGATTGTTACCACCTGCACTTTTATTGCTTTTATCTTCATCTGCGGTAGAAAGGGGAGTAGGAACTGGGTGAACAGTGTATCCTCCTTTAGCAGGAAATTTAGCTCATGCTGGTGGATCGGTAGATTTGGCTATTTTTTCTTTACACTTGGCGGGAGCTTCTTCTATTTTAGGGGCGGTAAATTTTATTACTACAATTATTAACATACGATGACAGGGGATGCAACTTGAACGTCTTCCATTATTTGTGTGATCAGTAAAGATTACTGCTGTTTTACTTCTTCTATCGTTACCTGTTCTTGCAGGTGCTATTACTATGCTTTTAACTGATCGAAATTTAAACACAGCATTTTTTGATCCAGCAGGAGGTGGAGATCCTATTCTTTATCAACATTTATTT
>IM_2009_10018_Terebra_laevigata 
ACATTATATATTTTATTTGGGATATGATCTGGTCTTGTTGGTACTGCTCTTAGTCTTCTTATTCGTGCTGAGTTGGGACAACCTGGGGCTTTACTAGGTGACGATCAGTTGTATAATGTTATTGTTACAGCTCATGCTTTTGTAATAATTTTCTTTTTGGTTATACCTATGATAATTGGAGGATTTGGTAATTGATTGGTTCCATTAATATTAGGAGCTCCTGATATGGCTTTTCCTCGTTTAAATAACATAAGTTTCTGATTGTTACCACCTGCACTTTTATTGCTTTTATCTTCATCTGCGGTAGAAAGGGGAGTAGGAACTGGATGAACAGTGTATCCTCCTTTAGCAGGAAATTTAGCTCATGCTGGTGGATCGGTAGATTTGGCTATTTTTTCTTTACATTTGGCGGGAGCTTCTTCTATTTTAGGGGCGGTAAATTTTATTACTACAATTATTAACATACGATGACAGGGGATGCAACTTGAACGTCTTCCATTATTTGTGTGATCAGTAAAGATTACTGCTGTTTTACTTCTTCTATCGTTACCTGTTCTTGCAGGTGCTATTACTATGCTTTTAACTGATCGAAATTTAAACACAGCATTTTTTGATCCAGCAGGAGGTGGAGATCCTATTCTTTATCAACATTTATTT
>IM_2009_10019_Terebra_laevigata 
ACATTATATATTTTGTTTGGGATATGATCTGGTCTTGTTGGTACTGCTCTCAGTCTTCTTATTCGTGCTGAGTTGGGACAACCTGGGGCTTTACTAGGTGACGATCAGTTGTATAATGTTATTGTTACAGCTCATGCTTTTGTAATAATTTTCTTTTTGGTTATACCTATGATAATTGGAGGATTTGGTAATTGATTAGTTCCATTAATATTAGGAGCTCCTGATATGGCTTTTCCTCGTTTAAATAACATAAGTTTCTGATTGTTACCACCTGCACTTTTATTGCTTTTATCTTCATCTGCGGTAGAAAGGGGAGTAGGAACTGGATGAACAGTGTATCCTCCTTTAGCAGGAAATTTAGCTCATGCTGGTGGATCGGTAGATTTGGCTATTTTTTCTTTACATTTGGCGGGAGCTTCTTCTATTTTAGGGGCGGTAAATTTTATTACTACAATTATTAACATACGATGACAGGGGATGCAACTTGAACGTCTTCCATTATTTGTGTGATCAGTAAAGATTACTGCTGTTTTACTTCTTCTATCGTTACCTGTTCTTGCAGGTGCTATTACTATGCTTTTAACTGATCGAAATTTAAACACAGCATTTTTTGATCCAGCAGGAGGTGGGGATCCTATTCTTTATCAACATTTATTT
>IM_2009_10020_Myurella_columellaris 
ACGTTATATATTTTGTTTGGAATGTGATCGGGTTTAGTTGGTACGGCTCTGAGTCTTCTTATTCGAGCTGAGTTAGGGCAGCCTGGAGCATTGCTTGGGGATGATCAGTTATATAATGTTATTGTAACAGCTCATGCTTTTGTAATAATTTTCTTTTTGGTGATGCCAATAATAATCGGGGGATTTGGGAATTGATTAGTTCCTTTGATGTTAGGAGCCCCTGATATGGCTTTTCCTCGCCTAAATAACATAAGTTTTTGGCTCTTACCTCCTGCATTATTATTGTTATTATCTTCATCTGCAGTTGAAAGGGGAGTAGGAACGGGTTGAACTGTTTATCCACCTTTAGCGGGAAATCTGGCTCATGCTGGTGGATCTGTAGATTTAGCTATTTTCTCTTTACATCTTGCAGGTGCTTCTTCTATTTTAGGTGCAGTAAATTTTATTACCACTATTATTAATATGCGGTGACAAGGAATGCAACTTGAGCGTATGCCTTTATTTGTTTGGTCTGTAAAAATTACTGCTGTTTTACTTCTTTTATCGTTACCTGTTCTTGCCGGAGCTATTACTATGTTGCTAACTGATCGAAATTTAAATACAGCTTTCTTTGATCCTGCGGGAGGTGGGGATCCAATTTTATATCAGCATCTATTT
>IM_2009_10021_Myurella_affinis 
ACATTGTATATCCTATTCGGGATATGGTCAGGTTTAGTGGGTACAGCTTTAAGGCTTCTTATTCGAGCTGAATTAGGACAACCTGGGGCGTTGCTTGGAGATGATCAGTTATATAACGTCATTGTAACGGCTCATGCTTTTGTAATGATTTTCTTTTTAGTTATGCCTATGATAATTGGCGGTTTTGGTAACTGATTGGTTCCTTTAATATTAGGAGCTCCTGATATGGCTTTTCCTCGTTTAAATAATATAAGTTTTTGGCTTTTGCCTCCTGCATTATTGCTATTGTTATCATCTTCTGCAGTAGAGAGGGGTGTGGGAACAGGTTGAACTGTATATCCCCCTCTGGCTGGGAATTTGGCCCATGCTGGTGGTTCGGTGGATTTGGCTATTTTTTCCCTTCATCTTGCGGGTGCTTCTTCGATTTTAGGTGCGGTAAATTTTATTACTACAATTGTTAATATGCGATGGCAGGGGATGCAGCTTGAGCGTATGCCTCTATTTGTTTGATCGGTAAAAATTACTGCTGTTTTACTTCTCTTGTCATTACCTGTACTTGCAGGTGCTATTACGATGCTTTTAACCGATCGTAATTTAAATACGGCCTTTTTTGACCCGGCAGGTGGTGGGGATCCTATTTTGTATCAACACTTGTTC
>IM_2009_10022_Myurella_affinis 
ACATTGTATATCCTATTCGGGATATGGTCAGGTTTAGTGGGTACAGCTCTAAGGCTTCTTATTCGAGCTGAATTAGGACAACCTGGGGCGTTGCTTGGAGATGATCAGTTATATAACGTCATTGTAACGGCTCATGCTTTTGTAATGATTTTCTTTTTAGTTATGCCTATGATAATTGGCGGTTTTGGTAACTGATTGGTTCCTTTAATATTAGGAGCTCCTGATATGGCTTTTCCTCGTTTAAATAATATGAGTTTTTGGCTTTTGCCTCCTGCACTATTGCTATTGTTATCATCTTCTGCAGTAGAGAGGGGTGTGGGAACAGGCTGAACTGTATATCCCCCTCTGGCTGGGAACTTGGCCCATGCTGGTGGTTCGGTGGATTTGGCTATTTTCTCCCTTCATCTTGCGGGTGCTTCTTCAATTTTAGGTGCGGTAAATTTTATTACTACAATTGTTAATATGCGATGGCAGGGGATGCAGCTTGAGCGTATGCCTCTATTTGTTTGATCGGTAAAAATTACTGCTGTTTTACTTCTCTTGTCATTACCTGTACTTGCAGGTGCTATTACGATGCTTTTAACCGATCGTAATTTAAATACGGCCTTTTTTGACCCGGCAGGTGGTGGGGATCCTATTTTGTATCAACACTTGTTC
>IM_2009_10056_Myurella_affinis 
ACATTGTATATCCTATTCGGGATATGGTCAGGTTTAGTGGGTACAGCTTTAAGGCTTCTTATTCGAGCTGAATTAGGACAACCTGGGGCGTTGCTTGGAGATGATCAGTTATATAACGTCATTGTAACGGCTCATGCTTTTGTAATGATTTTCTTTTTAGTTATGCCTATGATAATTGGCGGTTTTGGTAACTGATTGGTTCCTTTAATATTAGGAGCTCCTGATATGGCTTTTCCTCGTTTAAATAATATAAGCTTTTGGCTTTTGCCTCCTGCACTATTGCTATTGTTATCATCTTCTGCAGTAGAGAGGGGTGTGGGAACAGGTTGAACTGTATATCCCCCTCTGGCTGGGAACTTGGCCCATGCTGGTGGTTCGGTGGATTTGGCTATTTTCTCCCTTCATCTTGCGGGTGCTTCTTCGATTTTAGGTGCGGTAAATTTTATTACTACAATTGTTAATATGCGATGGCAGGGGATGCAGCTTGAGCGTATGCCTCTATTTGTTTGATCGGTAAAAATTACTGCTGTTTTACTTCTCTTGTCATTACCTGTACTTGCAGGTGCTATTACGATGCTTTTAACCGATCGTAATTTAAATACGGCCTTTTTTGACCCGGCAGGTGGTGGGGATCCTATTTTGTATCAACACTTGTTC
>IM_2009_10058_Myurella_affinis 
ACATTGTATATCCTATTCGGGATATGGTCAGGTTTAGTGGGTACAGCTTTAAGGCTTCTTATTCGAGCTGAATTAGGACAACCTGGGGCGTTGCTTGGAGATGATCAGTTATATAACGTCATTGTAACGGCTCATGCTTTTGTAATGATTTTCTTTTTAGTTATGCCTATGATAATTGGCGGTTTTGGTAACTGATTGGTTCCTTTAATATTAGGAGCTCCTGATATGGCTTTTCCTCGTTTAAATAATATAAGTTTTTGGCTTTTGCCCCCTGCACTATTGCTATTGTTATCATCTTCTGCAGTAGAGAGGGGTGTGGGAACAGGTTGAACTGTATATCCCCCTCTGGCTGGGAATTTGGCCCATGCTGGTGGTTCGGTGGATTTGGCTATTTTCTCCCTTCATCTTGCGGGTGCTTCTTCGATTTTAGGTGCGGTAAATTTTATTACTACAATTGTTAATATGCGATGGCAGGGGATGCAGCTTGAGCGTATGCCTCTATTTGTTTGATCGGTAAAAATTACTGCTGTTTTACTTCTCTTGTCATTACCTGTACTTGCAGGTGCTATTACGATGCTTTTAACCGATCGTAATTTAAATACGGCCTTTTTTGACCCGGCAGGTGGTGGGGATCCTATTTTGTATCAACACTTGTTC
>IM_2009_10059_Myurella_affinis 
ACATTGTATATCCTATTCGGGATATGGTCAGGTTTAGTGGGTACAGCTCTAAGGCTTCTTATTCGAGCTGAATTAGGACAACCTGGGGCGTTGCTTGGAGATGATCAGTTATATAACGTCATTGTGACGGCTCATGCTTTTGTAATGATTTTCTTTTTAGTTATGCCTATGATAATTGGCGGTTTTGGTAACTGATTGGTTCCTTTAATATTAGGAGCTCCTGATATGGCTTTTCCTCGTTTAAATAATATGAGTTTTTGGCTTTTGCCTCCTGCACTATTGCTATTGTTATCATCTTCTGCAGTAGAGAGGGGTGTGGGAACAGGCTGAACTGTATATCCCCCTCTGGCTGGGAATTTGGCCCATGCTGGTGGTTCGGTGGATTTGGCTATTTTCTCCCTTCATCTTGCGGGTGCTTCTTCAATTTTAGGTGCGGTAAATTTTATTACTACAATTGTTAATATGCGATGGCAGGGGATGCAGCTTGAGCGTATGCCTCTATTTGTTTGATCGGTAAAAATTACTGCTGTTTTACTTCTCTTGTCATTACCTGTACTTGCAGGTGCTATTACGATGCTTTTAACCGATCGTAATTTAAATACGGCCTTTTTTGACCCGGCAGGTGGTGGGGATCCTATTTTGTATCAACACTTGTTC
>IM_2009_10060_Myurella_affinis 
ACATTGTATATCCTATTCGGGATATGGTCAGGTTTAGTGGGTACAGCTTTAAGGCTTCTTATTCGAGCTGAATTAGGACAACCTGGGGCGTTGCTTGGAGATGATCAGTTATATAACGTCATTGTAACGGCTCATGCTTTTGTAATGATTTTCTTTTTAGTTATGCCTATGATAATTGGCGGTTTTGGTAACTGATTGGTTCCTCTAATATTAGGAGCTCCTGATATGGCTTTTCCTCGTTTAAATAATATAAGTTTTTGGCTTTTGCCTCCTGCACTATTGCTATTGTTATCATCTTCTGCAGTAGAGAGGGGTGTGGGAACAGGTTGAACTGTATATCCCCCTCTGGCTGGGAATTTGGCCCATGCTGGTGGTTCGGTGGATTTGGCTATTTTCTCCCTTCATCTTGCGGGTGCTTCTTCGATTTTAGGTGCGGTAAATTTTATTACTACAATTGTTAATATGCGATGGCAGGGGATGCAGCTTGAGCGTATGCCTCTATTTGTTTGATCGGTAAAAATTACTGCTGTTTTACTTCTCTTGTCATTACCTGTACTTGCAGGTGCTATTACGATGCTTTTAACCGATCGTAATTTAAATACGGCCTTTTTTGACCCGGCAGGTGGTGGGGATCCTATTTTGTATCAACACTTGTTC
>IM_2009_10061_Myurella_affinis 
ACATTGTATATCCTATTCGGGATATGGTCAGGTTTAGTGGGTACAGCTTTAAGGCTTCTTATTCGAGCTGAATTAGGACAACCTGGGGCGTTGCTTGGAGATGATCAGCTATATAACGTCATTGTAACGGCTCATGCTTTTGTAATGATTTTCTTTTTAGTTATGCCTATGATAATTGGCGGTTTTGGTAACTGATTGGTTCCTTTAATATTAGGAGCTCCTGATATGGCTTTTCCTCGTTTAAATAATATAAGTTTTTGGCTTTTGCCTCCTGCATTATTGCTATTGTTATCATCTTCTGCAGTAGAGAGGGGTGTGGGAACAGGTTGAACTGTATATCCTCCTCTGGCTGGGAATTTGGCCCATGCTGGTGGTTCGGTGGATTTGGCTATTTTCTCCCTTCATCTTGCGGGTGCTTCTTCGATTTTAGGTGCGGTAAATTTTATTACTACAATTGTTAATATGCGATGGCAGGGGATGCAGCTTGAGCGTATGCCTCTATTTGTTTGATCGGTAAAAATTACTGCTGTTTTACTTCTCTTGTCATTACCTGTACTTGCAGGTGCTATTACGATGCTTTTAACCGATCGTAATTTAAATACGGCCTTTTTTGACCCGGCAGGTGGTGGGGATCCTATTTTGTATCAACACTTGTTC
>IM_2009_10062_Myurella_affinis 
ACATTGTATATCCTATTCGGGATATGGTCAGGTTTAGTGGGTACAGCTTTAAGGCTTCTTATTCGAGCTGAATTAGGACAACCTGGGGCGTTGCTTGGAGATGATCAGTTATATAACGTCATTGTAACGGCTCATGCTTTTGTAATGATTTTCTTTTTAGTTATGCCTATGATAATTGGCGGTTTTGGTAACTGATTGGTTCCTTTAATATTAGGAGCTCCTGATATGGCTTTTCCTCGTTTAAATAATATGAGTTTTTGGCTTTTGCCTCCTGCACTATTGCTATTGTTATCATCTTCTGCAGTAGAGAGGGGTGTGGGAACAGGTTGAACTGTATATCCCCCTCTGGCTGGGAATTTGGCCCATGCTGGTGGTTCGGTGGATTTGGCTATTTTCTCCCTTCATCTTGCGGGTGCTTCTTCAATTTTAGGTGCGGTAAATTTTATTACTACAATTGTTAATATGCGATGGCAGGGGATGCAGCTTGAGCGTATGCCTCTATTTGTTTGATCGGTAAAAATTACTGCTGTTTTACTTCTCTTGTCATTACCTGTACTTGCAGGTGCTATTACGATGCTTTTAACCGATCGTAATTTAAATACGGCCTTTTTTGACCCGGCAGGTGGTGGGGATCCTATTTTGTATCAACACTTGTTC
>IM_2009_10063_Myurella_affinis 
ACATTGTATATCCTATTCGGGATATGGTCAGGTTTAGTGGGTACAGCTTTAAGGCTTCTTATTCGAGCTGAATTAGGACAACCTGGGGCGTTGCTTGGAGATGATCAGTTATATAACGTCATTGTAACGGCTCATGCTTTTGTAATGATTTTCTTTTTAGTTATGCCTATGATAATTGGCGGTTTTGGTAACTGATTGGTTCCTTTAATATTAGGAGCTCCTGATATGGCTTTTCCTCGTTTAAATAATATGAGTTTTTGGCTTTTGCCTCCTGCACTATTGCTATTGTTATCATCTTCTGCAGTAGAGAGGGGTGTGGGAACAGGTTGAACTGTATATCCCCCTCTGGCTGGGAATTTGGCCCATGCTGGTGGTTCGGTGGATTTGGCTATTTTCTCCCTTCATCTTGCGGGTGCTTCTTCGATTTTAGGTGCGGTAAATTTTATTACTACAATTGTTAATATGCGATGGCAGGGGATGCAGCTTGAGCGTATGCCTCTATTTGTTTGATCGGTAAAAATTACTGCTGTTTTACTTCTCTTGTCATTACCTGTACTTGCAGGTGCTATTACGATGCTTTTAACCGATCGTAATTTAAATACGGCCTTTTTTGACCCGGCAGGTGGTGGGGATCCTATTTTGTATCAACACTTGTTC
>IM_2009_10064_Myurella_affinis 
ACATTGTATATCCTATTCGGGATATGGTCAGGTTTAGTGGGTACAGCTTTAAGGCTTCTTATTCGAGCTGAATTAGGACAACCTGGGGCGTTGCTTGGAGATGATCAGTTATATAACGTCATTGTAACGGCTCATGCTTTTGTAATGATTTTCTTTTTAGTTATGCCTATGATAATTGGCGGTTTTGGTAACTGATTGGTTCCTTTAATATTAGGAGCTCCTGATATGGCTTTTCCTCGTTTAAATAATATGAGTTTTTGGCTTTTGCCTCCTGCACTATTGCTATTGTTATCATCTTCTGCAGTAGAGAGGGGTGTGGGAACAGGTTGAACTGTATATCCCCCTCTGGCTGGGAATTTGGCCCATGCTGGTGGTTCGGTGGATTTGGCTATTTTCTCCCTTCATCTTGCGGGGGCTTCTTCAATTTTAGGTGCGGTAAATTTTATTACTACAATTGTTAATATGCGATGGCAGGGGATGCAGCTTGAGCGTATGCCTCTATTTGTTTGATCGGTAAAAATTACTGCTGTTTTACTTCTCTTGTCATTACCTGTACTTGCAGGTGCTATTACGATGCTTTTAACCGATCGTAATTTAAATACGGCCTTTTTTGACCCGGCAGGTGGTGGGGATCCTATTCTGTATCAACACTTGTTC
>IM_2009_10065_Myurella_affinis 
ACATTGTATATCCTATTCGGGATATGGTCAGGTTTAGTGGGTACAGCTTTAAGGCTTCTTATTCGAGCTGAATTAGGACAACCTGGGGCGTTGCTTGGAGATGATCAGTTATATAACGTCATTGTAACGGCTCATGCTTTTGTAATGATTTTCTTTTTAGTTATGCCTATGATAATTGGCGGTTTTGGTAACTGATTGGTTCCTTTAATATTAGGAGCTCCTGATATGGCTTTTCCTCGTTTAAATAATATGAGTTTTTGGCTTTTGCCTCCTGCACTATTGCTATTGTTATCATCTTCTGCAGTAGAGAGGGGTGTGGGAACAGGTTGAACTGTATATCCCCCTCTGGCTGGGAATTTGGCCCATGCTGGTGGTTCGGTGGATTTGGCTATTTTCTCCCTTCATCTTGCGGGTGCTTCTTCAATTTTAGGTGCGGTAAATTTTATTACTACAATTGTTAATATGCGATGGCAGGGGATGCAGCTTGAGCGTATGCCTCTATTTGTTTGATCGGTAAAAATTACTGCTGTTTTACTTCTCTTGTCATTACCTGTACTTGCAGGTGCTATTACGATGCTTTTAACCGATCGTAATTTAAATACGGCCTTTTTTGACCCGGCAGGTGGTGGGGATCCTATTCTGTATCAACACTTGTTC
>IM_2009_10066_Myurella_affinis 
ACATTGTATATCCTATTCGGGATATGGTCAGGTTTAGTGGGTACAGCTCTAAGGCTTCTTATTCGAGCTGAATTAGGACAACCTGGGGCGTTGCTTGGAGATGATCAGTTATATAACGTCATTGTAACGGCTCATGCTTTTGTAATGATTTTCTTTTTAGTTATGCCTATGATAATTGGCGGTTTTGGTAACTGATTGGTTCCTTTAATATTAGGAGCTCCTGATATGGCTTTTCCTCGTTTAAATAATATGAGTTTTTGGCTTTTGCCTCCTGCACTATTGCTATTGTTATCATCTTCTGCAGTAGAGAGGGGTGTGGGAACAGGTTGAACTGTATATCCCCCTCTGGCTGGGAATTTGGCCCATGCTGGTGGTTCGGTGGATTTGGCTATTTTCTCCCTTCATCTTGCGGGTGCTTCTTCAATTTTAGGTGCGGTAAATTTTATTACTACAATTGTTAATATGCGATGGCAGGGGATGCAGCTTGAGCGTATGCCTCTATTTGTTTGATCGGTAAAAATTACTGCTGTTTTACTTCTCTTGTCATTACCTGTACTTGCAGGTGCTATTACGATGCTTTTAACCGATCGTAATTTAAATACGGCCTTTTTTGACCCGGCAGGTGGTGGGGATCCTATTTTGTATCAACACTTGTTC
>IM_2009_10067_Myurella_affinis 
ACATTGTATATCCTATTCGGGATATGGTCAGGTTTAGTGGGTACAGCTCTAAGGCTTCTTATTCGAGCTGAATTAGGACAACCTGGGGCGTTGCTTGGAGATGATCAGTTATATAACGTCATTGTAACGGCTCATGCTTTTGTAATGATTTTCTTTTTAGTTATGCCTATGATAATTGGCGGTTTTGGTAACTGATTGGTCCCTTTAATATTAGGAGCTCCTGATATGGCTTTTCCTCGTTTAAATAATATGAGTTTTTGGCTTTTGCCTCCTGCACTATTGCTATTGTTATCATCTTCTGCAGTAGAGAGGGGTGTGGGAACAGGTTGAACTGTATATCCCCCTCTGGCTGGGAATTTGGCCCATGCTGGTGGTTCGGTGGATTTGGCTATTTTCTCCCTTCATCTTGCGGGTGCTTCTTCAATTTTAGGTGCGGTAAATTTTATTACTACAATTGTTAATATGCGATGGCAGGGGATGCAGCTTGAGCGTATGCCTCTATTTGTTTGATCGGTAAAAATTACTGCTGTTTTACTTCTCTTGTCATTACCTGTACTTGCAGGTGCTATTACGATGCTTTTAACCGATCGTAATTTAAATACGGCCTTTTTTGACCCGGCAGGTGGTGGGGATCCTATTTTGTATCAACACTTGTTC
>IM_2009_10068_Triplostephanus_anilis 
ACATTATATATTTTGTTTGGGATATGATCTGGTCTTGTTGGTACTGCGTTAAGTCTTCTTATTCGTGCTGAACTGGGGCAACCTGGGGCTCTGTTGGGTGATGACCAGCTATATAATGTTATTGTGACGGCTCATGCTTTTGTAATAATTTTCTTTTTAGTTATGCCTATGATAATTGGAGGGTTTGGGAATTGGTTGGTTCCTTTAATGCTAGGGGCTCCTGATATGGCTTTTCCTCGCTTAAACAATATGAGTTTTTGGCTATTGCCTCCTGCTCTTTTGTTGCTATTGTCTTCGTCTGCAGTGGAGAGAGGGGTTGGAACAGGGTGAACGGTATATCCTCCTTTAGCTGGGAATTTGGCTCATGCAGGCGGGTCTGTAGATTTGGCTATTTTTTCTTTACATCTTGCAGGGGCTTCTTCTATTTTAGGGGCAGTAAATTTTATTACTACAATTATTAATATACGGTGGCAGGGGATGCAGCTTGAACGTCTTCCGTTGTTTGTATGATCAGTGAAAATTACTGCTGTTTTACTTCTTTTATCGTTACCAGTTCTTGCTGGTGCTATTACTATGCTTTTAACTGATCGGAATTTGAATACAGCGTTTTTTGATCCAGCAGGAGGTGGGGATCCAATTTTATATCAGCATTTGTTT
>IM_2009_10069_Triplostephanus_anilis 
ACATTATATATTTTGTTTGGGATATGATCTGGTCTTGTTGGTACTGCGTTAAGTCTTCTTATTCGTGCTGAACTGGGGCAACCTGGGGCTCTGTTGGGTGATGACCAGCTATATAATGTTATTGTGACGGCTCATGCTTTTGTAATAATTTTCTTTTTAGTTATGCCTATGATAATTGGAGGGTTTGGGAATTGGTTGGTTCCTTTAATGCTAGGGGCTCCTGATATGGCTTTTCCTCGCTTAAACAATATGAGTTTTTGGCTATTGCCTCCTGCTCTTTTGTTGCTATTGTCTTCGTCTGCAGTGGAGAGAGGGGTTGGAACAGGGTGAACGGTATATCCTCCTTTAGCTGGGAATTTGGCTCATGCAGGCGGGTCTGTAGATTTGGCTATTTTTTCTTTACATCTTGCAGGGGCTTCTTCTATTTTAGGGGCAGTAAATTTTATTACTACAATTATTAATATACGGTGGCAGGGGATGCAGCTTGAACGTCTTCCGTTGTTTGTATGATCAGTGAAAATTACTGCTGTTTTACTTCTTTTATCGTTACCAGTTCTTGCTGGTGCTATTACTATGCTTTTAACTGATCGGAATTTGAATACAGCGTTTTTTGATCCAGCAGGAGGTGGGGATCCAATTTTATATCAGCATTTGTTT
>IM_2009_10070_Triplostephanus_anilis 
ACATTATATATTTTGTTTGGGATATGATCTGGTCTTGTTGGTACTGCGTTAAGTCTTCTTATTCGTGCTGAACTGGGGCAACCTGGGGCTCTGTTGGGTGATGACCAGCTATATAATGTTATTGTGACGGCTCATGCTTTTGTAATAATTTTCTTTTTAGTTATGCCTATGATAATTGGAGGGTTTGGGAATTGGTTGGTTCCTTTAATGCTAGGGGCTCCTGATATGGCTTTTCCTCGCTTAAACAATATGAGTTTTTGGCTATTGCCTCCTGCTCTTTTGTTGCTGTTGTCTTCGTCTGCAGTGGAGAGAGGGGTTGGAACAGGGTGAACGGTATATCCTCCTTTAGCTGGGAATTTGGCTCATGCAGGCGGGTCTGTAGATTTGGCTATTTTTTCTTTACATCTTGCAGGGGCTTCTTCTATTTTAGGGGCAGTAAATTTTATTACTACAATTATTAATATACGGTGGCAGGGGATGCAGCTTGAACGTCTTCCGTTGTTTGTATGATCAGTGAAAATTACTGCTGTTTTACTTCTTTTATCGTTACCAGTTCTTGCTGGTGCTATTACTATGCTTTTAACTGATCGGAATTTGAATACAGCGTTTTTTGATCCAGCAGGAGGTGGGGATCCAATTTTATATCAGCATTTGTTT
>IM_2009_10071_Triplostephanus_anilis 
ACATTATATATTTTGTTTGGGATATGATCTGGTCTTGTTGGTACTGCGTTAAGTCTTCTTATTCGCGCTGAACTGGGGCAACCTGGGGCTCTGTTGGGTGATGACCAGCTATATAATGTTATTGTGACGGCTCATGCTTTTGTAATAATTTTCTTTTTAGTTATGCCTATGATAATTGGAGGGTTTGGGAATTGGTTGGTTCCTTTAATGCTAGGGGCTCCTGATATGGCTTTTCCTCGCTTAAACAATATGAGTTTTTGGCTATTGCCTCCTGCTCTTTTGTTGCTATTGTCTTCGTCTGCAGTGGAGAGAGGGGTTGGAACAGGGTGAACGGTATATCCTCCTTTAGCTGGGAATTTGGCTCATGCAGGTGGGTCTGTAGATTTGGCTATTTTTTCTTTACATCTTGCAGGGGCTTCTTCTATTTTAGGGGCAGTAAATTTTATTACTACAATTATTAATATACGGTGGCAGGGGATGCAGCTTGAACGTCTTCCGTTGTTTGTATGATCAGTGAAAATTACTGCTGTTTTACTTCTTTTATCGTTACCAGTTCTTGCTGGTGCTATTACTATGCTTTTAACTGATCGGAATTTGAATACAGCGTTTTTTGATCCAGCAGGAGGTGGGGATCCAATTTTATATCAGCATTTGTTT
>IM_2009_10072_Triplostephanus_anilis 
ACATTATATATTTTGTTTGGGATATGATCTGGTCTTGTTGGTACTGCGTTAAGTCTTCTTATTCGTGCTGAACTGGGGCAACCTGGGGCTCTGTTGGGTGATGACCAGCTATATAATGTTATTGTGACGGCTCATGCTTTTGTAATAATTTTCTTTTTAGTTATGCCTATGATAATTGGAGGGTTTGGGAATTGGTTGGTTCCTTTAATGCTAGGGGCTCCTGATATGGCTTTTCCTCGCTTAAACAATATGAGTTTTTGGCTATTGCCTCCTGCTCTTTTGTTGCTATTGTCTTCGTCTGCAGTGGAGAGAGGGGTTGGAACAGGGTGAACGGTATATCCTCCTTTAGCTGGGAATTTGGCTCATGCAGGCGGGTCTGTAGATTTGGCTATTTTTTCTTTACATCTTGCAGGGGCTTCTTCTATTTTAGGGGCAGTAAATTTTATTACTACAATTATTAATATACGGTGGCAGGGGATGCAGCTTGAACGTCTTCCGTTGTTTGTATGATCAGTAAAAATTACTGCTGTTTTACTTCTTTTATCGTTACCAGTTCTTGCTGGTGCTATTACTATGCTTTTAACTGATCGGAATTTGAATACAGCGTTTTTTGATCCAGCAGGAGGTGGGGATCCAATTTTATATCAGCATTTGTTT
>IM_2009_10073_Triplostephanus_fenestratus 
ACATTATATATTTTATTTGGTATGTGATCTGGACTTGTTGGTACTGCTTTAAGTTTGCTTATTCGTGCTGAATTAGGGCAACCTGGGGCTTTGCTTGGTGATGATCAGTTATATAATGTTATTGTGACGGCTCATGCTTTTGTAATAATTTTCTTTTTGGTGATGCCTATGATGATTGGTGGATTTGGTAATTGGTTAGTTCCTTTAATGCTAGGGGCTCCCGATATGGCTTTTCCTCGCCTAAATAATATGAGTTTTTGGCTGTTGCCGCCTGCATTATTGTTATTATTATCTTCATCCGCAGTAGAAAGAGGGGTTGGAACTGGATGAACAGTTTATCCTCCTTTGGCTGGGAATTTAGCTCATGCCGGTGGGTCTGTGGATTTAGCTATTTTTTCTTTACATCTTGCAGGGGCTTCTTCTATTTTGGGGGCGGTAAATTTTATTACCACGATTATTAACATGCGATGGCAAGGGATGCAATTTGAGCGTCTTCCTTTGTTTGTTTGGTCTGTGAAAATTACTGCTGTTTTATTACTTTTATCATTACCTGTTCTTGCGGGTGCTATTACTATGCTTTTAACTGATCGAAATCTGAATACAGCGTTTTTTGATCCAGCAGGAGGTGGGGATCCCATTTTATATCAGCATTTGTTT
>IM_2009_10074_Triplostephanus_fenestratus 
ACATTATATATTTTATTTGGTATGTGATCTGGACTTGTTGGTACTGCTTTAAGTTTGCTTATTCGTGCTGAATTAGGGCAACCTGGGGCTTTGCTTGGTGATGATCAGTTATATAATGTTATTGTGACGGCTCATGCTTTTGTAATAATTTTCTTTTTGGTGATGCCTATGATGATTGGTGGATTTGGTAATTGGTTAGTTCCTTTAATGCTAGGGGCTCCCGATATGGCTTTTCCTCGCCTAAATAATATGAGTTTTTGGCTGTTGCCGCCTGCATTATTGTTATTATTATCTTCATCCGCAGTAGAAAGAGGGGTTGGAACTGGATGAACAGTTTATCCTCCTTTGGCTGGGAATTTAGCTCATGCCGGTGGGTCTGTGGATTTAGCTATTTTTTCTTTACATCTTGCAGGGGCTTCTTCTATTTTGGGGGCGGTAAATTTTATTACCACGATTATTAACATGCGATGGCAAGGGATGCAATTTGAGCGTCTTCCTTTGTTTGTTTGGTCTGTGAAAATTACTGCTGTTTTATTACTTTTATCATTACCTGTTCTTGCGGGTGCTATTACTATGCTTTTAACTGATCGAAATCTGAATACAGCGTTTTTTGATCCAGCAGGAGGTGGGGATCCCATTTTATATCAGCATTTGTTT
>IM_2009_10075_Triplostephanus_fenestratus 
ACATTATATATTTTATTTGGTATGTGATCTGGACTTGTTGGTACTGCTTTAAGTTTGCTTATTCGTGCTGAATTAGGGCAACCTGGGGCTTTGCTTGGTGATGATCAGTTATATAATGTTATTGTGACGGCTCATGCTTTTGTAATAATTTTCTTTTTGGTGATGCCTATGATGATTGGTGGATTTGGTAATTGGTTAGTTCCTTTAATGCTAGGGGCTCCCGATATGGCTTTTCCTCGCCTAAATAATATGAGTTTTTGGCTGTTGCCGCCTGCATTATTGTTATTATTATCTTCATCCGCAGTAGAAAGAGGGGTTGGAACTGGATGAACAGTTTATCCTCCTTTGGCTGGGAATTTAGCTCATGCCGGTGGGTCTGTGGATTTAGCTATTTTTTCTTTACATCTTGCAGGGGCTTCTTCTATTTTGGGGGCGGTAAATTTTATTACCACGATTATTAACATGCGATGGCAAGGGATGCAATTTGAGCGTCTTCCTTTGTTTGTTTGGTCTGTGAAAATTACTGCTGTTTTATTACTTTTATCATTACCTGTTCTTGCGGGTGCTATTACTATGCTTTTAACTGATCGAAATCTGAATACAGCGTTTTTTGATCCAGCAGGAGGTGGTGATCCCATTTTATATCAGCATTTGTTT
>IM_2009_10076_Triplostephanus_fenestratus 
ACATTATATATTTTATTTGGTATGTGATCTGGACTTGTTGGTACTGCTTTAAGTTTGCTTATTCGTGCTGAATTAGGGCAACCTGGGGCTTTGCTTGGTGATGATCAGTTATATAATGTTATTGTGACGGCTCATGCTTTTGTAATAATTTTCTTTTTGGTGATGCCTATGATGATTGGTGGATTTGGTAATTGGTTAGTTCCTTTAATGCTAGGGGCTCCCGATATGGCTTTTCCTCGCCTAAATAATATGAGTTTTTGGCTGTTGCCGCCTGCATTATTGTTATTATTATCTTCATCCGCAGTAGAAAGAGGGGTTGGAACTGGATGAACAGTTTATCCTCCTTTGGCTGGGAATTTAGCTCATGCCGGTGGGTCTGTGGATTTAGCTATTTTTTCTTTACATCTTGCAGGGGCTTCTTCTATTTTGGGGGCGGTAAATTTTATTACCACGATTATTAACATGCGATGGCAAGGGATGCAATTTGAGCGTCTTCCTTTGTTTGTTTGGTCTGTGAAAATTACTGCTGTTTTATTACTTTTATCATTACCTGTTCTTGCGGGTGCTATTACTATGCTTTTAACTGATCGAAATCTGAATACAGCGTTTTTTGATCCAGCAGGAGGTGGGGATCCCATTTTATATCAGCATTTGTTT
>IM_2009_10077_Triplostephanus_fenestratus 
ACATCATATATTTTATTTGGTATGTGATCTGGACTTGTTGGTACTGCTTTAAGTTTGCTTATTCGTGCTGAATTAGGGCAACCTGGGGCTTTGCTTGGTGATGATCAGTTATATAATGTTATTGTGACGGCTCATGCTTTTGTAATAATTTTCTTTTTGGTGATGCCTATGATGATTGGTGGATTTGGTAATTGGTTAGTTCCTTTAATGCTAGGGGCTCCCGATATGGCTTTTCCTCGCCTAAATAATATGAGTTTTTGGCTGTTGCCGCCTGCATTATTGTTATTATTATCTTCATCCGCAGTAGAAAGAGGGGTTGGAACTGGATGAACAGTTTATCCTCCTTTGGCTGGGAATTTAGCTCATGCCGGTGGGTCTGTGGATTTAGCTATTTTTTCTTTACATCTTGCAGGGGCTTCTTCTATTTTGGGGGCGGTAAATTTTATTACCACGATTATTAACATGCGATGGCAAGGGATGCAATTTGAGCGTCTTCCTTTGTTTGTTTGGTCTGTGAAAATTACTGCTGTTTTATTACTTTTATCATTACCTGTTCTTGCGGGTGCTATTACTATGCTTTTAACTGATCGAAATCTGAATACAGCGTTTTTTGATCCAGCAGGAGGTGGGGATCCCATTTTATATCAGCATTTGTTT
>IM_2009_10078_Triplostephanus_fenestratus 
ACATTATATATTTTATTTGGTATGTGATCTGGACTTGTTGGTACTGCTTTAAGTTTGCTTATTCGTGCTGAATTAGGGCAACCTGGGGCTTTGCTTGGTGATGATCAGTTATATAATGTTATTGTGACGGCTCATGCTTTTGTAATAATTTTCTTTTTGGTGATGCCTATGATGATTGGTGGATTTGGTAATTGGTTAGTTCCTTTAATGCTAGGGGCTCCCGATATGGCTTTTCCTCGCCTAAATAATATGAGTTTTTGGCTGTTGCCGCCTGCATTATTGTTATTATTATCTTCATCCGCAGTAGAAAGAGGGGTTGGAACTGGATGAACAGTTTATCCTCCTTTGGCTGGGAATTTAGCTCATGCCGGTGGGTCTGTGGATTTAGCTATTTTTTCTTTACATCTTGCAGGGGCTTCTTCTATTTTGGGGGCGGTAAATTTTATTACCACGATTATTAACATGCGATGGCAAGGGATGCAATTTGAGCGTCTTCCTTTGTTTGTTTGGTCTGTGAAAATTACTGCTGTTTTATTACTTTTATCATTACCTGTTCTTGCGGGTGCTATTACTATGCTTTTAACTGATCGAAATCTGAATACAGCGTTTTTTGATCCAGCAGGAGGTGGGGATCCCATTTTATATCAGCATTTGTTT
>IM_2009_10080_Hastulopsis_pseudopertusa 
ACATTATATATTTTATTTGGGATGTGATCGGGCCTGGTTGGTACAGCTCTTAGTCTTCTTATTCGCGCTGAATTGGGGCAACCTGGGGCATTACTCGGGGACGACCAATTGTATAATGTTATCGTAACGGCTCATGCTTTTGTAATAATTTTTTTCTTGGTGATGCCGATAATAATTGGTGGGTTTGGGAATTGACTGGTTCCTTTAATGCTTGGAGCTCCTGATATGGCTTTTCCACGGCTAAATAATATGAGTTTTTGACTTTTGCCTCCTGCGTTATTGTTATTGCTATCTTCGTCTGCGGTAGAAAGAGGGGTTGGGACAGGATGGACTGTTTATCCTCCTCTAGCTGGAAATTTAGCCCATGCTGGCGGGTCTGTGGATTTGGCTATTTTTTCTTTGCATCTTGCAGGTGCCTCTTCTATTTTGGGCGCGGTAAATTTTATTACTACAATTATTAACATACGATGGCAGGGGATGCAATTAGAGCGTATACCTTTATTTGTGTGGTCGGTAAAGATTACTGCTGTATTATTACTGCTGTCGTTGCCTGTTCTTGCTGGGGCTATTACTATGCTGTTAACTGATCGTAACTTAAATACTGCTTTTTTTGACCCAGCAGGGGGCGGGGATCCTATTTTATATCAACATTTATTT
>IM_2009_10082_Triplostephanus_triseriatus 
ACCTTATATATTTTGTTTGGGATATGATCTGGTCTTGTTGGTACTGCCCTAAGTCTTCTTATTCGTGCTGAGTTAGGACAGCCTGGAGCTTTATTAGGTGATGACCAACTGTATAATGTTATTGTTACAGCTCATGCTTTTGTAATAATCTTTTTTTTAGTTATACCTATGATAATTGGAGGGTTTGGTAATTGATTGGTTCCTTTGATGTTAGGAGCTCCTGATATGGCTTTTCCTCGTTTAAATAATATAAGTTTTTGATTGTTACCTCCTGCACTTTTGTTACTTTTATCTTCATCTGCGGTTGAAAGAGGAGTAGGGACCGGATGAACGGTATATCCTCCTTTGGCTGGTAATTTAGCTCATGCTGGTGGATCGGTAGATTTAGCTATTTTTTCTTTACATTTAGCGGGTGCTTCTTCTATTTTAGGGGCGGTAAATTTCATTACTACAATTATTAATATACGGTGACAAGGAATACAGCTTGAGCGTCTTCCGTTATTTGTATGGTCTGTGAAAATTACTGCTGTTTTACTTCTCTTGTCGTTACCTGTTTTAGCGGGTGCTATTACTATGCTTTTAACTGATCGAAATTTAAATACAGCGTTTTTTGATCCAGCAGGAGGTGGGGATCCTATTCTTTATCAGCATTTGTTT
>IM_2009_10084_Triplostephanus_triseriatus 
ACATTATATATTTTGTTTGGGATATGATCTGGTCTTGTTGGTACTGCCCTAAGTCTTCTTATTCGTGCTGAGTTAGGACAGCCTGGAGCTTTATTAGGTGATGACCAACTATATAATGTTATTGTTACAGCTCATGCTTTTGTAATAATCTTTTTTTTAGTTATACCTATGATAATTGGAGGGTTTGGTAATTGATTGGTTCCTTTGATGTTAGGAGCTCCTGATATGGCTTTTCCTCGTTTAAATAATATAAGTTTTTGATTGTTACCTCCTGCACTTTTGTTACTTTTATCTTCATCTGCGGTTGAAAGAGGAGTGGGGACCGGATGAACGGTATATCCTCCTTTGGCTGGTAATTTAGCTCATGCTGGTGGATCAGTAGATTTAGCTATTTTTTCTTTACATTTAGCGGGTGCTTCTTCTATTTTAGGGGCGGTAAATTTCATTACTACAATTATTAATATACGATGACAAGGAATACAGCTTGAGCGTCTTCCGTTATTTGTATGGTCTGTGAAAATTACTGCTGTTTTGCTTCTCTTGTCGTTACCTGTTTTAGCGGGTGCTATTACTATGCTTTTAACTGATCGAAATTTAAATACAGCGTTTTTTGATCCAGCAGGAGGTGGGGATCCTATTCTTTATCAGCATTTGTTT
>IM_2009_10085_Terebra_succincta 
ACATTGTATATTTTATTTGGAATATGATCAGGTTTAGTGGGTACGGCTTTAAGTCTTCTTATTCGAGCTGAATTAGGACAACCTGGGGCGTTACTTGGGGATGATCAATTATATAATGTTATTGTAACAGCTCATGCTTTTGTAATAATTTTTTTTCTGGTAATGCCAATGATAATTGGTGGATTTGGGAATTGATTGGTTCCCCTTATATTAGGGGCTCCTGATATGGCTTTTCCTCGTCTAAATAATATAAGTTTTTGACTTTTACCTCCTGCATTATTGTTGCTTCTATCTTCATCTGCGGTTGAGAGAGGAGTAGGAACAGGCTGAACTGTATATCCGCCTTTGGCTGGGAATTTAGCTCATGCGGGTGGTTCTGTAGATTTAGCTATTTTTTCTTTACATCTTGCAGGTGCTTCTTCTATTTTAGGTGCAGTAAATTTTATTACTACAATTATTAACATACGATGACAGGGAATACAGTTAGAGCGTATGCCTTTGTTTGTTTGATCGGTAAAGATTACTGCTGTTTTACTTCTTTTGTCGTTACCTGTTCTTGCTGGGGCCATTACTATGCTTTTAACTGATCGAAATCTAAATACAGCTTTTTTTGATCCTGCAGGAGGTGGAGATCCTATTTTATATCAGCATTTATTT
>IM_2009_10088_Terebra_textilis 
------TATATTCTATTTGGAATATGATCGGGTTTGGTTGGTACGGCTTTAAGCCTTCTTATTCGAGCTGAGTTAGGTCAACCTGGGGCATTGCTTGGGGACGATCAACTATATAATGTTATTGTAACAGCTCATGCTTTCGTAATAATTTTCTTTTTAGTGATACCAATGATGATTGGTGGGTTTGGAAATTGGTTGGTTCCTTTAATGTTAGGAGCTCCTGATATGGCTTTTCCTCGTTTAAATAACATAAGTTTTTGGTTGTTACCTCCTGCATTATTATTATTGTTGTCCTCATCTGCGGTAGAAAGGGGAGTGGGAACAGGTTGAACTGTGTATCCTCCTTTAGCTGGAAACTTGGCTCATGCTGGTGGTTCGGTAGATTTAGCTATTTTTTCTTTGCATCTTGCGGGTGCTTCTTCTATTTTGGGTGCGGTAAATTTTATTACTACAATTATTAATATACGGTGACAGGGAATGCAGCTTGAACGTATACCTTTGTTTGTGTGGTCGGTAAAGATTACTGCTGTTTTACTTCTTTTATCATTACCTGTTCTTGCTGGAGCTATTACTATACTTTTAACTGATCGTAATTTAAATACAGCTTTCTTTGATCCTGCCGGTGGTGGGGATCCTATTTTATATCAGCATTTGTTT
>IM_2009_10089_Terebra_textilis 
ACATCATATATTTTATTCGGAATATGATCGGGTTTGGTTGGTACGGCTTTAAGTCTTCTTATTCGAGCTGAGTTAGGTCAGCCTGGGGCATTGCTTGGGGACGATCAACTATATAATGTTATTGTAACAGCTCATGCTTTTGTAATAATTTTTTTTCTAGTAATACCAATAATGATTGGTGGGTTTGGGAACTGATTGGTTCCTTTAATATTAGGAGCTCCTGATATGGCTTTTCCTCGTTTAAATAATATAAGTTTTTGATTATTGCCTCCTGCATTACTATTGTTGTTGTCTTCGTCTGCGGTAGAGAGAGGGGTAGGAACAGGTTGAACTGTATATCCTCCTTTGGCTGGAAATTTAGCTCATGCTGGTGGTTCAGTGGATTTAGCTATTTTTTCTTTACATCTTGCGGGTGCTTCTTCTATTTTAGGTGCGGTAAATTTTATTACTACGATTATTAATATACGATGACAGGGGATGCAGCTTGAACGTATGCCTTTATTTGTGTGATCGGTAAAAATTACTGCTGTTTTGCTTCTTCTGTCGTTACCTGTTCTTGCCGGGGCCATTACTATGCTTTTAACTGATCGAAATTTAAATACAGCTTTTTTTGATCCTGCCGGTGGTGGGGATCCTATTTTGTATCAGCATTTGTTT
>IM_2009_10090_Myurella_sp. 
ACGTTATATATTTTATTTGGAATGTGATCAGGTTTAGTTGGTACAGCTCTCAGTCTTCTTATTCGAGCTGAGTTAGGACAGCCTGGAGCATTACTTGGGGATGATCAGTTGTATAATGTTATTGTAACAGCTCATGCTTTTGTAATAATTTTCTTTTTAGTAATACCGATAATAATTGGAGGATTTGGGAATTGGTTAGTTCCTCTGATGTTGGGGGCTCCTGATATGGCTTTTCCTCGTTTAAATAACATGAGTTTTTGACTTTTACCTCCTGCGTTATTATTGTTGTTGTCTTCATCTGCAGTTGAAAGAGGGGTGGGGACAGGTTGGACTGTTTATCCACCTTTAGCTGGAAATTTGGCTCATGCTGGTGGATCTGTAGATTTAGCTATCTTTTCTTTGCATCTTGCAGGTGCCTCTTCTATTTTAGGTGCGGTAAATTTTATTACTACAATTATTAATATGCGGTGGCAGGGAATGCAACTTGAGCGTATGCCTTTATTTGTTTGATCTGTAAAAATTACTGCCATTTTACTTCTTTTATCGTTACCTGTTCTTGCTGGAGCGATTACTATACTGTTAACTGATCGTAATTTAAATACAGCTTTCTTTGATCCTGCAGGAGGTGGAGATCCAATTTTATATCAGCATTTGTTT
>IM_2009_10091_Myurella_sp. 
ACGTTATATATTTTATTTGGAATGTGATCAGGTTTAGTTGGTACAGCTCTCAGTCTTCTTATTCGAGCTGAGTTAGGACAGCCTGGAGCATTACTTGGGGATGATCAGTTGTATAATGTTATTGTAACAGCTCATGCTTTTGTAATAATTTTCTTTTTAGTAATACCGATAATAATTGGAGGATTTGGGAATTGGTTAGTTCCTCTGATGTTGGGGGCTCCTGATATGGCTTTTCCTCGTTTAAATAACATGAGTTTTTGACTTTTACCTCCTGCGTTATTATTGTTGTTGTCTTCATCTGCAGTTGAAAGAGGGGTGGGGACAGGTTGGACTGTTTATCCACCTTTAGCTGGAAATTTGGCTCATGCTGGTGGATCTGTAGATTTAGCTATCTTTTCTTTGCATCTTGCAGGTGCCTCTTCTATTTTAGGTGCGGTAAATTTTATTACTACAATTATTAATATGCGGTGGCAGGGAATGCAACTTGAGCGTATGCCTTTATTTGTTTGATCTGTAAAAATTACTGCCATTTTACTTCTTTTGTCGTTACCTGTTCTTGCTGGAGCGATTACTATACTGTTAACTGATCGTAATTTAAATACAGCTTTCTTTGATCCTGCAGGAGGTGGAGATCCAATTTTATATCAGCATTTGTTT
>IM_2009_10092_Myurella_sp. 
ACGTTATATATTTTATTTGGAATGTGATCAGGTTTAGTTGGTACAGCTCTCAGTCTTCTTATTCGAGCTGAGTTAGGACAGCCTGGAGCATTACTTGGGGATGATCAGTTGTATAATGTTATTGTAACAGCTCATGCTTTTGTAATAATTTTCTTTTTAGTAATACCGATAATAATTGGAGGATTTGGGAATTGGTTAGTTCCTCTGATGTTGGGGGCTCCTGATATGGCTTTTCCTCGTTTAAATAACATGAGTTTTTGACTTTTACCTCCTGCGTTATTATTGTTGTTGTCTTCATCTGCAGTTGAAAGAGGGGTGGGGACAGGTTGGACTGTTTATCCACCTTTAGCTGGAAATTTGGCTCATGCTGGTGGATCTGTAGATTTAGCTATCTTTTCTTTGCATCTTGCAGGTGCCTCTTCTATTTTAGGTGCGGTAAATTTTATTACTACAATTATTAATATGCGGTGGCAGGGAATGCAACTTGAGCGTATGCCTTTATTTGTTTGATCTGTAAAAATTACTGCCATTTTACTTCTTTTATCGTTACCTGTTCTTGCTGGAGCGATTACTATACTGTTAACTGATCGTAATTTAAATACAGCTTTCTTTGATCCTGCAGGAGGTGGAGATCCAATTTTATATCAGCATTTGTTT
>IM_2009_10093_Terebra_textilis 
ACATTATATATTTTATTCGGAATATGATCGGGTTTGGTTGGTACGGCTTTAAGTCTTCTTATTCGAGCTGAGTTAGGTCAGCCTGGGGCATTGCTTGGGGACGATCAACTATATAATGTTATTGTAACAGCTCATGCTTTTGTAATAATTTTTTTTCTAGTAATACCAATAATGATTGGTGGGTTTGGGAACTGATTGGTTCCTTTAATATTAGGAGCTCCTGATATGGCTTTTCCTCGTTTAAATAATATAAGTTTTTGATTATTGCCTCCTGCATTACTATTGTTGTTGTCTTCGTCTGCGGTAGAGAGAGGGGTAGGAACAGGTTGAACTGTATATCCTCCTTTGGCTGGAAATTTAGCTCATGCTGGTGGTTCAGTGGATTTAGCTATTTTTTCTTTACATCTTGCGGGTGCTTCTTCTATTTTAGGTGCGGTAAATTTTATTACTACGATTATTAATATACGATGACAGGGGATGCAGCTTGAACGTATGCCTTTATTTGTGTGATCGGTAAAAATTACTGCTGTTTTGCTTCTTCTGTCGTTACCTGTTCTTGCCGGGGCCATTACTATGCTTTTAACTGATCGAAATTTAAATACAGCTTTTTTTGATCCTGCCGGTGGTGGGGATCCTATTTTGTATCAGCATTTGTTT
>IM_2009_10094_Myurella_sp. 
------TATATTTTATTTGGAATGTGATCAGGTTTAGTTGGTACAGCTCTCAGTCTTCTTATTCGAGCTGAGTTAGGACAGCCTGGAGCATTACTTGGGGATGATCAGTTGTATAATGTTATTGTAACAGCTCATGCTTTTGTAATAATTTTCTTTTTAGTAATACCGATAATAATTGGAGGATTTGGGAATTGGTTAGTTCCTCTGATGTTGGGGGCTCCTGATATGGCTTTTCCTCGTTTAAATAACATGAGTTTTTGACTTTTACCTCCTGCGTTATTATTGTTGTTGTCTTCATCTGCAGTTGAAAGAGGGGTGGGGACAGGTTGGACTGTTTATCCACCTTTAGCTGGAAATTTGGCTCATGCTGGTGGATCTGTAGATTTAGCTATCTTTTCTTTGCATCTTGCAGGTGCCTCTTCTATTTTAGGTGCGGTAAATTTTATTACTACAATTATTAATATGCGGTGGCAGGGAATGCAACTTGAGCGTATGCCTTTATTTGTTTGATCTGTAAAAATTACTGCCATTTTACTTCTTTTATCGTTACCTGTTCTTGCTGGAGCGATTACTATACTGTTAACTGATCGTAATTTAAATACAGCTTTCTTTGATCCTGCAGGAGGTGGAGATCCAATTTTATATCAGCATTTGTTT
>IM_2009_10095_Terebra_textilis 
ACCTCATATATTTTATTCGGAATATGATCGGGTTTGGTTGGTACGGCTTTAAGTCTTCTTATTCGAGCTGAGTTAGGTCAGCCTGGGGCATTGCTTGGGGACGATCAACTATATAATGTTATTGTAACAGCTCATGCTTTTGTAATAATTTTTTTTCTAGTAATACCAATAATGATTGGTGGGTTTGGGAACTGATTGGTTCCTTTAATATTAGGAGCTCCTGATATGGCTTTTCCTCGTTTAAATAATATAAGTTTTTGATTATTGCCTCCTGCATTACTATTGTTGTTGTCTTCGTCTGCGGTAGAGAGAGGGGTAGGAACAGGTTGAACTGTATATCCTCCTTTGGCTGGAAATTTAGCTCATGCTGGTGGTTCAGTGGATTTAGCTATTTTTTCTTTACATCTTGCGGGTGCTTCTTCTATTTTAGGTGCGGTAAATTTTATTACTACGATTATTAATATACGATGACAGGGGATGCAGCTTGAACGTATGCCTTTATTTGTGTGATCGGTAAAAATTACTGCTGTTTTGCTTCTTCTGTCGTTACCTGTTCTTGCCGGGGCCATTACTATGCTTTTAACTGATCGAAATTTAAATACAGCTTTTTTTGATCCTGCCGGTGGTGGGGATCCTATTTTGTATCAGCATTTGTTT
>IM_2009_10096_Myurella_sp. 
ACGTTATATATTTTATTTGGAATGTGATCAGGTTTAGTTGGTACAGCTCTCAGTCTTCTTATTCGAGCTGAGTTAGGACAGCCTGGAGCATTACTTGGGGATGATCAGTTGTATAATGTTATTGTAACAGCTCATGCTTTTGTAATAATTTTCTTTTTAGTAATACCGATAATAATTGGAGGATTTGGGAATTGGTTAGTTCCTCTGATGTTGGGGGCTCCTGATATGGCTTTTCCTCGTTTAAATAACATGAGTTTTTGACTTTTACCTCCTGCGTTATTATTGTTGTTGTCTTCATCTGCAGTTGAAAGAGGGGTGGGGACAGGTTGGACTGTTTATCCACCTTTAGCTGGAAATTTGGCTCATGCTGGTGGATCTGTAGATTTAGCTATCTTTTCTTTGCATCTTGCAGGTGCCTCTTCTATTTTAGGTGCGGTAAATTTTATTACTACAATTATTAATATGCGGTGGCAGGGAATGCAACTTGAGCGTATGCCTTTATTTGTTTGATCTGTAAAAATTACTGCCATTTTACTTCTTTTATCGTTACCTGTTCTTGCTGGAGCGATTACTATACTGTTAACTGATCGTAATTTAAATACAGCTTTCTTTGATCCTGCAGGAGGTGGAGATCCAATTTTATATCAGCATTTGTTT
>IM_2009_10097_Myurella_sp. 
------------------------------GGTTTAGTTGGTACAGCTCTCAGTCTTCTTATTCGAGCTGAGTTAGGACAGCCTGGAGCATTACTTGGGGATGATCAGTTGTATAATGTTATTGTAACAGCTCATGCTTTTGTAATAATTTTCTTTTTAGTAATACCGATAATAATTGGAGGATTTGGGAATTGGTTAGTTCCTCTGATGTTGGGGGCTCCTGATATGGCTTTTCCTCGTTTAAATAACATGAGTTTTTGACTTTTACCTCCTGCGTTATTATTGTTGTTGTCTTCATCTGCAGTTGAAAGAGGGGTGGGGACAGGTTGGACTGTTTATCCACCTTTAGCTGGAAATTTGGCTCATGCTGGTGGATCTGTAGATTTAGCTATCTTTTCTTTGCATCTTGCAGGTGCCTCTTCTATTTTAGGTGCGGTAAATTTTATTACTACAATTATTAATATGCGGTGGCAGGGAATGCAACTTGAGCGTATGCCTTTATTTGTTTGATCTGTAAAAATTACTGCCATTTTACTTCTTTTATCGTTACCTGTTCTTGCTGGAGCGATTACTATACTGTTAACTGATCGTAATTTAAATACAGCTTTCTTTGATCCTGCAGGAGGTGGAGATCCAATTTTATATCAGCATTTGTTT
>IM_2009_10098_Myurella_nebulosa 
ACGTTATATATTTTATTTGGAATGTGATCAGGTCTGGTAGGAACAGCTTTAAGACTTCTTATTCGGGCCGAATTAGGACAACCTGGAGCGTTGCTTGGTGATGATCAACTATACAATGTTATTGTAACAGCTCATGCTTTTGTAATAATCTTTTTTTTGGTGATGCCTATGATAATTGGTGGGTTTGGAAACTGGTTGGTTCCTTTGATGTTGGGGGCTCCAGATATGGCTTTTCCTCGTTTAAATAATATGAGTTTTTGACTTTTACCTCCTGCATTATTGCTGTTGCTATCCTCGTCGGCTGTGGAAAGAGGGGTAGGAACTGGTTGAACTGTGTATCCACCTTTGGCTGGAAACTTGGCTCATGCTGGTGGTTCAGTGGATTTAGCTATTTTTTCTTTACACCTTGCAGGTGCCTCTTCTATTTTAGGTGCAGTAAATTTTATTACTACAATTATTAATATACGATGACAAGGGATACAACTTGAGCGTATGCCTTTATTCGTTTGATCGGTAAAGATTACAGCTGTGTTGCTTCTTTTATCATTGCCCGTGCTCGCAGGTGCTATTACAATGCTTTTAACAGATCGAAATTTGAATACAGCTTTTTTTGATCCTGCCGGTGGTGGAGATCCTATTTTGTATCAACATTTATTT
>IM_2009_10099_Myurella_nebulosa 
ACGTTATATATTTTATTTGGAATGTGATCAGGTCTGGTAGGAACAGCTTTAAGACTTCTTATTCGGGCTGAATTAGGACAACCTGGAGCGTTGCTTGGTGATGATCAACTATACAATGTTATTGTAACAGCTCATGCTTTTGTAATAATCTTTTTTTTGGTGATGCCTATGATAATTGGTGGGTTTGGAAACTGGTTGGTTCCTTTAATGTTGGGGGCTCCAGATATGGCTTTTCCTCGTTTAAATAATATGAGTTTTTGACTTTTACCTCCTGCATTATTACTGTTGCTATCCTCGTCGGCTGTGGAAAGAGGGGTAGGAACTGGTTGAACTGTGTATCCACCTTTGGCTGGAAACTTGGCTCATGCTGGTGGTTCAGTGGATTTAGCTATTTTTTCTTTACACCTTGCAGGTGCTTCTTCTATTTTAGGTGCAGTAAATTTTATTACTACAATTATTAATATACGATGACAAGGGATGCAACTTGAGCGTATACCTTTATTCGTTTGATCGGTAAAGATTACAGCTGTGTTGCTTCTTTTATCATTGCCCGTGCTCGCAGGTGCTATTACAATGCTTTTAACAGATCGAAATTTGAATACAGCTTTTTTTGATCCTGCAGGTGGTGGAGATCCTATTTTGTATCAACATTTATTT
>IM_2009_10100_Triplostephanus_triseriatus 
ACATTATATATTCTATTTGGGATGTGGTCTGGTCTTGTTGGTACTGCTCTAAGTCTTCTTATTCGTGCTGAGTTAGGACAACCTGGAGCTTTGTTAGGTGATGACCAGTTGTATAATGTTATTGTTACAGCCCATGCTTTTGTAATAATTTTCTTTTTAGTTATGCCTATGATAATTGGAGGATTTGGTAATTGATTAGTTCCTTTAATATTAGGGGCTCCTGATATGGCTTTTCCTCGTTTAAATAATATAAGTTTTTGACTGTTGCCTCCTGCGCTTTTATTACTTCTATCTTCATCCGCAGTTGAAAGAGGAGTAGGAACTGGATGAACGGTATATCCTCCTTTAGCTGGGAATTTGGCTCACGCCGGTGGGTCGGTAGATTTAGCTATTTTTTCTTTACATCTAGCAGGTGCTTCTTCTATTTTAGGAGCGGTAAATTTTATTACTACAATTATTAACATACGGTGACAAGGAATGCAACTTGAGCGTCTTCCATTGTTTGTATGGTCTGTAAAAATTACTGCTGTTTTACTTCTTTTATCGTTACCTGTTCTTGCGGGTGCTATTACTATGCTTTTAACTGATCGAAATTTAAACACGGCGTTTTTCGATCCAGCAGGAGGTGGAGATCCTATTCTTTATCAGCATTTATTT
>IM_2009_10102_Triplostephanus_triseriatus 
ACATTATATATTCTATTTGGGATGTGGTCTGGTCTTGTTGGTACTGCTCTAAGTCTTCTTATTCGTGCTGAGTTAGGACAACCTGGAGCTTTGTTAGGTGATGACCAGTTGTATAATGTTATTGTTACAGCCCATGCTTTTGTAATAATTTTCTTTTTAGTTATGCCTATGATAATTGGAGGATTTGGTAATTGATTAGTTCCTTTAATATTAGGGGCTCCTGATATGGCTTTTCCTCGTTTAAATAATATAAGTTTTTGACTGTTGCCTCCTGCGCTTTTATTACTTCTATCTTCATCCGCAGTTGAAAGAGGAGTAGGAACTGGATGAACGGTATATCCTCCTTTAGCTGGGAATTTGGCTCACGCCGGTGGGTCGGTAGATTTAGCTATTTTTTCTTTACATCTAGCAGGTGCTTCTTCTATTTTAGGAGCGGTAAATTTTATTACTACAATTATTAACATACGGTGACAAGGAATGCAACTTGAGCGTCTTCCATTGTTTGTATGGTCTGTAAAAATTACTGCTGTTTTACTTCTTTTATCGTTACCTGTTCTTGCGGGTGCTATTACTATGCTTTTAACTGATCGAAATTTAAACACGGCGTTTTTCGATCCAGCAGGAGGTGGAGATCCTATTCTTTATCAGCATTTATTT
>IM_2009_10104_Hastula_hectica 
ACGTTATATATTTTATTTGGGATATGATCAGGTTTGGTTGGAACTGCTTTAAGTCTACTTATTCGTGCTGAATTAGGGCAACCTGGTGCATTACTTGGAGATGATCAATTGTATAATGTTATTGTAACAGCTCATGCTTTTGTAATAATTTTCTTTTTGGTAATACCGATGATAATTGGTGGATTTGGAAATTGATTGGTGCCATTGATATTAGGGGCTCCAGATATAGCTTTTCCTCGTTTAAATAATATAAGTTTTTGACTTTTACCTCCAGCATTATTATTGCTTTTGTCTTCGTCTGCGGTAGAAAGTGGAGTTGGGACTGGATGAACGGTTTATCCACCTTTAGCGGGGAATCTAGCTCATGCTGGTGGTTCGGTGGATTTGGCTATTTTTTCTTTACATCTTGCTGGTGCTTCTTCAATTCTAGGGGCAGTGAATTTTATTACTACAATTATCAATATGCGGTGGCAGGGAATGCAGCTTGAGCGTCTACCTTTATTTGTTTGATCCGTTAAAATTACCGCTGTGCTATTACTTCTATCTTTGCCTGTTCTTGCCGGTGCTATTACTATGCTTTTAACTGATCGAAATTTAAATACGGCTTTTTT----------------------------------------------
>IM_2009_10106_Hastula_stylata 
ACGTTGTATATTTTATTTGGGATGTGATCAGGTTTAGTTGGAACTGCGTTAAGTTTACTTATTCGTGCTGAGTTAGGTCAGCCTGGTGCGTTGCTTGGAGATGATCAATTATATAATGTTATTGTAACAGCTCATGCTTTTGTAATAATTTTTTTCTTGGTTATGCCAATAATGATTGGTGGTTTTGGAAATTGATTGGTGCCTTTAATATTAGGAGCTCCAGATATGGCTTTCCCCCGTTTAAACAACATAAGTTTCTGACTTTTACCTCCTGCATTGTTATTACTCTTATCTTCATCTGCAGTGGAAAGTGGAGTTGGAACTGGATGAACTGTATATCCACCTTTGGCTGGGAATTTGGCTCATGCTGGTGGTTCGGTGGATTTAGCTATTTTTTCTTTGCATCTTGCGGGTGCTTCTTCTATTTTAGGGGCTGTGAATTTTATCACTACGATTATTAATATACGATGACAAGGAATGCAACTTGAGCGTCTTCCTTTATTTGTTTGGTCAGTTAAAATTACTGCTGTTTTATTGCTTTTGTCATTGCCTGTTCTTGCGGGAGCTATTACTATACTTTTAACTGATCGAAATCTAAATACTGCCTTTTTTGATCCAGCAGGAGGTGGAGATCCTATTTTGTATCAACATTTGTTT
>IM_2009_10108_Triplostephanus_triseriatus 
ACATTATATATTCTATTTGGGATGTGGTCTGGTCTTGTTGGTACTGCTCTAAGTCTTCTTATTCGTGCTGAATTAGGACAACCTGGAGCTTTGTTAGGTGATGACCAGTTGTATAATGTTATTGTTACAGCTCATGCTTTTGTAATAATTTTCTTTTTAGTTATGCCTATGATAATTGGAGGATTTGGTAATTGATTAGTTCCTTTAATATTAGGGGCTCCTGATATGGCTTTTCCTCGTTTAAATAATATAAGTTTTTGACTGTTGCCTCCTGCACTTTTATTACTTCTATCTTCATCCGCAGTTGAAAGAGGAGTAGGAACTGGATGAACGGTATATCCTCCTTTAGCTGGGAATTTGGCTCACGCCGGTGGGTCAGTAGATTTAGCTATTTTTTCTTTACATCTAGCAGGTGCTTCTTCTATTTTAGGAGCGGTAAATTTTATTACTACAATTATTAACATACGGTGACAAGGAATGCAACTTGAGCGTCTTCCATTGTTTGTATGGTCTGTAAAAATTACTGCTGTTTTACTTCTTTTATCGTTACCTGTTCTTGCGGGTGCTATTACTATGCTTTTGACTGATCGAAATTTAAATACAGCGTTTTTCGATCCAGCAGGAGGTGGAGATCCTATTCTTTATCAACATTTATTT
>IM_2009_10111_Duplicaria_sp._01 
ACATTGTATATTCTATTTGGGATGTGATCAGGCCTAGTTGGAAATGCATTAAGTTTTTTTATTCGGGCTGAGTTAGGTCAACCTGGGGCTTTACTTGGTGATGATCAATTGTACAATGTTATTGTGACAGCTCATGCTTTTGTAATGATTTTTTTTTTAGTTATGCCCATAATAATTGGTGGATTCGGTAATTGATTGGTTCCGCTGATATTAGGTGCTCCAGATATGGCTTTTCCTCGTCTAAATAACATGAGTTTTTGACTTTTACCTCCTGCGTTGTTATTGTTATTGTCGTCTTCAGCAGTAGAGAGTGGGGTTGGGACCGGTTGAACTGTTTATCCTCCATTGGCTGGAAATTTAGCTCACGCCGGTGGATCGGTAGATTTAGCTATTTTTTCTTTACACCTTGCAGGTGCATCGTCTATTTTAGGTGCTGTAAATTTTATTACAACAATTATCAATATACGATGACAGGGGATACAGTTTGAGCGTCTTCCATTATTTGTGTGGTCTGTAAAAATTACTGCTATTTTACTTCTTTTATCTTTACCGGTTCTTGCGGGTGCAATTACTATACTTTTAACTGATCGAAATTTGAATACAGCTTTTTTTGATCCAGCAGGTGGTGAAAATCCTATTTTATATCAACATTTATTT
>IM_2009_10112_Euterebra_fuscolutea 
ACCTTATATATTTTATTTGGAATGTGATCAGGTTTAGTTGGGACTGCATTAAGTCTTCTTATTCGGGCTGAGTTAGGTCAGCCTGGGGCTTTACTTGGTGATGATCAATTATATAATGTTATTGTAACAGCTCATGCTTTTGTAATGATTTTTTTTTTAGTTATGCCTATGATAATTGGTGGATTTGGTAATTGGTTGGTTCCACTGATGTTAGGTGCTCCGGATATAGCTTTTCCTCGTTTAAATAATATAAGTTTTTGACTTTTACCCCCTGCATTGTTGTTGTTATTGTCGTCTTCAGCGGTAGAAAGTGGGGTTGGGACTGGTTGAACTGTTTATCCTCCTTTAGCTGGAAACTTAGCTCATGCTGGTGGATCAGTAGATTTAGCTATTTTTTCTTTACATCTTGCAGGTGCATCTTCTATTTTAGGTGCTGTAAATTTTATTACAACAATTATTAACATACGATGACAGGGGATGCAATTTGAACGTCTTCCATTGTTTGTTTGATCTGTAAAAATTACTGCTATTTTACTTCTCTTATCTTTACCAGTTCTTGCGGGTGCAATTACTATACTTTTAACTGATCGAAATTTGAATACAGCTTTTTTTGATCCCGCAGGTGGTGAAAATCCTATTTTATATCACCATTTATTC
>IM_2009_10113_Duplicaria_sp._02 
ACATTATATATTTTATTTGGTATGTGATCAGGTTTAGTTGGGACTGCTTTAAGTCTTCTTATTCGAGCTGAATTAGGGCAACCCGGGGCTTTGCTTGGGGATGATCAGTTATATAATGTTATTGTAACAGCTCATGCTTTTGTAATAATTTTTTTTCTAGTTATACCTATGATAATCGGTGGGTTCGGTAATTGGTTAGTACCTTTAATATTAGGTGCTCCAGATATGGCCTTTCCTCGTTTAAATAATATAAGTTTTTGGCTTCTACCTCCTGCGTTATTACTATTATTATCGTCTTCAGCAGTAGAAAGGGGAGTTGGAACTGGTTGAACTGTATATCCTCCATTGTCTGGGAATTTGGCTCATGCTGGTGGATCTGTAGATTTAGCTATTTTTTCTTTACATCTTGCAGGTGCTTCTTCTATTTTAGGTGCTGTAAATTTTATTACAACAATTATTAATATACGATGACAAGGAATGCAATTTGAGCGTCTTCCGTTATTTGTTTGATCTGTAAAAATTACTGCTGTTCTACTTTTATTATCTTTACCAGTTCTTGCGGGTGCTATTACTATGCTTTTAACTGATCGAAATTTAAATACAGCTTTTTTCGATCCAGCAGGTGGTGGAGATCCTATCTTGTATCAGCACTTGTTT
>IM_2009_10114_Euterebra_fuscolutea 
------------------------------------------ACTGCATTAAGTCTTCTTATTCGGGCTGAGTTAGGTCAGCCAGGGGCTTTACTTGGTGATGATCAATTATATAATGTTATTGTAACAGCTCATGCTTTTGTAATGATTTTTTTTTTAGTTATGCCTATGATAATTGGGGGATTTGGTAATTGGTTGGTTCCACTGATGTTAGGTGCTCCGGATATAGCTTTTCCTCGTTTAAATAATATAAGTTTTTGACTTTTACCCCCTGCATTGTTGTTGTTATTGTCGTCTTCAGCGGTAAAAAGTGGGGTTGGGACTGGTTGAACTGTTTATCCTCCTTTAGCTGGAAACTTAGCTCATGCTGGTGGATCAGTAAATTTAGCTATTTTTTCTTTACATCTTGCAGGTGCATCTTCTATTTTAGGTGCTGTAAATTTTATTACAACAATTATTAACATACGATGACAGGGGATGCAATTTGAACGTCTTCCATTGTTTGTTTGATCTGAAAAAATTACGGCTATTTTACTTCTCTTATCTTTACCAGTTCTTGCGGGTGCAATTACCATACTTTTAACTGATCGAAATTTGAATACAGCTTTTTTTGATCCTGCAGGTGGTGGAGATCCTATTTTATATCACCATTTATTC
>IM_2009_10115_Duplicaria_sp._01 
ACATTGTATATTTTATTTGGGATGTGATCAGGCCTAGTTGGAACTGCATTAAGTTTTCTTATTCGGGCTGAGTTAGGTCAACCTGGGGCTTTACTTGGTGATGATCAATTGTACAATGTTATTGTGACAGCTCATGCTTTTGTAATGATTTTTTTTTTAGTTATGCCCATAATAATTGGTGGATTCGGTAATTGATTGGTTCCGCTGATATTAGGTGCTCCAGATATGGCTTTTCCTCGTCTAAATAACATGAGTTTTTGACTTTTACCTCCTGCGTTGTTATTGTTATTGTCGTCTTCAGCAGTAGAGAGTGGGGTTGGGACCGGTTGAACTGTTTATCCTCCATTGGCTGGAAATTTAGCTCACGCTGGTGGATCGGTAGATTTAGCTATTTTTTCTTTACACCTTGCAGGTGCATCGTCTATTTTAGGTGCTGTAAATTTTATTACAACAATTATCAATATACGATGACAGGGGATACAGTTTGAGCGTCTTCCATTATTTGTGTGGTCTGTAAAAATTACTGCTATTTTACTTCTTTTATCTTTACCGGTTCTTGCGGGTGCAATTACTATACTTTTAACTGATCGAAATTTGAATACAGCTTTTTTTGATCCAGCAGGTGGTGGAAATCCTATTTTATATCAACATTTATTT
>IM_2009_10117_Duplicaria_sp._01 
ACATTGTATATTCTATTTGGGATGTGATCAGGCCTAGTTGGAACTGCATTAAGTCTTCTTATTCGGGCTGAGTTAGGTCAACCTGGGGCTTTACTTGGTGATGATCAATTGTACAATGTTATTGTGACAGCTCATGCTTTTGTAATGATTTTTTTTTTAGTTATGCCCATAATAATTGGTGGATTCGGTAATTGATTGGTTCCGCTGATATTAGGTGCTCCAGATATGGCTTTTCCTCGTCTAAATAACATGAGTTTTTGACTTTTACCTCCTGCGTTGTTATTGTTATTGTCGTCTTCAGCAGTAGAGAGTGGGGTTGGGACCGGTTGAACTGTTTATCCTCCATTGGCTGGAAATTTAGCTCACGCCGGTGGATCGGTAGATTTAGCTATTTTTTCTTTACACCTTGCAGGTGCATCGTCTATTTTAGGTGCTGTAAATTTTATTACAACAATTATCAATATACGATGACAGGGTATACAGTTTGAGCGTCTTCCATTATTTGTGTGGTCTGTAAAAATTACTGCTATTTTACTTCTTTTATCTTTACCGGTTCTTGCGGGTGCAATTACTATACTTTTAACTGATCGAAATTTGAATACAGCTTTTTTTGATCCAGCAGGTGGTGGAGATCCTATTTTATATCAACATTTATTT
>IM_2009_10118_Hastulopsis_minipulchra 
ACCTTATATATTTTATTTGGGATATGATCAGGTTTAGTTGGTACGGCTCTAAGTTTTTTTATTCGAGCTGAATTGGGGCAGCCTGGAGCATTACTTGGAGATGATCAATTGTATAATGTTATTGTAACAGCTCATGCTTTTGTAATAATTTTTTTTTTAGTGATGCCAATGATAATTGGTGGTTTTGGAAATTGACTGGTTCCTTTAATGCTTGGAGCTCCTGATATGGCTTTTCCACGCCTAAATAACATAAGTTTTTGACTTTTACCTCCTGCGTTGTTGTTATTGTTATCTTCATCTGCAGTGGAAAGAGGAGTAGGGACAGGATGAACTGTTTATCCTCCTTTAGCTGGAAATTTGGCCCATGCTGGTGGGTCTGTAGATTTGGCTATTTTTTCTTTACATCTTGCAGGTGCTTCTTCTATTTTGGGTGCGGTAAATTTTATTACTACAATTATTAATATACGGTGACAAGGAATGCAGTTGGAGCGTATACCTTTATTTGTTTGGTCGGTGAAGATTACTGCTGTATTACTTTTATTGTCATTACCTGTTCTTGCTGGGGCTATTACTATGTTGTTAACTGATCGTAATTTAAACACAGCTTTTTTTGATCCTGCAGGAGGTGGAAATCCTATTTTATATCAACATCTGTTT
>IM_2009_10119_Hastulopsis_minipulchra 
ACCTTATATATTTTATTTGGGATATGATCAGGTTTAGTTGGTACGGCTTTAAGTTTTCTTATTCGAGCTGAATTGGGGCAGCCTGGAGCATTACTTGGAGATGATCAATTGTATAATGTTATTGTAACAGCTCATGCTTTTGTAATAATTTTTTTTTTAGTGATGCCAATGATAATTGGTGGTTTTGGAAATTGACTGGTTCCTTTAATGCTTGGAGCTCCTGATATGGCTTTTCCACGCCTAAATAACATAAGTTTTTGACTTTTACCTCCTGCGTTGTTGTTATTGTTATCTTCATCTGCAGTGGAAAGAGGAGTAGGGACAGGATGAACTGTTTATCCTCCTTTAGCTGGAAATTTGGCCCATGCTGGTGGGTCTGTAGATTTGGCTATTTTTTCTTTGCATCTTGCAGGTGCTTCTTCTATTTTGGGTGCGGTAAATTTTATTACTACAATTATTAATATACGGTGACAAGGAATGCAGTTGGAGCGTATACCTTTATTTGTTTGGTCGGTGAAGATTACTGCTGTATTACTTTTATTGTCATTACCTGTTCTTGCTGGGGCTATTACTATGTTGTTAACTGATCGTAATTTAAACACAGCTTTTTTTGATCCTGCAGGAGGTGGAAATCCTATTTTATATCAACATCTGTTT
>IM_2009_10120_Hastulopsis_minipulchra 
ACCTTATATATTTTATTTGGGATATGATCAGGTTTAGTTGGTACGGCTTTAAGTTTTTTTATTCGAGCTGAATTGGGGCAGCCTGGAGCATTACTTGGAGATGATCAATTGTATAATGTTATTGTAACAGCTCATGCTTTTGTAATAATTTTTTTTTTAGTGATGCCAATGATAATTGGTGGTTTTGGAAATTGACTGGTTCCTTTAATGCTTGGAGCTCCTGATATGGCTTTTCCACGCCTAAATAACATAAGTTTTTGACTTTTACCTCCTGCGTTGTTGTTATTGTTATCTTCATCTGCAGTGGAAAGAGGAGTAGGGACAGGATGAACTGTTTATCCTCCTTTAGCTGGAAATTTGGCCCATGCTGGTGGGTCTGTAGATTTGGCTATTTTTTCTTTGCATCTTGCAGGTGCTTCTTCTATTTTGGGTGCGGTAAATTTTATTACTACAATTATTAATATACGGTGACAAGGAATGCAGTTGGAGCGTATACCTTTATTTGTTTGGTCGGTGAAGATTACTGCTGTATTACTTTTATTGTCATTACCTGTTCTTGCTGGGGCTATTACTATGTTGTTAACTGATCGTAATTTAAACACAGCTTTTTTTGATCCTGCAGGAGGTGGAGATCCTATTTTATATCAACATCTGTTT
>IM_2009_10121_Terenolla_pygmaea 
ACATTATATATTTTATTTGGAATGTGATCGGGCTTAGTAGGTACGGCTTTAAGGCTTCTTATTCGAGCTGAGTTGGGGCAACCAGGGGCATTGCTTGGGGATGATCAACTTTATAATGTTATTGTAACAGCTCATGCTTTTGTAATAATCTTTTTTTTGGTTATGCCTATGATAATTGGGGGATTTGGTAATTGATTGGTTCCTTTAATGTTAGGGGCTCCAGATATGGCTTTCCCTCGTTTAAATAATATAAGTTTTTGACTTTTACCTCCTGCACTATTATTGTTGCTATCCTCATCTGCAGTAGAAAGAGGGGTGGGGACAGGTTGAACTGTATATCCACCTTTAGCCGGAAATCTGGCTCATGCTGGAGGTTCAGTGGATTTGGCTATTTTTTCTTTACATCTTGCAGGTGCTTCTTCTATTTTAGGTGCGGTAAATTTTATTACTACTATTATCAATATGCGATGGCAGGGAATGCAACTTGAACGAATGCCTTTATTTGTGTGATCAGTAAAAATTACTGCTGTTTTACTTCTCCTATCATTGCCTGTACTTGCGGGTGCTATTACTATACTTTTAACTGATCGAAATTTAAATACAGCTTTTTTTGATCCTGCAGGTGGTGGGGATCCTATTTTATATCAACATCTGTTT
>IM_2009_10122_Duplicaria_sp._03 
ACGTTATATATTTTATTTGGTATGTGATCAGGATTAGTAGGTACAGCTTTAAGCCTTCTTATTCGAGCTGAATTAGGTCAGCCTGGGGCATTGCTTGGGGATGATCAACTATATAATGTTATTGTAACAGCTCATGCTTTTGTAATAATTTTTTTCTTAGTGATGCCAATAATAATTGGTGGATTTGGAAATTGATTGGTTCCGTTAATATTAGGAGCTCCCGATATGGCTTTTCCTCGTTTAAATAATATAAGTTTTTGGCTTTTACCTCCTGCGTTATTACTATTATTATCTTCATCTGCGGTAGAGAGAGGGGTAGGAACTGGTTGAACTGTATATCCTCCTTTAGCTGGGAATTTGGCTCATGCAGGTGGTTCAGTGGATTTAGCTATTTTTTCTTTGCATCTTGCAGGTGCTTCTTCTATTTTAGGTGCAGTAAATTTTATTACTACTATTATTAACATGCGATGACAAGGAATGCAACTTGAACGTATGCCTTTATTTGTTTGATCAGTGAAAATTACTGCTGTCTTATTGTTATTATCTTTACCTGTTCTTGCTGGGGCTATTACTATGCTTTTAACTGATCGAAATTTAAATACAGCTTTTTTTGATCCAGCAGGTGGTGGAGATCCTATTTTGTATCAACATCTATTC
>IM_2009_10123_Duplicaria_sp._03 
ACGTTATATATTTTATTTGGTATGTGATCAGGATTAGTAGGTACAGCTTTAAGCCTTCTTATTCGAGCTGAATTAGGTCAGCCTGGAGCATTGCTTGGGGATGATCAACTATATAATGTTATTGTAACAGCTCATGCTTTTGTAATAATTTTTTTCTTAGTGATGCCAATAATAATTGGTGGATTTGGAAATTGATTGGTTCCGTTAATATTAGGAGCTCCCGATATGGCTTTTCCTCGTTTAAATAATATAAGTTTTTGGCTTTTACCTCCTGCGCTATTACTATTATTATCTTCATCTGCGGTAGAGAGAGGGGTAGGAACTGGTTGAACTGTATATCCTCCTTTAGCTGGGAATTTGGCTCATGCAGGTGGTTCAGTGGATTTAGCTATTTTTTCTTTGCATCTTGCAGGTGCTTCTTCTATTTTAGGTGCAGTAAATTTTATTACTACTATTATTAACATGCGATGACAAGGAATGCAACTTGAACGTATGCCTTTATTCGTTTGATCAGTGAAAATTACTGCTGTTTTATTGTTATTATCTTTACCTGTTCTTGCTGGGGCTATTACTATGCTTTTAACTGATCGAAATTTAAATACAGCTTTTTTTGATCCAGCAGGTGGTGGAGATCCTATTTTGTATCAACATCTATTC
>IM_2009_10124_Duplicaria_sp._03 
ACGTTATATATTTTATTTGGTATGTGATCAGGATTAGTAGGTACAGCTTTAAGCCTTCTTATTCGAGCTGAATTAGGTCAGCCTGGAGCATTGCTTGGGGATGATCAACTATATAATGTTATTGTAACAGCTCATGCTTTTGTAATAATTTTTTTCTTAGTGATGCCAATAATAATTGGTGGATTTGGAAATTGATTGGTTCCGTTAATATTAGGAGCTCCCGATATGGCTTTTCCTCGTTTAAATAATATAAGTTTTTGGCTTTTACCTCCTGCGCTATTACTATTATTATCTTCATCTGCGGTAGAGAGAGGGGTAGGAACTGGTTGAACTGTATATCCTCCTTTAGCTGGGAATTTGGCTCATGCAGGTGGTTCAGTGGATTTAGCTATTTTTTCTTTGCATCTTGCAGGTGCTTCTTCTATTTTAGGTGCAGTAAATTTTATTACTACTATTATTAACATGCGATGACAAGGAATGCAACTTGAACGTATGCCTTTATTCGTTTGATCAGTGAAAATTACTGCTGTTTTATTGTTATTATCTTTACCTGTTCTTGCTGGGGCTATTACTATGCTTTTAACTGATCGAAATTTAAATACAGCTTTTTTTGATCCAGCAGGTGGTGGAGATCCTATTTTGTATCAACATCTATTC
>IM_2009_10125_Duplicaria_sp._03 
ACGTTATATATTTTATTTGGTATGTGATCAGGATTAGTAGGTACAGCTTTAAGCCTTCTTATTCGAGCTGAATTAGGTCAGCCTGGGGCATTGCTTGGGGATGATCAACTATATAATGTTATTGTAACAGCTCATGCTTTTGTAATAATTTTTTTCTTAGTGATGCCAATAATAATTGGTGGATTTGGAAATTGATTGGTTCCGTTAATATTAGGAGCTCCCGATATGGCTTTTCCTCGTTTAAATAATATAAGTTTTTGGCTTTTACCTCCTGCGTTATTACTATTATTATCTTCATCTGCGGTAGAGAGAGGGGTAGGAACTGGTTGAACTGTATATCCTCCTTTGGCTGGGAATTTGGCTCATGCAGGTGGTTCAGTGGATTTAGCTATTTTTTCTTTGCACCTTGCAGGTGCTTCTTCTATTTTAGGTGCAGTAAATTTTATTACTACTATTATTAACATGCGATGACAAGGAATGCAACTTGAACGTATGCCTTTATTCGTTTGATCAGTGAAAATTACTGCTGTTTTATTGTTATTATCTTTACCTGTTCTTGCTGGGGCTATTACTATGCTTTTAACTGATCGAAATTTAAATACAGCTTTTTTTGATCCAGCAGGTGGTGGAGATCCTATTTTGTATCAACATCTATTC
>IM_2009_10126_Duplicaria_sp._03 
ACGTTATATATTTTATTTGGTATGTGATCAGGATTAGTAGGTACAGCTTTAAGCCTTCTTATTCGAGCTGAATTAGGTCAGCCTGGGGCATTGCTTGGGGATGATCAACTATATAATGTTATTGTAACAGCTCATGCTTTTGTAATAATTTTTTTCTTAGTGATGCCAATAATAATTGGTGGATTTGGAAATTGATTGGTTCCGTTAATATTAGGAGCTCCCGATATGGCTTTTCCTCGTTTAAATAATATAAGTTTTTGGCTTTTACCTCCTGCGTTATTACTATTATTATCTTCATCTGCGGTAGAGAGAGGGGTAGGAACTGGTTGAACTGTATATCCTCCTTTAGCTGGGAATTTGGCTCATGCAGGTGGTTCAGTGGATTTAGCTATTTTTTCTTTGCATCTTGCAGGTGCTTCTTCTATTTTAGGTGCAGTAAATTTTATTACTACTATTATTAACATGCGATGACAAGGAATGCAACTTGAACGTATGCCTTTATTTGTTTGATCAGTGAAAATTACTGCTGTCTTATTGTTATTATCTTTACCTGTTCTTGCTGGGGCTATTACTATGCTTTTAACTGATCGAAATTTAAATACAGCTTTTTTTGATCCAGCAGGTGGTGGAGATCCTATTTTGTATCAACATCTATTC
>IM_2009_10127_Euterebra_fuscolutea 
ACCTTATATATTTTATTTGGAATGTGATCAGGTTTAGTTGGGACTGCATTAAGTCTTCTTATTCGGGCTGAGTTAGGTCAGCCTGGGGCTTTACTTGGTGATGATCAATTATATAATGTTATTGTAACAGCTCATGCTTTTGTAATGATTTTTTTTTTAGTTATGCCTATGATAATTGGTGGATTTGGTAATTGGTTGGTTCCACTGATGTTAGGTGCTCCGGATATAGCTTTTCCTCGTTTAAATAATATAAGTTTTTGACTTTTACCCCCTGCATTGTTGTTGTTATTGTCGTCTTCAGCGGTAGAAAGTGGGGTTGGGACTGGTTGAACTGTTTATCCTCCTTTAGCTGGAAACTTAGCTCATGCTGGTGGATCAGTAGATTTAGCTATTTTTTCTTTACATCTTGCAGGTGCATCTTCTATTTTAGGTGCTGTAAATTTTATTACAACAATTATTAACATACGATGACAGGGGATGCAATTTGAACGTCTTCCATTGTTTGTTTGATCTGTAAAAATTACTGCTATTTTACTTCTCTTATCTTTACCAGTTCTTGCGGGTGCAATTACTATGCTTTTAACTGATCGAAATTTGAATACAGCTTTTTTTGATCCTGCAGGTGGTGGAAATCCTATTTTATATCACCATTTATTC
>IM_2009_10128_Hastulopsis_minipulchra 
ACCTTATATATTTTATTTGGGATATGATCAGGTTTAGTTGGTACGGCTCTAAGTCTTCTTATTCGAGCTGAATTGGGGCAGCCTGGAGCATTACTTGGAGATGATCAATTGTATAATGTTATTGTAACAGCTCATGCTTTTGTAATAATTTTTTTTTTAGTGATGCCAATGATAATTGGTGGTTTTGGAAATTGACTGGTTCCTTTAATGCTTGGAGCTCCTGATATGGCTTTTCCACGCCTAAATAACATAAGTTTTTGACTTTTACCTCCTGCGTTGTTGTTATTGTTATCTTCATCTGCAGTGGAAAGAGGAGTAGGGACAGGATGAACTGTTTATCCTCCTTTAGCTGGAAATTTGGCCCATGCTGGTGGGTCTGTAGATTTGGCTATTTTTTCTTTACATCTTGCAGGTGCTTCTTCTATTTTGGGTGCGGTAAATTTTATTACTACAATTATTAATATACGGTGACAAGGAATGCAGTTGGAGCGTATACCTTTATTTGTTTGGTCGGTGAAGATTACTGCTGTATTACTTTTATTGTCATTACCTGTTCTTGCTGGGGCTATTACTATGTTGTTAACTGATCGTAATTTAAACACAGCTTTTTTTGATCCTGCAGGAGGTGGAGATCCTATTTTATATCAACATCTGTTT
>IM_2009_10129_Hastulopsis_minipulchra 
ACCTTATATATTTTATTTGGGATATGATCAGGTTTAGTTGGTACGGCTTTAAGTTTTCTTATTCGAGCTGAATTGGGGCAGCCTGGAGCATTACTTGGAGATGATCAATTGTATAATGTTATTGTAACAGCTCATGCTTTTGTAATAATTTTTTTTTTAGTGATGCCAATGATAATTGGTGGTTTTGGAAATTGACTGGTTCCTTTAATGCTTGGAGCTCCTGATATGGCTTTTCCACGCCTAAATAACATAAGTTTTTGACTTTTGCCTCCTGCGTTGTTGTTATTGTTATCTTCATCTGCAGTGGAAAGAGGAGTAGGGACAGGATGAACTGTTTATCCTCCTTTAGCTGGAAATTTGGCCCATGCTGGTGGGTCTGTAGATTTGGCTATTTTTTCTTTGCATCTTGCAGGTGCTTCTTCTATTTTAGGTGCGGTAAATTTTATTACTACAATTATTAATATACGGTGACAAGGAATGCAGTTGGAGCGTATACCTTTATTTGTTTGGTCGGTGAAGATTACTGCTGTATTACTTTTATTGTCATTACCTGTTCTTGCTGGGGCTATTACTATGTTGTTAACTGATCGTAATTTAAACACAGCTTTTTTTGATCCTGCAGGAGGTGAGAATCCTATTTTATATCACCATCTGTTT
>IM_2009_10131_Hastulopsis_minipulchra 
ACCTTATATATTTTATTTGGGATATGATCAGGTTTAGTTGGTACGGCTTTAAGTTTTCTTATTCGAGCTGAATTGGGGCAGCCTGGAGCATTACTTGGAGATGATCAATTGTATAATGTTATTGTAACAGCTCATGCTTTTGTAATAATTTTTTTTTTAGTGATGCCAATGATAATTGGTGGTTTTGGAAATTGACTGGTTCCTTTAATGCTTGGAGCTCCTGATATGGCTTTTCCACGCCTAAATAACATAAGTTTTTGACTTTTACCTCCTGCGTTGTTGTTATTGTTATCTTCATCTGCAGTGGAAAGAGGAGTAGGGACAGGATGAACTGTTTATCCTCCTTTAGCTGGAAATTTGGCCCATGCTGGTGGGTCTGTAGATTTGGCTATTTTTTCTTTGCATCTTGCAGGTGCTTCTTCTATTTTGGGTGCGGTAAATTTTATTACTACAATTATTAATATACGGTGACAAGGAATGCAGTTGGAGCGTATACCTTTATTTGTTTGGTCGGTGAAGATTACTGCTGTATTACTTTTATTGTCATTACCTGTTCTTGCTGGGGCTATTACTATGTTGTTAACTGATCGTAATTTAAACACAGCTTTTTTTGATCCTGCAGGAGGTGGAAATCCTATTTTATATCAACATCTGTTT
>IM_2009_10133_Euterebra_fuscolutea 
ACCTTATATATTTTATTTGGAATGTGATCAGGTTTAGTTGGGACTGCATTAAGTCTTCTTATTCGGGCTGAGTTAGGTCAGCCTGGGGCTTTACTTGGTGATGATCAATTATATAATGTTATTGTAACAGCTCATGCTTTTGTAATGATTTTTTTTTTAGTTATGCCTATGATAATTGGTGGATTTGGTAATTGGTTGGTTCCACTGATGTTAGGTGCTCCGGATATAGCTTTTCCTCGTTTAAATAATATAAGTTTTTGACTTTTACCCCCTGCATTGTTGTTGTTATTGTCGTCTTCAGCGGTAGAAAGTGGGGTTGGGACTGGTTGAACTGTTTATCCTCCTTTAGCTGGAAACTTAGCTCATGCTGGTGGATCAGTAGATTTAGCTATTTTTTCTTTACATCTTGCAGGTGCATCTTCTATTTTAGGTGCTGTAAATTTTATTACAACAATTATTAATATACGATGACAGGGGATGCAATTTGAACGTCTTCCATTGTTTGTTTGATCTGTAAAAATTACTGCTATTTTACTTCTCTTATCTTTACCAGTTCTTGCGGGTGCAATTACTATACTTTTAACTGATCGAAATTTGAACACAGCTTTTTTTGATCCTGCAGGTGGTGGAAATCCTATTTTATATCACCATTTATTC
>IM_2009_10134_Duplicaria_sp._03 
ACGTTATATATTTTATTTGGTATGTGATCAGGATTAGTAGGTACAGCTTTAAGCCTTCTTATTGGAGCTGAATTAGGTCAGCCTGGAGCATTGCTTGGGGATGATCAACTATATAATGTTATTGTAACAGCTCATGCTTTTGTAATAATTTTTTTCTTAGTGATGCCAATAATAATTGGTGGATTTGGAAATTGATTGGTTCCGTTAATATTAGGAGCTCCCGATATGGCTTTTCCTCGTTTAAATAATATAAGTTTTTGGCTTTTACCTCCTGCGCTATTACTATTATTATCTTCATCTGCGGTAGAGAGAGGGGTAGGAACTGGTTGAACTGTATATCCTCCTTTAGCTGGGAATTTGGCTCATGCAGGTGGTTCAGTGGATTTAGCTATTTTTTCTTTGCATCTTGCAGGTGCTTCTTCTATTTTAGGTGCAGTAAATTTTATTACTACTATTATTAACATGCGATGACAAGGAATGCAACTTGAACGTATGCCTTTATTTGTTTGATCAGTGAAAATTACTGCTGTTTTATTGTTATTATCTTTACCTGTTCTTGCTGGGGCTATTACTATGCTTTTAACTGATCGAAATTTAAATACAGCTTTTTTTGATCCAGCAGGTGGTGGAGATCCTATTTTGTATCAACATCTATTC
>IM_2009_10136_Duplicaria_sp._03 
ACGTTATATATTTTATTTGGTATGTGATCAGGATTAGTAGGTACAGCTTTAAGCCTTCTTATTCGAGCTGAATTAGGTCAGCCTGGGGCATTGCTTGGGGATGATCAACTATATAATGTTATTGTAACAGCTCATGCTTTTGTAATAATTTTTTTCTTAGTGATGCCAATAATAATTGGTGGATTTGGAAATTGATTGGTTCCGTTAATATTAGGAGCTCCCGATATGGCTTTTCCTCGTTTAAATAATATAAGTTTTTGGCTTTTACCTCCTGCGTTATTACTATTATTATCTTCATCTGCGGTAGAGAGAGGGGTAGGAACTGGTTGAACTGTATATCCTCCTTTAGCTGGGAATTTGGCTCATGCAGGTGGTTCAGTGGATTTAGCTATTTTTTCTTTGCATCTTGCAGGTGCTTCTTCTATTTTAGGTGCAGTAAATTTTATTACTACTATTATTAACATGCGATGACAAGGAATGCAACTTGAACGTATGCCTTTATTTGTTTGATCAGTGAAAATTACTGCTGTCTTATTGTTATTATCTTTACCTGTTCTTGCTGGGGCTATTACTATGCTTTTAACTGATCGAAATTTAAATACAGCTTTTTTTGATCCAGCAGGTGGTGGAGATCCTATTTTGTATCAACATCTATTC
>IM_2009_10137_Duplicaria_sp._03 
ACGTTATATATTTTATTTGGTATGTGATCAGGATTAGTAGGTACAGCTTTAAGCCTTCTTATTCGAGCTGAATTAGGTCAGCCTGGAGCATTGCTTGGGGATGATCAACTATATAATGTTATTGTAACAGCTCATGCTTTTGTAATAATTTTTTTCTTAGTGATGCCAATAATAATTGGTGGATTTGGAAATTGATTGGTTCCGTTAATATTAGGAGCTCCCGATATGGCTTTTCCTCGTTTAAATAATATAAGTTTTTGGCTTTTACCTCCTGCGCTATTACTATTATTATCTTCATCTGCGGTAGAGAGAGGGGTAGGAACTGGTTGAACTGTATATCCTCCTTTAGCTGGGAATTTGGCTCATGCAGGTGGTTCAGTGGATTTAGCTATTTTTTCTTTGCATCTTGCAGGTGCTTCTTCTATTTTAGGTGCAGTAAATTTTATTACTACTATTATTAACATGCGATGACAAGGAATGCAACTTGAACGTATGCCTTTATTCGTTTGATCAGTGAAAATTACTGCTGTTTTATTGTTATTATCTTTACCTGTTCTTGCTGGGGCTATTACTATGCTTTTAACTGATCGAAATTTAAATACAGCTTTTTTTGATCCAGCAGGTGGTGGAGATCCTATTTTGTATCAACATCTATTC
>IM_2009_10138_Duplicaria_sp._03 
ACGTTATATATTTTATTTGGTATGTGATCAGGATTAGTAGGTACAGCTTTAAGCCTTCTTATTCGAGCTGAATTAGGTCAGCCTGGGGCATTGCTTGGGGATGATCAACTATATAATGTTATTGTAACAGCTCATGCTTTTGTAATAATTTTTTTCTTAGTGATGCCAATAATAATTGGTGGATTTGGAAATTGATTGGTTCCGTTAATATTAGGAGCTCCCGATATGGCTTTTCCTCGTTTAAATAATATAAGTTTTTGGCTTTTACCTCCTGCGTTATTACTATTATTATCTTCATCTGCGGTAGAGAGAGGGGTAGGAACTGGTTGAACTGTATATCCTCCTTTAGCTGGGAATTTGGCTCACGCCGGTGGTTCAGTGGATTTAGCTATTTTTTCTTTGCATCTTGCAGGTGCTTCTTCTATTTTAGGTGCAGTAAATTTTATTACTACTATTATTAACATGCGATGACAAGGAATGCAACTTGAACGTATGCCTTTATTCGTTTGATCAGTGAAAATTACTGCTGTTTTATTGTTATTATCTTTACCTGTTCTTGCTGGGGCTATTACTATGCTTTTAACTGATCGAAATTTAAATACAGCTTTTTTTGATCCAGCAGGTGGTGGAGATCCTATTTTGTATCAACATCTATTC
>IM_2009_10139_Duplicaria_sp._03 
ACGTTATATATTTTATTTGGTATGTGATCAGGATTAGTAGGTACAGCTTTAAGCCTTCTTATTCGAGCTGAATTAGGTCAGCCTGGGGCATTGCTTGGGGATGATCAACTATATAATGTTATTGTAACAGCTCATGCTTTTGTAATAATTTTTTTCTTAGTGATGCCAATAATAATTGGTGGATTTGGAAATTGATTGGTTCCGTTAATATTAGGAGCTCCCGATATGGCTTTTCCTCGTTTAAATAATATAAGTTTTTGGCTTTTACCTCCTGCGTTATTACTATTATTATCTTCATCTGCGGTAGAGAGAGGGGTAGGAACTGGTTGAACTGTATATCCTCCTTTAGCTGGGAATTTGGCTCATGCAGGTGGTTCAGTGGATTTAGCTATTTTTTCTTTGCATCTTGCAGGTGCTTCTTCTATTTTAGGTGCAGTAAATTTTATTACTACTATTATTAACATGCGATGACAAGGAATGCAACTTGAACGTATGCCTTTATTTGTTTGATCAGTGAAAATTACTGCTGTCTTATTGTTATTATCTTTACCTGTTCTTGCTGGGGCTATTACTATGCTTTTAACTGATCGAAATTTAAATACAGCTTTTTTTGATCCAGCAGGTGGTGGAGATCCTATTTTGTATCAACATCTATTC
>IM_2009_10140_Duplicaria_sp._03 
ACGTTATATATTTTATTTGGTATGTGATCAGGATTAGTAGGTACAGCTTTAAGCCTTCTTATTCGAGCTGAATTAGGTCAGCCTGGGGCATTGCTTGGGGATGATCAACTATATAATGTTATTGTAACAGCTCATGCTTTTGTAATAATTTTTTTCTTAGTGATGCCAATAATAATTGGTGGATTTGGAAATTGGTTGGTTCCGTTAATATTAGGAGCTCCCGATATGGCTTTTCCTCGTTTAAATAATATAAGTTTTTGGCTTTTACCTCCTGCGTTATTACTATTATTATCTTCATCTGCGGTAGAGAGAGGGGTAGGAACTGGTTGAACTGTATATCCTCCTTTAGCTGGGAATTTGGCTCATGCAGGTGGTTCAGTGGATTTAGCTATTTTTTCTTTGCATCTTGCAGGTGCTTCTTCTATTTTAGGTGCAGTAAATTTTATTACTACTATTATTAACATGCGATGACAAGGAATGCAACTTGAACGTATGCCTTTATTCGTTTGATCAGTGAAAATTACTGCTGTTTTATTGTTATTATCTTTACCTGTTCTTGCTGGGGCTATTACTATGCTTTTAACTGATCGAAATTTAAATACAGCTTTTTTTGATCCAGCAGGTGGTGGAGATCCTATTTTGTATCAACATCTATTC
>IM_2009_10141_Duplicaria_sp._03 
ACGTTATGTATTTTATTTGGTATGTGATCAGGAGTAGTAGGTACAGCTGTAAGCCTTCTTTTTCGAGCTGAATTAGGTCAGCCTGGGGCATTGCTTGGGGATGATCAACTATATAATGTTATTGTAACAGCTCATGCTTTTGTAATAATTTTTTTCTTAGTGATGCCAATAATAATTGGTGGATTTGGAAATTGATTGGTTCCGTTAATATTAGGAGCTCCCGATATGGCTTTTCCTCGTTTAAATAATATAAGTTTTTGGCTTTTACCTCCTGCGTTATTACTATTATTATCTTCATCTGCGGTAGAGAGAGGGGTAGGAACTGGTTGAACTGTATATCCTCCTTTAGCTGGGAATTTGGCTCATGCAGGTGGTTCAGTGGATTTAGCTATTTTTTCTTTGCATCTTGCAGGTGCTTCTTCTATTTTAGGTGCAGTAAATTTTATTACTACTATTATTAACATGCGATGACAAGGAATGCAACTTGAACGTATGCCTTTATTTGTTTGATCAGTGAAAATTACTGCTGTCTTATTGTTATTATCTTTACCTGTTCTTGCTGGGGCTATTACTATGCTTTTAACTGATCGAAATTTAAATACAGCTTTTTTTGATCCAGCAGGTGGTGGAGATCCTATTTTGTATCAACATCTATTC
>IM_2009_10142_Duplicaria_sp._03 
ACGTTATATATTTTATTTGGTATGTGATCAGGATTAGTAGGTACAGCTTTAAGCCTTCTTATTCGAGCTGAATTAGGTCAGCCTGGGGCATTGCTTGGGGATGATCAACTATATAATGTTATTGTAACAGCTCATGCTTTTGTAATAATTTTTTTCTTAGTGATGCCAATAATAATTGGTGGATTTGGAAATTGATTGGTTCCGTTAATATTAGGAGCTCCCGATATGGCTTTTCCTCGTTTAAATAATATAAGTTTTTGGCTTTTACCTCCTGCGTTATTACTATTATTATCTTCATCTGCGGTAGAGAGAGGGGTAGGAACTGGTTGAACTGTATATCCTCCTTTAGCTGGGAATTTGGCTCATGCAGGTGGTTCAGTGGATTTAGCTATTTTTTCTTTGCATCTTGCAGGTGCTTCTTCTATTTTAGGTGCAGTAAATTTTATTACTACTATTATTAACATGCGATGACAAGGAATGCAACTTGAACGTATGCCTTTATTTGTTTGATCAGTGAAAATTACTGCTGTCTTATTGTTATTATCTTTACCTGTTCTTGCTGGGGCTATTACTATGCTTTTAACTGATCGAAATTTAAATACAGCTTTTTTTGATCCAGCAGGTGGTGGAGATCCTATTTTGTATCAACATCTATTC
>IM_2009_10145_Duplicaria_sp._03 
ACGTTATATATTTTATTTGGTATGTGATCGGGATTAGTAGGTACAGCTTTAAGCCTTCTTATTCGAGCTGAATTAGGTCAGCCTGGGGCATTGCTTGGGGATGATCAACTATATAATGTTATTGTAACAGCTCATGCTTTTGTAATAATTTTTTTCTTAGTGATGCCAATAATAATTGGTGGATTTGGAAATTGATTGGTTCCGTTAATATTAGGAGCTCCCGATATGGCTTTTCCTCGTTTAAATAATATAAGTTTTTGGCTTTTACCTCCTGCGTTATTACTATTATTATCTTCATCTGCGGTAGAGAGAGGGGTAGGAACTGGTTGAACTGTATATCCTCCTTTAGCTGGGAATTTGGCTCATGCAGGTGGTTCAGTGGATTTAGCTATTTTTTCTTTGCATCTTGCAGGTGCTTCTTCTATTTTAGGTGCAGTAAATTTTATTACTACTATTATTAACATGCGATGACAAGGAATGCAACTTGAACGTATGCCTTTATTCGTTTGATCAGTGAAAATTACTGCTGTTTTATTGTTATTATCTTTACCTGTTCTTGCTGGGGCTATTACTATGCTTTTAACTGATCGAAATTTAAATACAGCTTTTTTTGATCCGGCAGGTGGTGGAGATCCTATTTTGTATCAACATCTATTC
>IM_2009_10146_Duplicaria_sp._03 
ACGTTATATATTTTATTTGGTATGTGATCAGGATTAGTAGGTACAGCTTTAAGCCTTCTTATTCGAGCTGAATTAGGTCAGCCTGGGGCATTGCTTGGGGATGATCAACTATATAATGTTATTGTAACAGCTCATGCTTTTGTAATAATTTTTTTCTTAGTGATGCCAATAATAATTGGTGGATTTGGAAATTGATTGGTTCCGTTAATATTAGGAGCTCCCGATATGGCTTTTCCTCGTTTAAATAATATAAGTTTTTGGCTTTTACCTCCTGCGTTATTACTATTATTATCTTCATCTGCGGTAGAGAGAGGGGTAGGAACTGGTTGAACTGTATATCCTCCTTTAGCTGGGAATTTGGCTCATGCAGGTGGTTCAGTGGATTTAGCTATTTTTTCTTTGCATCTTGCAGGTGCTTCTTCTATTTTAGGTGCAGTAAATTTTATTACTACTATTATTAACATGCGATGACAAGGAATGCAACTTGAACGTATGCCTTTATTTGTTTGATCAGTGAAAATTACTGCTGTCTTATTGTTATTATCTTTACCTGTTCTTGCTGGGGCTATTACTATGCTTTTAACTGATCGAAATTTAAATACAGCTTTTTTTGATCCAGCAGGTGGTGGAGATCCTATTTTGTATCAACATCTATTC
>IM_2009_10147_Euterebra_fuscolutea 
ACCTTATATATTTTATTTGGAATGTGATCAGGTTTAGTTGGGACTGCATTAAGTCTTCTTATTCGGGCTGAGTTAGGTCAGCCTGGGGCTTTACTTGGTGATGATCAATTATATAATGTTATTGTAACAGCTCATGCTTTTGTAATGATTTTTTTTTTAGTTATGCCTATGATAATTGGTGGATTTGGTAATTGGTTGGTTCCACTGATGTTAGGTGCTCCGGATATAGCTTTTCCTCGTTTAAATAATATAAGTTTTTGACTTTTACCCCCTGCATTGTTGTTGTTATTGTCGTCTTCAGCGGTAGAAAGTGGGGTTGGGACTGGTTGAACTGTTTATCCTCCTTTAGCTGGAAACTTAGCTCATGCTGGTGGATCAGTAGATTTAGCTATTTTTTCTTTACATCTTGCAGGTGCATCTTCTATTTTAGGTGCTGTAAATTTTATTACAACAATTATTAACATACGATGACAGGGGATGCAATTTGAACGTCTTCCATTGTTTGTTTGATCTGTAAAAATTACTGCTATTTTACTTCTCTTATCTTTACCAGTTCTTGCGGGTGCAATTACTATACTTTTAACTGATCGAAATTTGAATACAGCTTTTTTTGATCCCGCAGGTGGTGGAGATCCTATTTTATATCAGCATTTATTC
>IM_2009_10148_Duplicaria_sp._03 
ACGTTATATATTTTATTTGGTATGTGATCAGGATTAGTAGGTACAGCTTTAAGCCTTCTTATTCGAGCTGAATTAGGTCAGCCTGGGGCATTGCTTGGGGATGATCAACTATATAATGTTATTGTAACAGCTCATGCTTTTGTAATAATTTTTTTCTTAGTGATGCCAATAATAATTGGTGGATTTGGAAATTGATTGGTTCCGTTAATATTAGGAGCTCCCGATATGGCTTTTCCTCGTTTAAATAATATAAGTTTTTGGCTTTTACCTCCTGCGTTATTACTATTATTATCTTCATCTGCGGTAGAGAGAGGGGTAGGAACTGGTTGAACTGTATATCCTCCTTTAGCTGGGAATTTGGCTCATGCAGGTGGTTCAGTGGATTTAGCTATTTTTTCTTTGCATCTTGCAGGTGCTTCTTCTATTTTAGGTGCAGTAAATTTTATTACTACTATTATTAACATGCGATGACAAGGAATGCAACTTGAACGTATGCCTTTATTTGTTTGATCAGTGAAAATTACTGCTGTCTTATTGTTATTATCTTTACCTGTTCTTGCTGGGGCTATTACTATGCTTTTAACTGATCGAAATTTAAATACAGCTTTTTTTGATCCAGCAGGTGGTGGAGATCCTATTTTGTATCAACATCTATTC
>IM_2009_10149_Duplicaria_sp._03 
ACGTTATATATTTTATTTGGTATGTGATCAGGATTAGTGGGTACAGCTTTAAGCCTTCTTATTCGAGCTGAATTAGGTCAGCCTGGGGCATTGCTTGGGGATGATCAACTATATAATGTTATTGTAACAGCTCATGCTTTTGTAATAATTTTTTTCTTAGTGATGCCAATAATAATTGGTGGATTTGGAAATTGATTGGTTCCGTTAATATTAGGAGCTCCCGATATGGCTTTTCCTCGTTTAAATAATATAAGTTTTTGGCTTTTACCTCCTGCGTTATTACTATTATTATCTTCATCTGCGGTAGAGAGAGGGGTAGGAACTGGTTGAACTGTATATCCTCCTTTAGCTGGGAATTTGGCTCATGCAGGTGGTTCAGTGGATTTAGCTATTTTTTCTTTGCATCTTGCAGGTGCTTCTTCTATTTTAGGTGCAGTAAATTTTATTACTACTATTATTAACATGCGATGACAAGGAATGCAACTTGAACGTATGCCTTTATTCGTTTGATCAGTGAAAATTACTGCTGTTTTATTGTTATTATCTTTACCTGTTCTTGCTGGGGCTATTACTATGCTTTTAACTGATCGAAATTTAAATACAGCTTTTTTTGATCCAGCAGGTGGTGGAGATCCTATTTTGTATCAACATCTATTC
>IM_2009_10150_Duplicaria_sp._03 
ACGTTATATATTTTATTTGGTATGTGATCAGGATTAGTAGGTACAGCTTTAAGCCTTCTTATTCGAGCTGAATTAGGTCAGCCTGGAGCATTGCTTGGGGATGATCAACTATATAATGTTATTGTAACAGCTCATGCTTTTGTAATAATTTTTTTCTTAGTGATGCCAATAATAATTGGTGGATTTGGAAATTGATTGGTTCCGTTAATATTAGGAGCTCCCGATATGGCTTTTCCTCGTTTAAATAATATAAGTTTTTGGCTTTTACCTCCTGCGCTATTACTATTATTATCTTCATCTGCGGTAGAGAGAGGGGTAGGAACTGGTTGAACTGTATATCCTCCTTTAGCTGGGAATTTGGCTCATGCAGGTGGTTCAGTGGATTTAGCTATTTTTTCTTTGCATCTTGCAGGTGCTTCTTCTATTTTAGGTGCAGTAAATTTTATTACTACTATTATTAACATGCGATGACAAGGAATGCAACTTGAACGTATGCCTTTATTCGTTTGATCAGTGAAAATTACTGCTGTTTTATTGTTATTATCTTTACCTGTTCTTGCTGGGGCTATTACTATGCTTTTAACTGATCGAAATTTAAATACAGCTTTTTTTGATCCAGCAGGTGGTGGAGATCCTATTTTGTATCAACATCTATTC
>IM_2009_10151_Duplicaria_sp._03 
ACGTTATATATTTTATTTGGTATGTGATCAGGATTAGTAGGTACAGCTTTAAGCCTTCTCATTCGAGCTGAATTAGGTCAGCCTGGGGCATTGCTTGGGGATGATCAACTATATAATGTTATTGTAACAGCTCATGCTTTTGTAATAATTTTTTTCTTAGTGATGCCAATAATAATTGGTGGATTTGGAAATTGATTGGTTCCGTTAATATTAGGAGCTCCCGATATGGCTTTTCCTCGTTTAAATAATATAAGTTTTTGGCTTTTACCTCCTGCGTTATTACTATTATTATCTTCATCTGCGGTAGAGAGAGGGGTAGGAACTGGTTGAACTGTATATCCTCCTTTAGCTGGGAATTTGGCTCATGCAGGTGGTTCAGTGGATTTAGCTATTTTTTCTTTGCATCTTGCAGGTGCTTCTTCTATTTTAGGTGCAGTAAATTTTATTACTACTATTATTAACATGCGATGACAAGGAATGCAACTTGAACGTATGCCTTTATTTGTTTGATCAGTGAAAATTACTGCTGTCTTATTGTTATTATCTTTACCTGTTCTTGCTGGGGCTATTACTATGCTTTTAACTGATCGAAATTTAAATACAGCTTTTTTTGATCCAGCAGGTGGTGGAGATCCTATTTTGTATCAACATCTATTC
>IM_2009_10152_Duplicaria_sp._03 
ACGTTATATATTTTATTTGGTATGTGATCAGGATTAGTAGGTACAGCTTTAAGCCTTCTTATTCGAGCTGAATTAGGTCAGCCTGGGGCATTGCTTGGGGATGATCAACTATATAATGTTATTGTAACAGCTCATGCTTTTGTAATAATTTTTTTCTTAGTGATGCCAATAATAATTGGTGGATTTGGAAATTGATTGGTTCCGTTAATATTAGGAGCTCCCGATATGGCTTTTCCTCGTTTAAATAATATAAGTTTTTGGCTTTTACCTCCTGCGTTATTACTACTATTATCTTCATCTGCGGTAGAGAGAGGGGTAGGAACTGGTTGAACTGTATATCCTCCTTTAGCTGGGAATTTGGCTCATGCAGGTGGTTCAGTGGATTTAGCTATTTTTTCTTTGCATCTTGCAGGTGCTTCTTCTATTTTAGGTGCAGTAAATTTTATTACTACTATTATTAACATGCGATGACAAGGAATGCAACTTGAACGTATGCCTTTATTCGTTTGATCAGTGAAAATTACCGCTGTTTTATTGTTATTATCTTTACCTGTTCTTGCTGGGGCTATTACTATGCTTTTAACTGATCGAAATTTAAATACAGCTTTTTTTGATCCAGCAGGTGGTGGAGATCCTATTTTGTATCAACATCTATTC
>IM_2009_10153_Duplicaria_sp._03 
ACGTTATATATTTTATTTGGTATGTGATCAGGATTAGTAGGTACAGCTTTAAGCCTTCTTATTCGAGCTGAATTAGGTCAGCCTGGGGCATTGCTTGGGGATGATCAACTATATAATGTTATTGTAACAGCTCATGCTTTTGTAATAATTTTTTTCTTAGTGATGCCAATAATAATTGGTGGATTTGGAAATTGATTGGTTCCGTTAATATTAGGAGCTCCCGATATGGCTTTTCCTCGTTTAAATAATATAAGTTTTTGGCTTTTACCTCCTGCGTTATTACTATTATTATCTTCATCTGCGGTAGAGAGAGGGGTAGGAACTGGTTGAACTGTATATCCTCCTTTAGCTGGGAATTTGGCTCATGCAGGTGGTTCAGTGGATTTAGCTATTTTTTCTTTGCATCTTGCAGGTGCTTCTTCTATTTTAGGTGCAGTAAATTTTATTACTACTATTATTAACATACGATGACAAGGAATGCAACTTGAACGTATGCCTTTATTTGTTTGATCAGTGAAAATTACTGCTGTCTTATTGTTATTATCTTTACCTGTTCTTGCTGGGGCTATTACTATGCTTTTAACTGATCGAAATTTAAATACAGCTTTTTTTGATCCAGCAGGTGGTGGAGATCCTATTTTGTATCAACATCTATTC
>IM_2009_10154_Duplicaria_sp._03 
ACGTTATATATTTTATTTGGTATGTGATCAGGATTAGTAGGTACAGCTTTAAGCCTTCTTATTCGAGCTGAATTAGGTCAGCCTGGGGCATTGCTTGGGGATGATCAACTATATAATGTTATTGTAACAGCTCATGCTTTTGTAATAATTTTTTTTTTAGTGATGCCAATAATAATTGGTGGATTTGGAAATTGATTGGTTCCGTTAATATTAGGAGCTCCCGATATGGCTTTTCCTCGTTTAAATAATATAAGTTTTTGGCTTTTACCTCCTGCGCTATTACTATTATTATCTTCATCTGCGGTAGAGAGAGGGGTAGGAACTGGTTGAACTGTATATCCTCCTTTAGCTGGGAATTTGGCTCATGCAGGTGGTTCAGTGGATTTAGCTATTTTTTCTTTGCATCTTGCAGGTGCTTCTTCTATTTTAGGTGCAGTAAATTTTATTACTACTATTATTAACATGCGATGACAAGGAATGCAACTTGAACGTATGCCTTTATTTGTTTGATCAGTGAAAATTACTGCTGTTTTATTGTTATTATCTTTACCTGTTCTTGCTGGGGCTATTACTATGCTTTTAACTGATCGAAATTTAAATACAGCTTTTTTTGATCCAGCAGGGGGTGGAGATCCTATTTTGTATCACCATCTATTC
>IM_2009_10155_Duplicaria_sp._03 
ACGTTATATATTTTATTTGGTATGTGATCAGGATTAGTAGGTACAGCTTTAAGCCTTCTTATTCGAGCTGAATTAGGTCAGCCTGGGGCATTGCTTGGGGATGATCAACTATATAATGTTATTGTAACAGCTCATGCTTTTGTAATAATTTTTTTCTTAGTGATGCCAATAATAATTGGTGGATTTGGAAATTGATTGGTTCCGTTAATATTAGGAGCTCCCGATATGGCTTTTCCTCGTTTAAATAATATAAGTTTTTGGCTTTTACCTCCTGCGTTATTACTATTATTATCTTCATCTGCGGTAGAGAGAGGGGTAGGAACTGGTTGAACTGTATATCCTCCTTTGGCTGGGAATTTGGCTCATGCAGGTGGTTCAGTGGATTTAGCTATTTTTTCTTTGCATCTTGCAGGTGCTTCTTCTATTTTAGGTGCAGTAAATTTTATTACTACTATTATTAACATGCGATGACAAGGAATGCAACTTGAACGTATGCCTTTATTCGTTTGATCAGTGAAAATTACTGCTGTTTTATTGTTATTATCTTTACCTGTTCTTGCTGGGGCTATTACTATGCTTTTAACTGATCGAAATTTAAATACAGCTTTTTTTGATCCAGCAGGTGGTGGAGATCCTATTTTGTATCAACATCTATTC
>IM_2009_10156_Duplicaria_sp._03 
ACGTTATATATTTTATTTGGTATGTGATCAGGATTAGTAGGTACAGCTTTAAGCCTTCTTATTCGAGCTGAATTAGGTCAGCCTGGGGCATTGCTTGGGGATGATCAACTATATAATGTTATTGTAACAGCTCATGCTTTTGTAATAATTTTTTTCTTAGTGATGCCAATAATAATTGGTGGATTTGGAAATTGATTGGTTCCGTTAATATTAGGAGCTCCCGATATGGCTTTTCCTCGTTTAAATAATATAAGTTTTTGGCTTTTACCTCCTGCGTTATTACTATTATTATCTTCATCTGCGGTAGAGAGAGGGGTAGGAACTGGTTGAACTGTATATCCTCCTTTAGCTGGGAATTTGGCTCATGCAGGTGGTTCAGTGGATTTAGCTATTTTTTCTTTGCATCTTGCAGGTGCTTCTTCTATTTTAGGTGCAGTAAATTTTATTACTACTATTATTAACATGCGATGACAAGGAATGCAACTTGAACGTATGCCTTTATTTGTTTGATCAGTGAAAATTACTGCTGTCTTATTGTTATTATCTTTACCTGTTCTTGCTGGGGCTATTACTATGCTTTTAACTGATCGAAATTTAAATACAGCTTTTTTTGATCCAGCAGGTGGTGGAGATCCTATTTTGTATCAACATCTATTC
>IM_2009_10157_Strioterebrum_nitidum 
---------------------------------------------------------------------------------------------------------CAATTATATAATGTTATTGTAACAGCTCATGCTTTTGTAATAATTTTTTTTCTAGTAATACCAATAATAATTGGTGGATTTGGAAATTGGTTAGTTCCTTTGATGTTAGGAGCTCCTGATATGGCTTTCCCTCGTTTAAATAATATAAGTTTTTGACTTTTACCTCCTGCATTATTGTTGTTGTTATCTTCATCTGCTGTGGAAAGGGGAGTAGGAACAGGTTGGACTGTATACCCACCTTTAGCTGGAAATTTGGCTCATGCTGGTGGTTCAGTGGATTTGGCTATTTTTTCTCTTCATCTTGCAGGTGCCTCTTCTATTTTAGTTGCAGTAAATTTTATTACTACGATTATTAATATACGGTGACAGGGGATACAGCTTGAACGTATGCCTTTATTTGTTTGATCAGTAAAAATTACTGCTGTTTTACTTTTGTTATCGTTACCTGTTCTTGCTGGGGCTATTACTATACTTTTAACTGATCGAAATTTGAATACAGCTTTTTTTGATCCTGCTGGAGGTGGAGATCCAATTTTATATCAGCATTTATTT
>IM_2009_10158_Strioterebrum_nitidum 
ACGTTATATATTTTATTTGGGATGTGATCAGGTCTAGTAGGTACGGCTTTAAGTCTTCTTATTCGAGCTGAGTTAGGACAACCTGGAGCATTATTAGGGGATGATCAATTATATAATGTTATTGTAACAGCTCATGCTTTTGTAATAATTTTTTTTCTAGTAATACCAATAATAATTGGTGGATTTGGAAATTGGTTAGTTCCTTTGATGTTAGGAGCTCCTGATATGGCTTTTCCTCGTTTAAATAATATAAGTTTTTGACTTTTACCTCCTGCATTATTGTTGTTGTTATCTTCATCTGCTGTGGAAAGGGGAGTAGGAACAGGTTGAACTGTATACCCACCTTTAGCTGGAAATTTGGCTCATGCTGGTGGTTCAGTGGATTTGGCTATTTTTTCTCTTCATCTTGCAGGTGCCTCTTCTATTTTAGGTGCAGTAAATTTTATTACTACGATTATTAATATACGGTGACAGGGGATACAGCTTGAACGTATGCCTTTATTTGTTTGATCAGTAAAAATTACTGCTGTTTTACTTTTGTTATCGTTACCTGTTCTTGCTGGGGCTATTACTATACTTTTAACTGATCGAAATTTGAATACAGCTTTTTTTGATCCTGCTGGAGGTGGAGATCCAATTTTATATCAGCATTTATTT
>IM_2009_10159_Duplicaria_sp._03 
ACGTTATATATTTTATTTGGTATGTGATCAGGATTAGTAGGTACAGCTTTAAGCCTTCTTATTCGAGCTGAATTAGGTCAGCCTGGGGCATTGCTTGGGGATGATCAACTATATAATGTTATTGTAACAGCTCATGCTTTTGTAATAATTTTTTTCTTAGTGATGCCAATAATAATTGGTGGATTTGGAAATTGATTGGTTCCGTTAATATTAGGAGCTCCCGATATGGCTTTTCCTCGTTTAAATAATATAAGTTTTTGGCTTTTACCTCCTGCGTTATTACTATTATTATCTTCATCTGCGGTAGAGAGAGGGGTAGGAACTGGTTGAACTGTATATCCTCCTTTGGCTGGGAATTTGGCTCATGCAGGTGGTTCAGTGGATTTAGCTATTTTTTCTTTGCATCTTGCAGGTGCTTCTTCTATTTTAGGTGCAGTAAATTTTATTACTACTATTATTAACATGCGATGACAAGGAATGCAACTTGAACGTATGCCTTTATTCGTTTGATCAGTGAAAATTACTGCTGTTTTATTGTTATTATCTTTACCTGTTCTTGCTGGGGCTATTACTATGCTTTTAACTGATCGAAATTTAAATACAGCTTTTTTTGATCCAGCAGGTGGTGGAGATCCTATTTTGTATCAACATCTATTC
>IM_2009_10160_Duplicaria_sp._03 
ACGTTATATATTTTATTTGGTATGTGATCAGGATTAGTAGGTACAGCTTTAAGCCTTCTTATTCGAGCTGAATTAGGTCAGCCTGGGGCATTGCTTGGGGATGATCAACTATATAATGTTATTGTAACAGCTCATGCTTTTGTAATAATTTTTTTCTTAGTGATGCCAATAATAATTGGTGGATTTGGAAATTGATTGGTTCCGTTAATATTAGGAGCTCCCGATATGGCTTTTCCTCGTTTAAATAATATAAGTTTTTGGCTTTTACCTCCTGCGTTATTACTATTATTATCTTCATCTGCGGTAGAGAGAGGGGTAGGAACTGGTTGAACTGTATATCCTCCTTTGGCTGGGAATTTGGCTCATGCAGGTGGTTCAGTGGATTTAGCTATTTTTTCTTTGCATCTTGCAGGTGCTTCTTCTATTTTAGGTGCAGTAAATTTTATTACTACTATTATTAACATGCGATGACAAGGAATGCAACTTGAACGTATGCCTTTATTCGTTTGATCAGTGAAAATTACTGCTGTTTTATTGTTATTATCTTTACCTGTTCTTGCTGGGGCTATTACTATGCTTTTAACTGATCGAAATTTAAATACAGCTTTTTTTGATCCAGCAGGTGGTGGAGATCCTATTTTGTATCAACATCTATTC
>IM_2009_10162_Duplicaria_albofuscata 
ACATTGTATATCTTATTTGGTATGTGATCAGGTTTAGTTGGGACTGCTTTAAGTCTTCTTATTCGAGCTGAATTAGGACAGCCAGGAGCTTTGCTTGGTGATGATCAATTATATAATGTGATTGTGACAGCTCATGCTTTTGTAATGATTTTTTTTCTAGTTATACCTATAATAATTGGTGGATTTGGTAACTGGTTAGTACCTTTAATATTAGGTGCTCCAGATATAGCTTTTCCTCGTTTAAATAATATAAGTTTTTGGCTTCTACCACCTGCGTTATTACTGTTATTGTCATCTTCGGCAGTAGAAAGAGGGGTTGGAACTGGTTGAACTGTATATCCTCCGCTGTCTGGAAATTTAGCTCATGCTGGTGGATCTGTAGACTTAGCTATTTTTTCTTTACATCTTGCAGGTGCTTCTTCTATTTTAGGTGCTGTAAATTTTATTACAACAATTATTAATATACGGTGACAAGGAATGCAATTTGAGCGTCTTCCGTTATTTGTTTGATCTGTAAAAATTACTGCTGTTCTACTTCTGTTATCTTTACCAGTTCTTGCGGGTGCTATTACTATGCTTTTGACTGATCGAAATTTAAATACAGCTTTTTTCGACCCAGCAGGTGGTGGGGATCCTATCTTGTATCAGCACTTGTTT
>IM_2009_10163_Duplicaria_albofuscata 
ACATTGTATATCTTATTTGGTATGTGATCAGGTTTAGTTGGGACTGCTTTAAGTCTTCTTATTCGAGCTGAATTAGGACAGCCAGGAGCTTTGCTTGGTGATGATCAATTATATAATGTGATTGTGACAGCTCATGCTTTTGTAATGATTTTTTTTCTAGTTATACCTATAATAATTGGTGGATTTGGTAACTGGTTAGTACCTTTAATATTAGGTGCTCCAGATATAGCTTTTCCTCGTTTAAATAATATAAGTTTTTGGCTTCTACCACCTGCGTTATTACTGTTATTGTCATCTTCGGCAGTAGAAAGAGGGGTTGGAACTGGTTGAACTGTATATCCTCCGCTGTCTGGAAATTTAGCTCATGCTGGTGGATCTGTAGACTTAGCTATTTTTTCTTTACATCTTGCAGGTGCTTCTTCTATTTTAGGTGCTGTAAATTTTATTACAACAATTATTAATATACGGTGACAAGGAATGCAATTTGAGCGTCTTCCGTTATTTGTTTGATCTGTAAAAATTACTGCTGTTCTACTTTTGTTATCTTTACCAGTTCTTGCGGGTGCTATTACTATGCTTTTGACTGATCGAAATTTAAATACAGCTTTTTTCGACCCAGCAGGTGGTGGGGATCCTATCTTGTATCAGCACTTGTTT
>IM_2009_10164_Duplicaria_sp._02 
ACATTATATATTTTATTTGGTATGTGATCAGGTTTAGTTGGGACTGCTTTAAGTCTTCTTATTCGAGCTGAATTAGGGCAACCCGGGGCTTTGCTTGGGGATGATCAGTTATATAATGTTATTGTAACAGCTCATGCTTTTGTAATAATTTTTTTTCTAGTTATACCTATGATAATCGGTGGGTTCGGTAATTGGTTAGTACCTTTAATATTAGGTGCTCCAGATATGGCCTTTCCTCGTTTAAATAATATAAGTTTTTGGCTTCTACCTCCTGCGTTATTACTATTATTATCGTCTTCAGCAGTAGAAAGGGGAGTTGGAACTGGTTGAACTGTATATCCTCCATTGTCTGGGAATTTGGCTCATGCTGGTGGATCTGTAGATTTAGCTATTTTTTCTTTACATCTTGCAGGTGCTTCTTCTATTTTAGGTGCTGTAAATTTTATTACAACAATTATTAATATACGATGACAAGGAATGCAATTTGAGCGTCTTCCGTTATTTGTTTGATCTGTAAAAATTACTGCTGTTCTACTTTTATTATCTTTACCAGTTCTTGCGGGTGCTATTACTATGCTTTTAACTGATCGAAATTTAAATACAGCTTTTTTCGATCCAGCAGGTGGTGGAGATCCTATCTTGTATCAGCACTTGTTT
>IM_2009_10166_Triplostephanus_triseriatus 
ACATTATATATTCTATTTGGGATGTGGTCTGGTCTTGTTGGTACTGCTCTAAGTCTTCTTATTCGTGCTGAATTAGGACAACCTGGAGCTTTGTTAGGTGATGACCAGTTGTATAATGTTATTGTTACAGCTCATGCTTTTGTAATAATTTTCTTTTTAGTTATGCCTATGATAATTGGAGGATTTGGTAATTGATTAGTTCCTTTAATATTAGGGGCTCCTGATATGGCTTTTCCTCGTTTAAATAATATAAGTTTTTGACTGTTGCCTCCTGCACTTTTATTACTTCTATCTTCATCCGCAGTTGAAAGAGGAGTAGGAACTGGATGAACGGTATATCCTCCTTTAGCTGGGAATTTGGCTCACGCCGGTGGGTCAGTAGATTTAGCTATTTTTTCTTTACATCTAGCAGGTGCTTCTTCTATTTTAGGAGCGGTAAATTTTATTACTACAATTATTAACATACGGTGACAAGGAATGCAACTTGAGCGTCTTCCATTGTTTGTATGGTCTGTAAAAATTACTGCTGTTTTACTTCTTTTATCGTTACCTGTTCTTGCGGGTGCTATTACTATGCTTTTGACTGATCGAAATTTAAATACGGCGTTTTTCGATCCAGCAGGAGGTGGAGATCCTATTCTTTATCAACATTTATTT
>IM_2009_10167_Triplostephanus_triseriatus 
ACATTATATATTCTATTTGGGATGTGGTCTGGTCTTGTTGGTACTGCTCTAAGTCTTCTTATTCGTGCTGAGTTAGGACAACCTGGAGCTTTGTTAGGTGATGACCAGTTGTATAATGTTATTGTTACAGCCCATGCTTTTGTAATAATTTTCTTTTTAGTTATGCCTATGATAATTGGAGGATTTGGTAATTGATTAGTTCCTTTAATATTAGGGGCTCCTGATATGGCTTTTCCTCGTTTAAATAATATAAGTTTTTGACTGTTGCCTCCTGCACTTTTATTACTTCTATCTTCATCCGCAGTTGAAAGAGGAGTAGGAACTGGATGAACGGTATATCCTCCTTTAGCTGGGAATTTGGCTCACGCCGGTGGGTCGGTAGATTTAGCTATTTTTTCTTTACATCTAGCAGGTGCTTCTTCTATTTTAGGAGCGGTAAATTTTATTACTACAATTATTAACATACGGTGACAAGGAATGCAACTTGAGCGTCTTCCATTGTTTGTATGGTCTGTAAAAATTACTGCTGTTTTACTTCTTTTATCGTTACCTGTTCTTGCGGGTGCTATTACTATGCTTTTAACTGATCGAAATTTAAACACGGCGTTTTTCGATCCAGCAGGAGGTGGAGATCCTATTCTTTATCAGCATTTATTT
>IM_2009_10168_Triplostephanus_triseriatus 
ACATTATATATTCTATTTGGGATGTGGTCTGGTCTTGTTGGTACTGCTCTAAGTCTTCTTATTCGTGCTGAGTTAGGACAGCCTGGAGCTTTGTTAGGTGATGACCAGTTGTATAATGTTATTGTTACAGCCCATGCTTTTGTAATAATTTTCTTTTTAGTTATGCCTATGATAATTGGAGGATTTGGTAATTGATTAGTTCCTTTAATATTAGGGGCTCCTGATATAGCTTTTCCTCGTTTAAATAACATAAGTTTTTGACTGTTGCCTCCTGCACTTTTATTACTTCTATCTTCATCCGCAGTTGAAAGAGGAGTAGGAACTGGATGAACGGTATATCCTCCTTTAGCTGGGAATTTGGCTCACGCCGGTGGGTCGGTAGATTTAGCTATTTTTTCTTTACATCTAGCAGGTGCTTCTTCTATTTTAGGAGCGGTAAATTTTATTACTACAATTATTAACATACGGTGACAAGGAATGCAACTTGAGCGTCTTCCATTGTTTGTATGGTCTGTAAAAATTACTGCTGTTTTACTTCTTTTATCGTTACCTGTTCTTGCGGGTGCTATTACTATGCTTTTAACTGATCGAAATTTAAACACGGCGTTTTTTGATCCAGCAGGAGGTGGAGATCCTATTCTTTATCAACATTTATTT
>IM_2009_10169_Triplostephanus_triseriatus 
ACATTATATATTCTATTTGGGATGTGGTCTGGTCTTGTTGGTACTGCTCTAAGTCTTCTTATTCGTGCTGAGTTAGGACAACCTGGAGCTTTGTTAGGTGATGACCAGTTGTATAATGTTATTGTTACAGCTCATGCTTTTGTAATAATTTTCTTTTTAGTTATGCCTATGATAATTGGAGGATTTGGTAATTGATTAGTTCCTTTAATATTAGGGGCTCCTGATATGGCTTTTCCTCGTTTAAATAATATAAGTTTTTGACTGTTGCCTCCTGCACTTTTATTACTTCTATCTTCATCCGCAGTTGAAAGAGGAGTAGGAACTGGATGAACGGTATATCCTCCTTTAGCTGGGAATTTGGCTCACGCCGGTGGGTCAGTAGATTTAGCTATTTTTTCTTTACATCTAGCAGGTGCTTCTTCTATTTTAGGAGCGGTAAATTTTATTACTACAATTATTAACATACGGTGACAAGGAATGCAACTTGAGCGTCTTCCATTGTTTGTATGGTCTGTAAAAATTACTGCTGTTTTACTTCTTTTATCGTTACCTGTTCTTGCGGGTGCTATTACTATGCTTTTGACTGATCGAAATTTAAATACGGCGTTTTTCGATCCAGCAGGAGGTGGAGATCCTATTCTTTATCAACATTTATTT
>IM_2009_10170_Triplostephanus_triseriatus 
ACATTATATATTCTATTTGGGATGTGGTCTGGTCTTGTTGGTACTGCTCTAAGTCTTCTTATTCGTGCTGAGTTAGGACAACCTGGAGCTTTGTTAGGTGATGACCAGTTGTATAATGTTATTGTTACAGCCCATGCTTTTGTAATAATTTTCTTTTTAGTTATGCCTATGATAATTGGAGGATTTGGTAATTGATTAGTTCCTTTAATATTAGGGGCTCCTGATATGGCTTTTCCTCGTTTAAATAATATAAGTTTTTGACTGTTGCCTCCTGCGCTTTTATTACTTCTATCTTCATCCGCAGTTGAAAGAGGAGTAGGAACTGGATGAACGGTATATCCTCCTTTAGCTGGGAATTTGGCTCACGCCGGTGGGTCGGTAGATTTAGCTATTTTTTCTTTACATCTAGCAGGTGCTTCTTCTATTTTAGGAGCGGTAAATTTTATTACTACAATTATTAACATACGGTGACAAGGAATGCAACTTGAGCGTCTTCCATTGTTTGTATGGTCTGTAAAAATTACTGCTGTTTTACTTCTTTTATCGTTACCTGTTCTTGCGGGTGCTATTACTATGCTTTTAACTGATCGAAATTTAAACACGGCGTTTTTCGATCCAGCAGGAGGTGGAGATCCTATTCTTTATCAGCATTTATTT
>IM_2009_10172_Triplostephanus_triseriatus 
ACATTATATATTCTATTTGGGATGTGGTCTGGTCTTGTTGGTACTGCTCTAAGTCTTCTTATTCGTGCTGAATTAGGACAACCTGGAGCTTTGTTAGGTGATGACCAGTTGTATAATGTTATTGTTACAGCTCATGCTTTTGTAATAATTTTCTTTTTAGTTATGCCTATGATAATTGGAGGATTTGGTAATTGATTAGTTCCTTTAATATTAGGGGCTCCTGATATGGCTTTTCCTCGTTTAAATAATATAAGTTTTTGACTGTTGCCTCCTGCACTTTTATTACTTCTATCTTCATCCGCAGTTGAAAGAGGAGTAGGAACTGGATGAACGGTATATCCTCCTTTAGCTGGGAATTTGGCTCACGCCGGTGGGTCAGTAGATTTAGCTATTTTTTCTTTACATCTAGCAGGTGCTTCTTCTATTTTAGGAGCGGTAAATTTTATTACTACAATTATTAACATACGGTGACAAGGAATGCAACTTGAGCGTCTTCCATTGTTTGTATGGTCTGTAAAAATTACTGCTGTTTTACTTCTTTTATCGTTACCTGTTCTTGCGGGTGCTATTACTATGCTTTTGACTGATCGAAATTTAAATACAGCGTTTTTCGATCCAGCAGGAGGTGGAGATCCTATTCTTTATCAACATTTATTT
>IM_2009_10173_Triplostephanus_triseriatus 
ACATTATATATTCTATTTGGGATGTGGTCTGGTCTTGTTGGTACTGCTCTAAGTCTTCTTATTCGTGCTGAGTTAGGACAGCCTGGAGCTTTGTTAGGTGATGACCAGTTGTATAATGTTATTGTTACAGCCCATGCTTTTGTAATAATTTTCTTTTTAGTTATGCCTATGATAATTGGAGGATTTGGTAATTGATTAATTCCTTTAATATTAGGGGCTCCTGATATAGCTTTTCCTCGTTTAAATAACATAAGTTTTTGACTGTTGCCTCCTGCACTTTTATTACTTCTATCTTCATCCGCAGTTGAAAGAGGAGTAGGAACTGGATGAACGGTATATCCTCCTTTAGCTGGGAATTTGGCTCACGCCGGTGGGTCGGTAGATTTAGCTATTTTTTCTTTACATCTAGCAGGTGCTTCTTCTATTTTAGGAGCGGTAAATTTTATTACTACAATTATTAACATACGGTGACAAGGAATGCAACTTGAGCGTCTTCCATTGTTTGTATGGTCTGTAAAAATTACTGCTGTTTTACTTCTTTTATCGTTACCTGTTCTTGCGGGTGCTATTACTATGCTTTTAACTGATCGAAATTTAAACACGGCGTTTTTTGATCCAGCAGGAGGTGGAGATCCTATTCTTTATCAACATTTATTT
>IM_2009_10908_Duplicaria_bernardi 
ACATTATATATTTTATTTGGTATATGATCTGGCTTAGTCGGGACTGCTTTAAGTCTTTTGATTCGAGCTGAATTAGGTCAACCTGGGGCTTTACTTGGTGACGATCAATTGTATAATGTTATTGTGACAGCTCATGCTTTTGTAATAATTTTTTTCTTAGTTATACCTATAATAATTGGTGGGTTTGGTAATTGATTGGTTCCTTTGATATTAGGAGCTCCTGATATGGCATTCCCTCGTTTGAATAATATAAGTTTTTGGCTTCTGCCTCCTGCATTATTGTTATTATTATCGTCTTCTGCGGTAGAGAGTGGGGTAGGAACAGGATGAACTGTTTATCCTCCATTAGCTGGTAATTTAGCCCATGCTGGTGGCTCCGTAGACTTAGCTATTTTTTCTCTTCATCTTGCAGGTGCTTCTTCTATTCTAGGTGCTGTAAATTTTATTACAACGATTATTAATATACGGTGACAGGGTATGCAATTTGAACGTCTTCCATTGTTTGTGTGGTCAGTAAAAATTACTGCTATTTTACTTCTTTTATCTTTACCTGTTCTTGCGGGTGCTATTACTATGCTTTTGACTGATCGAAATTTAAATACAGCCTTCTTTGACCCAGCCGGAGGTGGGGATCCTATTTTATATCAACATTTGTTT
>IM_2009_10909_Hastulopsis_amoena 
ACATTGTATATTTTGTTTGGAATGTGATCGGGCTTAGTAGGTACGGCTTTAAGACTTCTTATTCGGGCTGAATTAGGGCAGCCTGGGGCATTACTTGGGGATGATCAGTTGTATAATGTTATTGTAACAGCTCATGCTTTTGTAATGATTTTTTTTCTGGTGATACCTATAATAATTGGTGGATTCGGGAATTGGTTAGTTCCTCTGATATTAGGAGCTCCGGACATAGCTTTTCCTCGTTTAAATAATATGAGTTTTTGACTTTTACCTCCTGCATTATTGTTACTACTATCGTCATCTGCGGTAGAGAGAGGAGTAGGAACGGGTTGAACTGTGTATCCGCCTTTAGCTGGAAATTTGGCTCATGCCGGTGGTTCAGTGGATTTGGCTATTTTTTCTTTACATCTTGCAGGTGCTTCTTCTATTTTAGGTGCAGTAAATTTTATTACTACAATTATTAATATGCGTTGACAGGGGATGCAACTTGAGCGTATGCCTTTATTTGTTTGATCAGTAAAAATTACTGCTGTCTTACTTCTTTTATCGTTACCGGTACTTGCAGGTGCTATTACAATGCTTTTAACTGATCGAAACTTAAACACAGCTTTTTTTGATCCTGCAGGAGGTGGGGACCCTATTCTGTATCAGCATTTATTC
>IM_2009_10910_Hastulopsis_amoena 
ACATTGTATATTTTGTTTGGAATGTGATCGGGCTTAGTAGGTACGGCTTTAAGACTTCTTATTCGGGCTGAATTAGGGCAGCCTGGGGCATTACTTGGGGATGATCAGTTGTATAATGTTATTGTAACAGCTCATGCTTTTGTAATGATTTTTTTTCTGGTGATACCTATAATAATTGGTGGATTCGGGAATTGGTTAGTTCCTCTGATATTAGGAGCTCCGGACATAGCTTTTCCTCGTTTAAATAATATGAGTTTTTGACTTTTACCTCCTGCATTATTGTTACTACTATCGTCATCTGCGGTAGAGAGAGGAGTAGGAACGGGTTGAACTGTGTATCCGCCTTTAGCTGGAAATTTGGCTCATGCCGGTGGTTCAGTGGATTTGGCTATTTTTTCTTTACATCTTGCAGGTGCTTCTTCTATTTTAGGTGCAGTAAATTTTATTACTACAATTATTAATATGCGTTGACAGGGGATGCAACTTGAGCGTATGCCTTTATTTGTTTGATCAGTAAAAATTACTGCTGTCTTACTTCTTTTATCGTTACCGGTACTTGCAGGTGCTATTACAATGCTTTTAACTGATCGAAACTTAAACACAGCTTTTTTTGATCCTGCAGGAGGTGGGGACCCTATTCTGTATCAGCATTTATTC
>IM_2009_10911_Triplostephanus_triseriatus 
ACATTATATATTTTGTTTGGGATATGATCTGGTCTTGTTGGTACTGCCCTAAGTCTTCTTATTCGTGCTGAGTTAGGACAGCCTGGAGCTTTATTAGGTGATGACCAACTATATAATGTTATTGTTACAGCTCATGCTTTTGTAATAATCTTTTTTTTAGTTATACCTATGATAATTGGAGGGTTTGGTAATTGATTGGTTCCTTTGATGTTAGGAGCTCCTGATATGGCTTTTCCTCGTTTAAATAATATAAGTTTTTGATTGTTACCTCCTGCACTTTTGTTACTTTTATCTTCATCTGCGGTTGAAAGAGGAGTAGGGACCGGATGAACGGTATATCCTCCTTTGGCTGGTAATTTAGCTCATGCTGGTGGATCGGTAGATTTAGCTATTTTTTCTTTACATTTAGCGGGTGCTTCTTCTATTTTAGGGGCGGTAAATTTCATTACTACAATTATTAATATACGGTGACAAGGAATACAGCTTGAGCGTCTTCCGTTATTTGTATGGTCTGTGAAAATTACTGCTGTTTTACTTCTCTTGTCGTTACCTGTTTTAGCGGGTGCTATTACTATGCTTTTAACTGATCGAAATTTAAATACAGCGTTTTTTGATCCGGCAGGAGGTGGGGATCCTATTCTTTATCAGCATTTGTTT
>IM_2009_11872_Hastula_hectica 
ACGTTATATATTTTATTTGGGATATGATCAGGTTTAGTTGGAACTGCTTTAAGTCTACTTATTCGTGCTGAATTAGGGCAACCTGGTGCATTACTTGGAGATGATCAATTGTATAATGTTATTGTAACAGCTCATGCTTTTGTAATAATTTTCTTTTTGGTAATACCGATGATAATTGGTGGATTTGGAAATTGATTGGTGCCATTGATATTAGGGGCTCCAGATATAGCTTTTCCTCGTTTAAATAATATAAGTTTTTGACTTTTACCTCCAGCATTATTATTGCTTTTGTCTTCGTCTGCGGTAGAAAGTGGAGTTGGGACTGGATGAACGGTTTATCCACCTTTAGCGGGGAATCTAGCTCATGCTGGTGGTTCGGTGGATTTGGCTATTTTTTCTTTACATCTTGCTGGTGCTTCTTCAATTCTAGGGGCAGTGAATTTTATTACTACAATTATCAATATGCGGTGGCAAGGAATGCAGCTTGAGCGTCTACCTTTATTTGTTTGATCCGTTAAAATTACCGCTGTGTTATTACTTCTATCTTTGCCTGTTCTTGCTGGTGCTATTACTATGCTTTTAACTGATCGAAATTTAAATACGGCTTTTTTTGATCCAGCAGGAGGTGGAGATCCTATTTTATATCAACATTTATTC
>IM_2009_11873_Hastula_hectica 
ACGTTATATATTTTATTTGGGATATGATCAGGTTTGGTTGGAACTGCTTTAAGTCTACTTATTCGTGCTGAATTAGGGCAACCTGGTGCATTACTTGGAGATGATCAATTGTATAATGTTATTGTAACAGCTCATGCTTTTGTAATAATTTTCTTTTTGGTAATACCGATGATAATTGGTGGATTTGGAAATTGATTGGTGCCATTGATATTAGGGGCTCCAGATATAGCTTTTCCTCGTTTAAATAATATAAGTTTTTGACTTTTACCTCCAGCATTATTATTGCTTTTGTCTTCGTCTGCGGTAGAAAGTGGAGTTGGGACTGGATGAACGGTTTATCCACCTTTAGCGGGGAATCTAGCTCATGCTGGTGGTTCGGTGGATTTGGCTATTTTTTCTTTACATCTTGCTGGTGCTTCTTCAATTCTAGGGGCAGTGAATTTTATTACTACAATTATCAATATGCGGTGGCAAGGAATGCAGCTTGAGCGTCTACCTTTATTTGTTTGATCCGTTAAAATTACCGCTGTGTTATTACTTCTATCTTTGCCTGTTCTTGCCGGTGCTATTACTATGCTTTTAACTGATCGAAATTTAAATACGGCTTTTTTTGATCCAGCAGGAGGTGGAGATCCTATTTTATATCAACATTTATTC
>IM_2009_11874_Hastula_hectica 
ACGTTATATATTTTATTTGGGATATGATCAGGTTTGGTTGGAACTGCTTTAAGTCTACTTATTCGTGCTGAATTAGGGCAACCTGGTGCATTACTTGGAGATGATCAATTGTATAATGTTATTGTAACAGCTCATGCTTTTGTAATAATTTTCTTTTTGGTAATACCGATGATAATTGGTGGATTTGGAAATTGATTGGTGCCATTGATATTAGGGGCTCCAGATATAGCTTTTCCTCGTTTAAATAATATAAGTTTTTGACTTTTACCTCCAGCATTATTATTGCTTTTGTCTTCGTCTGCGGTAGAAAGTGGAGTTGGGACTGGATGAACGGTTTATCCACCTTTAGCGGGGAATCTAGCTCATGCTGGTGGTTCGGTGGATTTGGCTATTTTTTCTTTACATCTTGCTGGTGCTTCTTCAATTCTAGGGGCAGTGAATTTTATTACTACAATTATCAATATGCGGTGGCAAGGAATGCAGCTTGAGCGTCTACCTTTATTTGTTTGATCCGTTAAAATTACCGCTGTGTTATTACTTCTATCTTTGCCTGTTCTTGCCGGTGCTATTACTATGCTTTTAACTGATCGAAATTTAAATACGGCTTTTTTTGATCCAGCAGGAGGTGGAGATCCTATTTTATATCAACATTTATTC
>IM_2009_11875_Hastula_hectica 
ACGTTATATATTTTATTTGGGATATGATCAGGTTTGGTTGGAACTGCTTTAAGTCTACTTATTCGTGCTGAATTAGGGCAACCTGGTGCATTACTTGGAGATGATCAATTGTATAATGTTATTGTAACAGCTCATGCTTTTGTAATAATTTTCTTTTTGGTAATACCGATGATAATTGGTGGATTTGGAAATTGATTGGTGCCATTGATATTAGGGGCTCCAGATATAGCTTTTCCTCGTTTAAATAATATAAGTTTTTGACTTTTACCTCCAGCATTATTATTGCTTTTGTCTTCGTCTGCGGTAGAAAGTGGAGTTGGGACTGGATGAACGGTTTATCCACCTTTAGCGGGGAATCTAGCTCATGCTGGTGGTTCGGTGGATTTGGCTATTTTTTCTTTACATCTTGCTGGTGCTTCTTCAATTCTAGGGGCAGTGAATTTTATTACTACAATTATCAATATGCGGTGGCAGGGAATGCAGCTTGAGCGTCTACCTTTATTTGTTTGATCCGTTAAAATTACCGCTGTGCTATTACTTCTATCTTTGCCTGTTCTTGCCGGTGCTATTACTATGCTTTTAACTGATCGAAATTTAAATACGGCTTTTTTTGATCCAGCAGGAGGTGGAGATCCTATTTTATATCAACATTTATTC
>IM_2009_29104_Triplostephanus_fujitai 
ACATTATATATTCTATTTGGGATATGATCTGGCCTTGTTGGTACTGCTTTAAGTCTTCTTATTCGTGCTGAATTAGGGCAGCCTGGGGCTTTACTTGGTGATGATCAACTATATAATGTTATCGTAACGGCTCATGCTTTTGTTATGATTTTCTTTTTAGTTATACCCATGATAATTGGAGGATTTGGTAATTGACTGGTTCCTTTAATATTAGGAGCTCCTGATATGGCTTTTCCTCGCTTAAATAATATAAGTTTTTGACTACTGCCTCCTGCACTATTGCTGTTATTGTCTTCATCTGCGGTAGAAAGAGGAGTTGGAACGGGATGAACAGTATACCCTCCTTTGGCTGGGAATTTAGCTCATGCTGGTGGGTCAGTAGATTTAGCTATTTTTTCTTTACATCTTGCAGGAGCTTCTTCTATTTTAGGGGCAGTAAATTTTATTACTACCATTATTAATATACGATGACAGGGGATGCAGCTTGAACGTCTTCCTTTATTTGTGTGGTCAGTAAAAATCACTGCCGTTTTACTTCTTTTGTCATTGCCTGTTCTTGCAGGTGCTATTACTATACTTTTGACTGATCGAAATCTAAATACAGCATTTTTTGACCCAGCAGGAGGTGGTGATCCAATTTTATATCAACATTTATTT
>IM_2009_29108_Triplostephanus_fujitai 
ACATTATATATTCTATTTGGGATATGATCTGGTCTTGTTGGTACTGCTTTAAGTCTTCTTATTCGTGCTGAATTAGGGCAGCCTGGGGCTTTACTTGGTGATGATCAATTATATAATGTTATCGTAACGGCTCATGCTTTTGTTATGATTTTCTTTTTAGTTATACCCATGATAATTGGAGGATTTGGTAATTGACTGGTTCCTTTAATATTAGGAGCTCCTGATATGGCTTTTCCTCGCTTAAATAATATAAGTTTTTGACTACTGCCTCCTGCACTATTGCTGTTATTGTCTTCATCTGCGGTAGAAAGAGGAGTTGGAACGGGATGAACAGTATACCCTCCTTTGGCTGGGAATTTAGCTCATGCTGGTGGGTCAGTAGATTTAGCTATTTTTTCTTTACATCTTGCAGGAGCTTCTTCTATTTTAGGGGCAGTAAATTTTATTACTACGATTATTAATATACGATGACAGGGGATGCAGCTTGAACGTCTTCCTTTGTTTGTGTGGTCGGTAAAAATCACTGCCGTTTTACTTCTTTTGTCATTGCCTGTTCTTGCAGGTGCTATTACTATACTTTTGACTGATCGAAATCTAAATACAGCATTTTTTGACCCAGCAGGAGGTGGTGATCCAATTTTATACCAACATTTATTT
>IM_2009_29153_Myurella_orientalis 
ACATTGTATATTTTATTTGGAATATGATCAGGTTTAGTAGGTACGGCTTTAAGTCTCCTTATTCGAGCTGAGTTGGGACAACCTGGAGCGTTACTTGGAGATGATCAGCTATATAATGTTATTGTGACAGCACATGCTTTTGTAATAATTTTTTTTCTGGTGATGCCAATAATAATCGGTGGATTTGGAAATTGATTGGTTCCTTTAATGTTAGGGGCTCCTGATATGGCTTTCCCCCGTTTGAATAATATAAGTTTTTGGCTTTTACCTCCTGCATTGTTGTTGCTTCTCTCTTCATCTGCGGTTGAGAGAGGAGTGGGGACAGGTTGAACTGTATATCCACCTTTGGCTGGAAACTTAGCCCATGCCGGTGGATCTGTAGATTTAGCTATTTTTTCTTTACATCTTGCAGGTGCTTCTTCTATTTTAGGTGCGGTAAATTTTATTACTACAATCATTAATATACGATGACAGGGGATGCAGTTAGAACGTATGCCTTTGTTTGTTTGATCGGTAAAAATTACTGCTGTTTTGCTTCTTTTATCGCTACCTGTGCTTGCTGGGGCCATTACTATGCTTTTAACTGATCGGAATCTAAACACAGCTTTTTTCGACCCAGCGGGAGGTGGAGATCCTATTTTATATCAACATTTATTT
>IM_2009_29227_Myurella_orientalis 
ACATTGTATATTTTATTTGGAATATGATCAGGTTTAGTAGGTACGGCTTTAAGTCTCCTTATTCGAGCTGAGTTAGGACAACCTGGAGCGTTACTTGGAGATGATCAGCTATATAATGTTATTGTAACAGCACATGCTTTTGTAATAATTTTTTTTCTGGTGATGCCAATAATAATCGGTGGATTTGGAAATTGATTGGTTCCTTTAATGTTAGGGGCTCCTGATATGGCTTTCCCCCGTTTGAATAATATAAGTTTTTGGCTTTTACCTCCTGCATTGTTGTTGCTTCTCTCTTCATCTGCGGTTGAGAGAGGAGTGGGGACAGGTTGAACTGTATATCCACCTTTGGCTGGAAACTTAGCCCATGCCGGTGGATCTGTAGATTTAGCTATTTTTTCTTTACATCTTGCAGGTGCTTCTTCTATTTTAGGTGCGGTAAATTTTATTACTACAATCATTAATATACGATGACAGGGGATGCAGTTAGAACGTATGCCTTTGTTTGTTTGATCGGTAAAAATTACTGCTGTTTTGCTTCTTTTATCGCTACCTGTGCTTGCTGGGGCCATTACTATGCTTTTAACTGATCGGAATCTAAACACAGCTTTTTTCGACCCAGCGGGAGGTGGAGATCCTATTTTATATCAACATTTATTT
>IM_2009_29228_Triplostephanus_fujitai 
ACATTATATATTCTATTTGGGATATGATCTGGCCTTGTTGGTACTGCTTTAAGTCTTCTTATTCGTGCTGAATTAGGGCAGCCTGGGGCTTTACTTGGTGATGATCAACTATATAATGTTATCGTAACGGCTCATGCTTTTGTTATGATTTTCTTTTTAGTTATACCCATGATAATTGGAGGATTTGGTAATTGACTGGTTCCTTTAATATTAGGAGCTCCTGATATGGCTTTTCCTCGCTTAAATAATATAAGTTTTTGACTACTGCCTCCTGCACTATTGCTGTTATTGTCTTCATCTGCGGTAGAAAGAGGAGTTGGAACTGGATGAACAGTATACCCTCCTTTGGCTGGGAATTTAGCTCATGCTGGTGGGTCAGTAGATTTAGCTATTTTTTCTTTACATCTTGCAGGAGCTTCTTCTATTTTAGGGGCAGTAAATTTTATTACTACGATTATTAATATACGATGACAGGGGATGCAGCTTGAACGTCTTCCTTTGTTTGTGTGGTCGGTAAAAATCACTGCCGTTTTACTTCTTTTGTCATTGCCTGTTCTTGCAGGTGCTATTACTATACTTTTGACTGATCGAAATCTAAATACAGCATTTTTTGACCCAGCAGGAGGTGGTGATCCAAT-------------------
>IM_2009_29247_Triplostephanus_fujitai 
ACATTATATATTCTATTTGGGATATGATCTGGCCTTGTTGGTACTGCTTTAAGTCTTCTTATTCGTGCTGAATTAGGGCAGCCTGGGGCTTTACTTGGTGATGATCAACTATATAATGTTATCGTAACGGCTCATGCTTTTGTTATGATTTTCTTTTTAGTTATACCCATGATAATTGGAGGATTTGGTAATTGACTGGTTCCTTTAATATTAGGAGCTCCTGATATGGCTTTTCCTCGCTTAAATAATATAAGTTTTTGACTACTGCCTCCTGCACTATTGCTGTTATTGTCTTCATCTGCGGTAGAAAGAGGAGTTGGAACTGGATGAACAGTATATCCTCCTTTGGCTGGGAATTTAGCTCATGCTGGTGGGTCAGTAGATTTAGCTATTTTTTCTTTACATCTTGCAGGAGCTTCTTCTATTTTAGGGGCAGTAAATTTTATTACTACGATTATTAATATACGATGACAGGGGATGCAGCTTGAACGTCTTCCTTTGTTTGTGTGGTCGGTAAAAATCACTGCCGTTTTACTTCTTTTGTCATTGCCTGTTCTTGCAGGTGCTATTACTATACTTTTGACTGATCGAAATCTAAATACAGCATTTTTTGACCCAGCAGGAGGTGGTGATCCAATTTTATACCAACATTTATTT
>IM_2009_29248_Triplostephanus_fujitai 
ACATTATATATTCTATTTGGGATATGATCTGGCCTTGTTGGTACTGCTTTAAGTCTTCTTATTCGTGCTGAATTAGGGCAGCCTGGGGCTTTACTTGGTGATGATCAACTATATAATGTTATCGTAACGGCTCATGCTTTTGTTATGATTTTCTTTTTAGTTATACCCATGATAATTGGAGGATTTGGTAATTGACTGGTTCCTTTAATATTAGGAGCTCCTGATATGGCTTTTCCTCGCTTAAATAATATAAGTTTTTGACTACTGCCTCCTGCACTATTGCTGTTATTGTCTTCATCTGCGGTAGAAAGAGGAGTTGGAACTGGATGAACAGTATACCCTCCTTTGGCTGGGAATTTAGCTCATGCTGGTGGGTCAGTAGATTTAGCTATTTTTTCTTTACATCTTGCAGGAGCTTCTTCTATTTTAGGGGCAGTAAATTTTATTACTACGATTATTAATATACGATGACAGGGGATGCAGCTTGAACGTCTTCCTTTGTTTGTGTGGTCGGTAAAAATCACTGCCGTTTTACTTCTTTTGTCATTGCCTGTTCTTGCAGGTGCTATTACTATACTTTTGACTGATCGAAATCTAAATACAGCATTTTTTGACCCAGCAGGAGGTGGTGATCCAATTTTATACCAACATTTATTT
>IM_2009_29251_Triplostephanus_fujitai 
ACATTATATATTCTATTTGGGATATGATCTGGCCTTGTTGGTACTGCTTTAAGTCTTCTTATTCGTGCTGAATTAGGGCAGCCTGGGGCTTTACTTGGTGATGATCAACTATATAATGTTATTGTAACGGCTCATGCTTTTGTTATGATTTTCTTTTTAGTTATACCCATGATAATTGGAGGATTTGGTAATTGACTGGTTCCTTTAATATTAGGAGCTCCTGATATGGCTTTTCCTCGCTTAAATAATATAAGTTTTTGACTACTGCCTCCTGCACTATTGCTGTTATTGTCTTCATCTGCGGTAGAAAGAGGAGTTGGAACGGGATGAACAGTATACCCTCCTTTGGCTGGGAATTTAGCTCATGCTGGTGGGTCAGTAGATTTAGCTATTTTTTCTTTACATCTTGCAGGAGCTTCTTCTATTTTAGGGGCAGTAAATTTTATTACTACGATTATTAATATACGATGACAGGGGATGCAGCTTGAACGTCTTCCTTTGTTTGTGTGGTCGGTAAAAATCACTGCCGTTTTACTTCTTTTGTCATTGCCTGTTCTTGCAGGTGCTATTACTATACTTTTGACTGATCGAAATCTAAATACAGCATTTTTTGACCCAGCAGGAGGTGGTGATCCAATTTTATACCAACATTTATTT
>IM_2009_29252_Triplostephanus_fujitai 
ACATTATATATTCTATTTGGGATATGATCTGGCCTTGTTGGTACTGCTTTAAGTCTTCTTATTCGTGCTGAATTAGGACAGCCTGGGGCTTTACTTGGTGATGATCAACTATATAATGTTATTGTAACGGCTCATGCTTTTGTTATGATTTTCTTTTTAGTTATACCCATGATAATTGGAGGATTTGGTAATTGACTGGTTCCTTTAATATTAGGAGCTCCTGATATGGCTTTTCCTCGCTTAAATAATATAAGTTTTTGACTACTGCCTCCTGCACTATTGCTGTTATTGTCTTCATCTGCGGTAGAAAGAGGAGTTGGAACGGGATGAACAGTATACCCTCCTTTGGCTGGGAATTTAGCTCATGCTGGTGGGTCAGTAGATTTAGCTATTTTTTCTTTACATCTTGCAGGAGCTTCTTCTATTTTAGGGGCAGTAAATTTTATTACTACGATTATTAATATACGATGACAGGGGATGCAGCTTGAACGTCTTCCTTTGTTTGTGTGGTCGGTAAAAATCACTGCCGTTTTACTTCTTTTGTCATTGCCTGTTCTTGCAGGTGCTATTACTATACTTTTGACTGATCGAAATCTAAATACAGCATTTTTTGACCCAGCAGGAGGTGGTGATCCAAT-------------------
>IM_2009_29339_Clathroterebra_fortunei 
ACGTTATATATTTTATTTGGAATGTGATCAGGTTTGGTAGGTACGGCTTTAAGTCTTCTTATTCGAGCTGAGTTAGGACAGCCTGGAGCGTTGCTTGGGGATGATCAATTATATAATGTTATTGTAACAGCTCATGCTTTTGTAATAATTTTTTTTCTAGTAATACCTATAATAATTGGTGGATTTGGGAATTGATTGGTTCCCTTAATGTTAGGAGCTCCGGATATGGCTTTTCCTCGTTTAAATAATATAAGTTTTTGACTTTTACCTCCTGCATTATTGTTGTTGTTATCATCATCTGCGGTAGAGAGAGGGGTAGGGACAGGTTGAACTGTGTATCCGCCTTTAGCTGGAAATTTAGCTCATGCTGGTGGTTCGGTAGATTTGGCTATTTTTTCTTTACATCTTGCGGGTGCTTCTTCTATTTTAGGTGCGGTAAATTTTATTACTACGATTATTAATATACGGTGGCAAGGGATGCAACTTGAACGTATGCCTTTATTTGTTTGATCGGTAAAGATTACTGCTATTTTACTTCTTTTATCATTGCCTGTACTTGCGGGTGCTATTACGATGCTTTTAACTGATCGAAATTTAAATACAGCTTTTTTTGATCCTGCAGGTGGGGGGGATCCTATTTTGTATCAGCATTTGTTT
>IM_2009_29454_Gen._sp. 
ACATTATATATTTTATTTGGAATGTGATCTGGTTTAGTTGGGACTGCTCTAAGTCTTCTTATTCGAGCTGAATTAGGACAACCTGGGGCTTTACTTGGTGATGATCAGCTATATAATGTTATTGTAACAGCTCATGCTTTTGTGATAATTTTTTTCTTAGTTATGCCTATAATGATTGGTGGGTTTGGGAATTGATTAGTTCCATTAATATTAGGAGCTCCAGACATGGCATTTCCTCGTTTAAATAATATGAGTTTTTGACTTTTGCCTCCTGCATTGTTATTGTTATTGTCGTCATCTGCTGTAGAAAGTGGGGTAGGTACTGGATGGACTGTGTATCCTCCGTTGGCTGGAAATTTAGCTCATGCTGGTGGTTCAGTGGATTTGGCTATTTTTTCTTTACATCTTGCAGGTGCTTCTTCAATTTTAGGTGCTGTAAATTTTATTACAACGATTATTAATATACGATGACAAGGTATGCAATTTGAACGTCTTCCGTTATTCGTATGATCAGTAAAAATTACTGCTATTTTACTTCTTTTGTCTTTACCGGTTCTTGCAGGGGCTATTACTATGCTTTTAACTGATCGAAACCTAAATACAGCTTTCTTTGATCCAGCAGGGGGTGGGGATCCTATTTTATATCAGCATTTATTT
>IM_2009_29801_Hastula_hastata 
ACGTTGTATATTTTATTTGGGATATGATCAGGATTGGTTGGTACTGCTTTAAGTCTGCTTATTCGTGCTGAACTTGGACAACCTGGTGCATTGCTTGGAGATGATCAATTGTATAATGTTATTGTAACAGCTCATGCTTTTGTAATAATTTTTTTCTTAGTTATGCCAATGATAATTGGTGGATTTGGAAATTGATTGGTACCATTGATATTAGGAGCTCCAGACATGGCTTTTCCTCGTTTGAATAATATAAGTTTTTGGTTATTACCTCCTGCATTATTATTACTTTTATCTTCGTCTGCAGTAGAGAGAGGTGTAGGTACGGGATGGACTGTATATCCACCTTTAGCTGGGAATTTGGCTCATGCTGGTGGTTCAGTTGACTTGGCTATTTTTTCTTTACATCTTGCAGGGGCTTCTTCTATTTTAGGGGCTGTAAATTTCATTACTACTATTATTAACATACGATGACAGGGGATGCAACTTGAGCGTCTTCCTTTATTTGTTTGATCAGTTAAGATTACTGCTGTCTTATTACTTTTATCTTTGCCTGTTCTTGCTGGTGCTATTACTATACTTTTAACTGATCGAAATTTAAATACTGCCTTTTTTGATCCAGCTGGAGGTGGGGATCCTATTTTATATCAACATCTATTT
>IM_2009_7083_Oxymeris_cerithina 
ACATTATATATCCTGTTCGGAATGTGGTCTGGTCTAGTTGGTACTGCCTTAAGCTTGCTTATTCGAGCCGAGTTAGGGCAGCCTGGGGCTTTGCTTGGTGATGATCAGCTATATAATGTAATTGTTACAGCTCATGCTTTTGTAATGATTTTTTTCTTGGTTATGCCCATGATAATTGGTGGGTTTGGTAATTGGTTGGTTCCTTTAATATTGGGAGCTCCTGATATGGCTTTTCCTCGGCTAAATAATATAAGTTTTTGATTGTTGCCTCCTGCATTATTATTACTTCTATCTTCATCTGCGGTGGAAAGTGGTGTTGGAACAGGATGAACAGTATATCCTCCATTGGCTGGAAATCTAGCCCATGCTGGTGGTTCTGTAGATTTAGCTATTTTTTCCTTACATCTTGCGGGTGCTTCCTCTATTTTAGGTGCTGTGAATTTTATTACTACGATTATTAATATACGGTGGCAGGGTATGCAGCTTGAGCGTCTTCCGTTGTTTGTCTGATCGGTGAAGATTACTGCTGTGTTGCTTTTGTTATCATTACCTGTTCTTGCGGGTGCTATTACTATGCTTTTGACTGATCGAAATTTAAATACAGCGTTTTTTGACCCAGCAGGAGGTGGTGATCCTATCTTATATCAACATTTGTTT
>IM_2009_7084_Oxymeris_cerithina 
ACATTATATATCCTGTTCGGAATGTGGTCTGGTTTAGTTGGTACTGCCTTAAGCTTGCTTATTCGAGCCGAGTTAGGGCAGCCTGGGGCTTTGCTTGGTGACGATCAGCTATATAATGTAATTGTTACAGCTCATGCTTTTGTAATGATTTTTTTCTTGGTTATGCCCATGATAATTGGTGGGTTTGGTAATTGGTTGGTTCCTTTAATATTGGGAGCTCCTGATATGGCTTTTCCTCGGCTAAATAATATAAGTTTTTGATTGTTGCCTCCTGCATTATTATTACTTCTATCTTCATCTGCGGTGGAAAGTGGTGTTGGAACAGGATGAACAGTATATCCTCCATTGGCTGGAAATCTAGCTCATGCTGGTGGTTCTGTAGATTTAGCTATTTTTTCCTTACATCTTGCGGGTGCTTCTTCTATTTTAGGTGCTGTGAATTTTATTACTACGATTATTAATATACGGTGGCAGGGTATGCAGCTTGAGCGTCTTCCGTTGTTTGTCTGATCGGTGAAGATTACTGCTGTGTTGCTTTTGTTATCATTACCTGTTCTTGCGGGTGCTATTACTATACTTTTGACTGATCGAAATTTAAATACAGCGTTTTTTGACCCAGCAGGAGGTGGTGATCCTATCCTATATCAACATTTGTTT
>IM_2009_7085_Oxymeris_cerithina 
ACATTATATATCCTGTTCGGAATGTGGTCTGGTCTAGTTGGTACTGCCTTAAGCTTGCTTATTCGAGCCGAGTTAGGGCAGCCTGGGGCTTTGCTTGGTGATGATCAGCTATATAATGTAATTGTTACAGCTCATGCTTTTGTAATGATTTTTTTCTTGGTTATGCCCATGATAATTGGTGGGTTTGGTAATTGGTTGGTTCCTTTAATATTGGGAGCTCCTGATATGGCCTTTCCTCGGCTAAATAATATAAGTTTTTGATTGTTGCCTCCTGCATTATTATTACTTCTATCTTCATCTGCGGTGGAAAGTGGTGTTGGAACAGGATGAACAGTATATCCTCCGTTGGCTGGAAATCTAGCCCATGCTGGTGGTTCTGTAGATTTAGCTATTTTTTCCTTACATCTTGCGGGTGCTTCCTCTATTTTAGGTGCTGTGAATTTTATTACTACGATTATTAATATACGGTGGCAGGGTATGCAGCTTGAGCGTCTTCCGTTGTTTGTCTGATCGGTGAAGATTACTGCTGTGTTGCTTTTGTTATCATTACCTGTTCTTGCGGGTGCTATTACTATACTTTTGACTGATCGAAATTTAAATACAGCGTTTTTTGACCCAGCAGGAGGTGGTGATCCTATCCTATATCAACATTTGTTT
>IM_2009_7086_Oxymeris_cerithina 
ACATTATATATCTTGTTCGGAATGTGGTCTGGTTTAGTTGGTACTGCCTTAAGCTTGCTTATTCGAGCTGAGTTAGGGCAGCCTGGGGCTTTGCTTGGTGATGATCAGCTATATAATGTAATTGTTACAGCTCATGCTTTTGTAATGATTTTTTTCTTGGTTATGCCCATGATAATTGGTGGGTTTGGTAATTGGTTGGTTCCTTTAATATTGGGAGCTCCTGATATGGCTTTTCCTCGGCTAAATAATATAAGTTTTTGATTGTTGCCTCCTGCATTATTATTACTTCTATCTTCATCTGCGGTGGAAAGTGGTGTTGGAACAGGATGAACGGTATATCCTCCATTGGCTGGAAATCTAGCTCATGCTGGTGGTTCTGTAGATTTAGCTATTTTTTCCTTACATCTTGCGGGTGCTTCTTCTATTTTAGGTGCTGTGAATTTTATTACTACGATTATTAATATACGGTGGCAGGGTATGCAGCTTGAGCGTCTTCCGTTGTTTGTCTGATCGGTGAAGATTACTGCTGTGTTGCTTTTGTTATCATTACCTGTTCTTGCGGGTGCTATTACTATACTTTTGACTGATCGAAATTTAAATACAGCGTTTTTTGATCCAGCAGGAGGTGGTGATCCTATCCTATATCAACATTTGTTT
>IM_2009_7087_Oxymeris_dimidiata 
ACATTATATATTCTGTTTGGGATGTGATCTGGTCTTGTCGGTACTGCTTTAAGTCTATTAATTCGAGCTGAATTAGGACAACCTGGAGCTTTATTAGGTGATGATCAGCTATATAATGTAATTGTTACAGCTCATGCTTTTGTAATGATTTTTTTCTTAGTTATACCTATGATAATTGGAGGATTTGGTAATTGATTGGTTCCTTTGATGTTGGGGGCTCCTGACATGGCTTTTCCTCGTTTAAATAATATAAGTTTTTGACTATTACCTCCTGCATTGTTGTTATTGTTATCTTCATCTGCGGTAGAGAGAGGTGTTGGAACTGGATGGACAGTGTATCCTCCTCTAGCTGGGAATTTGGCACATGCTGGTGGGTCTGTAGATTTAGCTATTTTTTCTTTACATCTTGCAGGGGCTTCTTCTATTTTAGGGGCTGTAAATTTTATTACTACAATTATTAACATACGATGACAAGGAATACAGCTTGAGCGTCTTCCTTTGTTTGTGTGGTCGGTAAAAATTACTGCTGTCTTACTCCTTTTATCATTACCCGTTCTTGCTGGTGCTATTACTATGCTTTTAACTGATCGGAATCTAAATACGGCATTTTTTGATCCAGCAGGAGGTGGTGATCCTATCTTATACCAGCATTTGTTT
>IM_2009_7088_Oxymeris_dimidiata 
ACATTATATATTCTGTTTGGGATGTGATCTGGTCTTGTCGGTACTGCTTTAAGTCTATTAATTCGAGCTGAATTAGGACAACCTGGAGCTTTATTGGGTGATGATCAGCTATATAATGTAATTGTTACAGCTCATGCTTTTGTAATGATTTTTTTCTTAGTTATACCTATGATAATTGGAGGATTTGGTAATTGATTGGTTCCTTTGATGTTGGGGGCTCCTGACATGGCTTTTCCTCGTTTAAATAATATAAGTTTTTGACTATTACCTCCTGCATTGTTGTTATTGTTATCTTCATCTGCGGTAGAGAGAGGTGTTGGAACTGGATGGACAGTGTATCCTCCTCTAGCTGGGAATTTGGCACATGCTGGTGGGTCTGTAGATTTAGCTATTTTTTCTTTACATCTTGCAGGGGCTTCTTCTATTTTAGGGGCTGTAAATTTTATCACTACAATTATTAATATACGATGACAAGGAATACAACTTGAGCGTCTTCCTTTGTTTGTGTGGTCGGTAAAAATTACTGCTGTCTTACTTCTTTTATCATTACCCGTTCTTGCTGGTGCTATTACTATGCTTTTAACTGATCGGAATCTAAATACGGCATTTTTTGATCCAGCAGGAGGTGGTGATCCTATTTTATACCAGCATTTGTTT
>IM_2009_7089_Hastula_lanceata 
ACATTATATATTTTGTTTGGAATGTGATCGGGACTTGTTGGTACTGCACTAAGATTACTTATTCGTGCTGAATTAGGTCAACCTGGAGCATTACTTGGGGATGATCAGTTGTATAACGTTATTGTTACAGCTCATGCTTTTGTAATAATTTTTTTCTTAGTTATGCCAATGATGATTGGTGGATTTGGAAACTGATTAGTACCATTGATGTTAGGAGCTCCTGATATAGCTTTTCCTCGCTTAAATAATATAAGTTTTTGACTTTTACCTCCTGCATTATTATTGCTTTTATCATCATCTGCAGTAGAAAGGGGTGTTGGAACTGGATGAACGGTTTATCCACCTTTGGCTGGAAACTTGGCCCATGCTGGTGGTTCAGTTGACCTGGCTATTTTTTCTTTACATCTTGCAGGGGCTTCTTCTATTTTAGGTGCTGTAAATTTTATTACTACAATTATTAATATACGATGACAGGGAATGCAACTTGAGCGTCTTCCTTTATTTGTGTGATCAGTTAAAATTACGGCTGTTTTGCTATTATTATCGCTACCTGTGCTTGCAGGTGCTATTACTATACTTTTGACTGATCGAAATCTAAATACAGCTTTTTTTGATCCAGCAGGAGGTGGAGATCCTATTTTGTATCAACATTTATTT
>IM_2009_7090_Hastula_lanceata 
ACATTATATATTTTGTTTGGAATGTGATCGGGACTTGTTGGTACTGCACTAAGATTACTTATTCGTGCTGAATTAGGTCAACCTGGAGCATTACTTGGGGATGATCAGTTGTATAACGTTATTGTTACAGCTCATGCTTTTGTAATAATTTTTTTCTTAGTTATGCCAATGATGATTGGTGGATTTGGAAATTGATTAGTACCATTGATGTTAGGAGCTCCTGATATAGCTTTTCCTCGCTTAAATAATATAAGTTTTTGACTTTTACCTCCTGCATTATTATTGCTTTTATCATCATCTGCAGTAGAAAGGGGTGTTGGAACTGGATGAACGGTTTATCCACCTTTGGCTGGAAACTTGGCCCATGCTGGTGGTTCAGTTGACCTGGCTATTTTTTCTTTACATCTTGCAGGGGCTTCTTCTATTTTAGGTGCTGTAAATTTTATTACTACAATTATTAATATACGATGACAGGGAATGCAACTTGAGCGTCTTCCTTTATTTGTGTGATCAGTTAAAATTACGGCTGTTTTGCTATTATTATCGCTACCTGTGCTTGCAGGTGCTATTACTATACTTTTGACTGATCGAAATCTAAATACAGCTTTTTTTGATCCGGCAGGAGGTGGAGATCCTATTTTGTATCAACATTTATTT
>IM_2009_7091_Hastula_lanceata 
ACATTATATATTTTGTTTGGAATGTGATCGGGACTTGTTGGTACTGCACTAAGATTACTTATTCGTGCTGAATTAGGTCAACCTGGAGCATTACTTGGGGATGATCAGTTGTATAACGTTATTGTTACAGCTCATGCTTTTGTAATAATTTTTTTCTTAGTTATGCCAATGATGATTGGTGGATTTGGAAACTGATTAGTACCATTGATGTTAGGAGCTCCTGATATAGCTTTTCCTCGCTTAAATAATATAAGTTTTTGACTTTTACCTCCTGCATTATTATTGCTTTTATCATCATCTGCAGTAGAAAGGGGTGTTGGAACTGGATGAACGGTTTATCCACCTTTGGCTGGAAACTTGGCCCATGCTGGTGGTTCAGTTGACCTGGCTATTTTTTCTTTACATCTTGCAGGGGCTTCTTCTATTTTAGGTGCTGTAAATTTTATTACTACAATTATTAATATACGATGACAGGGAATGCAACTTGAGCGTCTTCCTTTATTTGTGTGATCAGTTAAAATTACGGCTGTTTTGCTATTATTATCGCTACCTGTGCTTGCAGGTGCTATTACTATACTTTTGACTGATCGAAATCTAAATACAGCTTTTTTTGATCCGGCAGGAGGTGGAGATCCTATTCTGTATCAACATTTATTT
>IM_2009_7092_Myurella_affinis 
ACATTGTATATTCTATTCGGGATATGGTCAGGTTTAGTGGGTACAGCTTTAAGGCTTCTTATTCGAGCTGAATTAGGACAACCTGGGGCGTTGCTTGGAGATGATCAGTTATATAACGTTATTGTAACGGCTCATGCTTTTGTAATGATTTTCTTTTTAGTTATGCCTATGATAATTGGCGGTTTTGGTAACTGATTGGTTCCTTTAATATTAGGAGCTCCTGATATGGCTTTTCCTCGTTTAAATAATATGAGTTTTTGGCTTTTGCCTCCTGCACTATTGCTATTGTTATCATCTTCTGCAGTAGAAAGGGGTGTGGGAACAGGTTGAACTGTATATCCCCCTCTGGCTGGGAATTTGGCCCATGCTGGTGGTTCGGTGGATTTGGCTATTTTCTCCCTTCATCTTGCGGGTGCTTCTTCGATTTTAGGTGCGGTAAATTTTATTACTACAATTGTTAATATGCGATGGCAGGGGATGCAGCTTGAGCGTATGCCTCTATTTGTTTGATCGGTAAAAATTACTGCTGTTTTACTTCTCTTGTCATTACCTGTACTTGCAGGTGCTATTACGATGCTTTTAACCGATCGTAATTTAAATACGGCCTTTTTTGACCCGGCAGGTGGTGGGGATCCTATTTTGTATCAACACTTGTTC
>IM_2009_7093_Myurella_affinis 
ACATTGTATATCCTATTTGGGATATGGTCAGGTTTAGTGGGTACAGCTCTAAGGCTTCTTATTCGAGCTGAATTAGGACAACCTGGGGCGTTGCTTGGAGATGATCAGTTATATAACGTCATTGTAACGGCTCATGCTTTTGTAATGATTTTCTTTTTAGTTATGCCTATGATAATTGGCGGTTTTGGTAACTGATTGGTTCCTTTAATATTAGGAGCTCCTGATATGGCTTTTCCTCGTTTAAATAATATGAGTTTTTGGCTTTTGCCTCCTGCACTATTGCTATTGTTATCATCCTCTGCAGTAGAGAGGGGTGTGGGAACAGGCTGAACTGTATATCCCCCTCTGGCTGGGAATTTGGCCCATGCTGGTGGTTCGGTGGATTTGGCTATTTTCTCCCTTCATCTTGCGGGTGCTTCTTCAATTTTAGGTGCGGTAAATTTTATTACTACAATTGTTAATATGCGATGGCAGGGGATGCAGCTTGAGCGTATGCCTCTATTTGTTTGATCGGTAAAAATTACTGCTGTTTTACTTCTCTTGTCATTACCTGTACTTGCAGGTGCTATTACGATGCTTTTAACCGATCGTAATTTAAATACGGCCTTTTTTGACCCGGCAGGTGGTGGGGATCCTATTTTGTATCAACACTTGTTC
>IM_2009_7094_Myurella_affinis 
ACATTGTATATCCTATTCGGGATATGGTCAGGTTTAGTGGGTACAGCTTTAAGGCTTCTTATTCGAGCTGAATTAGGACAACCTGGGGCGTTGCTTGGAGATGATCAGTTATATAACGTCATTGTAACGGCTCATGCTTTTGTAATGATTTTCTTTTTAGTTATGCCTATGATAATTGGCGGTTTTGGTAACTGATTGGTTCCTTTAATATTAGGAGCTCCTGATATGGCTTTTCCTCGTTTAAATAATATAAGTTTTTGGCTTTTGCCTCCTGCACTATTGCTATTGTTATCATCCTCTGCAGTAGAGAGGGGTGTGGGAACAGGTTGAACTGTATATCCCCCTCTGGCTGGGAATTTGGCCCATGCTGGTGGTTCGGTGGATTTGGCTATTTTCTCCCTTCATCTTGCGGGTGCTTCTTCGATTTTAGGTGCGGTAAATTTTATTACTACAATTGTTAATATGCGATGGCAGGGGATGCAGCTTGAGCGTATGCCTCTATTTGTTTGATCGGTAAAAATTACTGCTGTTTTACTTCTCTTGTCATTACCTGTACTTGCAGGTGCTATTACGATGCTTTTAACCGATCGTAATTTAAATACGGCCTTTTTTGACCCGGCAGGTGGTGGGGATCCTATTTTGTATCAACACTTGTTC
>IM_2009_7095_Myurella_affinis 
ACATTGTATATCCTATTCGGGATATGGTCAGGTTTAGTGGGTACAGCTCTAAGGCTTCTTATTCGAGCTGAATTAGGACAACCTGGGGCGTTGCTTGGAGATGATCAGTTATATAACGTCATTGTAACGGCTCATGCTTTTGTAATGATTTTCTTTTTAGTTATGCCTATGATAATTGGCGGTTTTGGTAACTGATTGGTTCCTTTAATATTAGGAGCTCCTGATATGGCTTTTCCTCGTTTAAATAATATGAGTTTTTGGCTTTTGCCTCCTGCACTATTGCTATTGTTATCATCTTCTGCAGTAGAGAGGGGTGTGGGAACAGGTTGAACTGTATATCCCCCTCTGGCTGGGAATTTGGCCCATGCTGGTGGTTCGGTGGATTTGGCTATTTTCTCCCTTCATCTTGCGGGTGCTTCTTCAATTTTAGGTGCGGTAAATTTTATTACTACAATTGTTAATATGCGATGGCAGGGGATGCAGCTTGAGCGTATGCCTCTATTTGTTTGATCGGTAAAAATTACTGCTGTTTTACTTCTCTTGTCATTACCTGTACTTGCAGGTGCTATTACGATGCTTTTAACCGATCGTAATTTAAATACGGCCTTTTTTGACCCGGCAGGTGGTGGGGATCCTATTTTGTATCAACACTTGTTC
>IM_2009_7096_Hastula_solida 
ACATTATATATTTTTTTTGGGATGTGATCAGGCTTGGTTGGGACTGCTTTGAGTTTACTTATTCGTGCTGAACTAGGGCAACCTGGAGCATTGCTTGGGGACGATCAATTGTATAACGTTATTGTTACAGCTCATGCTTTTGTAATGATTTTTTTCCTGGTTATGCCTATGATAATTGGTGGGTTTGGGAATTGATTAGTGCCATTAATACTAGGGGCTCCGGACATGGCTTTTCCTCGCCTAAATAATATAAGCTTTTGGCTTTTACCTCCTGCGTTGTTGCTACTTCTATCTTCGTCTGCGGTAGAGAGTGGGGTTGGGACTGGATGAACGGTGTATCCCCCTTTATCTGGAAACTTAGCGCATGCTGGTGGTTCAGTCGATTTAGCTATTTTTTCTTTACATCTTGCAGGGGCTTCCTCTATTTTAGGGGCTGTAAATTTTATTACTACAATTATTAATATACGATGACAGGGAATGCAACTTGAGCGTCTTCCTTTATTTGTTTGATCAGTTAAGATTACTGCTGTATTGCTGCTTTTATCTTTACCGGTTCTTGCCGGTGCTATTACTATGCTTTTAACTGATCGAAATCTAAATACAGCTTTCTTTGACCCAGCAGGAGGTGGGGATCCTATTTTGTACCAGCATTTATTT
>IM_2009_7097_Hastula_solida 
ACATTATATATTTTATTTGGAATGTGATCAGGCTTGGTTGGGACTGCTTTGAGTTTACTTATTCGTGCTGAACTAGGGCAACCTGGAGCATTGCTTGGGGACGATCAACTGTATAACGTTATTGTTACAGCTCATGCTTTTGTAATGATTTTTTTCCTGGTTATGCCCATGATAATTGGTGGGTTTGGGAATTGATTAGTGCCATTAATACTAGGGGCTCCGGACATGGCTTTTCCTCGCCTAAATAATATAAGCTTTTGGCTTTTACCTCCTGCGTTGTTGCTACTTCTATCTTCGTCTGCGGTAGAGAGTGGGGTTGGGACTGGATGAACGGTGTATCCCCCTTTATCTGGAAACCTAGCGCATGCTGGTGGTTCAGTCGATTTAGCTATTTTTTCTTTACATCTTGCAGGGGCTTCCTCTATTTTAGGGGCTGTAAATTTTATTACTACAATTATTAACATACGATGACAGGGAATGCAACTTGAGCGTCTTCCTTTATTTGTTTGATCGGTTAAGATTACTGCTGTATTGCTGCTTTTATCTTTACCGGTTCTTGCCGGTGCTATTACTATGCTTTTAACTGATCGAAATCTAAATACAGCTTTCTTTGACCCAGCAGGAGGTGGGGATCCTATTTTGTACCAGCATTTATTT
>IM_2009_7100_Hastula_albula 
ACATTATATATTTTATTTGGAATGTGATCAGGATTGGTTGGAACTGCGTTAAGTTTACTTATTCGTGCTGAACTAGGGCAACCTGGGGCATTACTTGGGGATGATCAACTGTACAATGTTATTGTTACAGCTCATGCTTTTGTGATAATTTTTTTCTTAGTTATGCCAATGATGATTGGCGGATTTGGAAATTGACTGGTGCCGTTGATGTTAGGGGCTCCAGACATGGCTTTTCCTCGTTTAAATAATATAAGTTTTTGGCTATTACCACCTGCATTATTATTGCTCTTGTCTTCTTCTGCGGTTGAAAGAGGGGTCGGAACGGGATGAACTGTGTATCCTCCTCTTGCTGGAAACTTAGCGCATGCTGGTGGATCGGTGGATTTGGCTATTTTTTCTTTGCATCTTGCGGGTGCTTCTTCTATTTTAGGGGCTGTAAATTTTATTACTACAATTATTAATATGCGGTGACAAGGAATGCAACTTGAACGTCTTCCTCTTTTTGTTTGGTCAGTTAAGATTACTGCTGTGTTATTACTTTTGTCTCTACCGGTTCTCGCAGGTGCTATTACTATGCTTTTAACTGATCGAAATTTAAATACGGCTTTCTTTGACCCCGCAGGAGGTGGGGATCCTATTTTGTATCAGCATTTGTTT
>IM_2009_7101_Hastula_albula 
ACATTATATATTTTATTTGGAATGTGATCAGGATTGGTTGGAACTGCGTTAAGTTTACTTATTCGTGCTGAACTAGGGCAACCTGGGGCATTACTTGGAGATGATCAACTGTACAATGTTATTGTTACAGCTCATGCTTTTGTGATAATTTTTTTCTTAGTTATGCCAATGATGATTGGTGGATTTGGAAATTGACTGGTGCCGTTGATGTTAGGAGCTCCAGACATGGCTTTTCCTCGTTTAAATAATATAAGTTTTTGGCTATTACCACCTGCATTATTATTGCTCTTGTCTTCTTCTGCGGTTGAAAGAGGGGTTGGAACGGGATGAACTGTGTATCCTCCTCTTGCTGGAAACTTAGCGCATGCTGGTGGATCGGTGGATTTGGCTATTTTTTCTTTGCATCTTGCGGGTGCTTCTTCTATTTTAGGGGCTGTAAATTTTATTACTACAATTATTAATATACGGTGACAAGGAATGCAACTTGAACGTCTTCCTCTTTTTGTTTGGTCAGTTAAGATTACTGCTGTGTTATTACTTTTGTCTCTACCGGTTCTTGCAGGTGCTATTACTATGCTTTTAACTGATCGAAATTTAAATACGGCTTTCTTTGACCCCGCAGGAGGTGGGGATCCTATTTTGTATCAGCATTTGTTT
>IM_2009_7102_Hastula_albula 
ACATTATATATTTTATTTGGAATGTGATCAGGATTGGTTGGAACTGCGTTAAGTTTACTTATTCGTGCTGAACTAGGTCAACCTGGGGCATTACTTGGGGATGATCAACTGTACAATGTTATTGTTACAGCTCATGCTTTTGTGATAATTTTTTTCTTAGTTATGCCAATGATGATTGGTGGATTTGGAAATTGACTGGTGCCGTTGATGTTAGGGGCTCCAGACATGGCTTTTCCTCGTTTAAATAACATAAGTTTTTGGCTATTACCACCTGCATTGTTATTGCTCTTGTCTTCTTCTGCAGTTGAAAGAGGGGTTGGAACGGGATGAACTGTGTATCCTCCTCTTGCTGGAAACTTAGCGCATGCTGGTGGATCGGTGGATTTGGCTATTTTTTCTTTGCATCTTGCGGGTGCTTCTTCTATTTTAGGGGCTGTAAATTTTATTACTACAATTATTAATATACGGTGACAAGGAATGCAACTTGAACGTCTTCCTCTTTTTGTTTGGTCAGTTAAGATTACTGCTGTTTTATTACTTTTGTCTCTACCAGTTCTCGCAGGTGCTATTACTATGCTTTTAACTGATCGAAATTTAAATACGGCTTTCTTTGACCCCGCAGGAGGTGGAGATCCTATTTTGTATCAGCATTTGTTT
>IM_2009_7103_Hastula_albula 
ACATTATATATTTTATTTGGAATGTGATCAGGATTGGTCGGAACTGCGTTAAGTTTACTTATTCGTGCTGAACTAGGGCAACCTGGGGCATTACTTGGAGATGATCAACTGTACAATGTTATTGTTACAGCTCATGCTTTTGTGATAATTTTTTTCTTAGTTATGCCAATGATGATTGGTGGATTTGGAAATTGATTGGTGCCGTTGATGTTAGGGGCTCCAGACATGGCTTTTCCTCGTTTAAATAATATAAGTTTTTGGCTATTACCACCTGCATTATTATTGCTCTTGTCTTCTTCTGCGGTTGAAAGAGGGGTTGGAACGGGATGAACTGTGTATCCTCCTCTTGCTGGAAACTTAGCGCATGCTGGTGGATCGGTGGATTTGGCTATTTTTTCTTTGCATCTTGCGGGTGCTTCTTCTATTTTAGGGGCTGTAAATTTTATTACTACAATTATTAATATACGGTGACAAGGAATGCAACTTGAACGTCTTCCTCTTTTTGTTTGGTCAGTTAAGATTACTGCTGTGTTATTACTTTTGTCTCTACCGGTTCTTGCAGGTGCTATTACTATGCTTTTAACTGATCGAAATTTAAATACGGCTTTCTTTGACCCCGCAGGAGGTGGAGATCCTATTTTGTATCAGCATTTGTTT
>IM_2009_7104_Terebra_laevigata 
ACATTATATATTTTATTTGGGATATGATCTGGTCTTGTTGGTACTGCTCTTAGTCTTCTTATTCGTGCTGAGTTGGGACAACCTGGGGCTTTACTAGGTGACGATCAGTTGTATAATGTTATTGTTACAGCTCATGCTTTTGTAATAATTTTCTTTTTGGTTATACCTATGATAATTGGAGGATTTGGTAATTGATTGGTTCCATTAATATTAGGAGCTCCTGATATGGCTTTTCCTCGTTTAAATAACATAAGTTTCTGATTGTTACCACCTGCACTTTTATTGCTTTTATCTTCATCTGCGGTAGAAAGGGGAGTAGGAACTGGATGAACAGTGTATCCTCCTTTAGCAGGAAATTTAGCTCATGCTGGTGGATCGGTAGATTTGGCTATTTTTTCTTTACATTTGGCGGGAGCTTCTTCTATTTTAGGGGCGGTAAATTTTATTACTACAATTATTAACATACGATGACAGGGGATGCAACTTGAACGTCTTCCATTATTTGTGTGATCAGTAAAGATTACTGCCGTTTTACTTCTTCTATCGTTACCTGTTCTTGCAGGTGCTATTACTATGCTCTTAACTGATCGAAATTTAAACACAGCATTTTTTGATCCAGCAGGAGGTGGAGACCCTATTCTTTATCAACATTTATTT
>IM_2009_7105_Terebra_laevigata 
ACATTATATATTTTATTTGGGATATGATCTGGTCTTGTTGGTACTGCTCTTAGTCTTCTTATTCGTGCTGAGTTGGGACAACCTGGGGCTTTACTAGGTGACGATCAGTTGTATAATGTTATTGTTACAGCTCATGCTTTTGTAATAATTTTCTTTTTGGTTATACCTATGATAATTGGAGGATTTGGTAATTGATTGGTTCCATTAATATTAGGAGCTCCTGATATGGCTTTTCCTCGTTTAAATAACATAAGTTTCTGATTGTTACCACCTGCACTTTTATTGCTTTTATCTTCATCTGCGGTAGAAAGGGGAGTAGGAACTGGATGAACAGTGTATCCTCCTTTAGCAGGAAATTTAGCTCATGCTGGTGGATCGGTAGATTTGGCTATTTTTTCTTTACATTTGGCGGGAGCTTCTTCTATTTTAGGGGCGGTAAATTTTATTACTACAATTATTAACATACGATGACAGGGGATGCAACTTGAACGTCTTCCATTATTTGTGTGATCAGTAAAGATTACTGCTGTTTTACTTCTTCTATCGTTACCTGTTCTTGCAGGTGCTATTACTATGCTTTTAACTGATCGAAATTTAAACACAGCATTTTTTGATCCAGCAGGAGGTGGAGATCCTATTCTTTATCAACATTTATTT
>IM_2009_7106_Terebra_laevigata 
ACATTATATATTTTATTTGGGATATGATCTGGTCTTGTTGGTACTGCTCTTAGTCTTCTTATTCGTGCTGAGTTGGGACAACCTGGGGCTTTACTAGGTGACGATCAGTTGTATAATGTTATTGTTACAGCTCATGCTTTTGTAATAATTTTCTTTTTGGTTATACCTATGATAATTGGAGGATTTGGTAATTGATTGGTTCCATTAATATTAGGAGCTCCTGATATGGCTTTTCCTCGTTTAAATAACATAAGTTTCTGATTGTTACCACCTGCACTTTTATTGCTTTTATCTTCATCTGCGGTAGAAAGGGGAGTAGGAACTGGGTGAACAGTGTATCCTCCTTTAGCAGGAAATTTAGCTCATGCTGGTGGATCGGTAGATTTGGCTATTTTTTCTTTACATTTGGCGGGAGCTTCTTCTATTTTAGGGGCGGTAAATTTTATTACTACAATTATTAACATACGATGACAGGGGATGCAACTTGAACGTCTTCCATTATTTGTGTGATCAGTAAAGATTACTGCTGTTTTACTTCTTCTATCGTTACCTGTTCTTGCAGGTGCTATCACTATGCTTTTAACTGATCGAAATTTAAACACAGCATTTTTTGATCCAGCAGGAGGTGGAGATCCTATTCTTTATCAACATTTATTT
>IM_2009_7108_Terebra_funiculata 
ACATTATATATTTTGTTTGGGATATGATCTGGTCTTGTTGGTACTGCTCTTAGTCTTCTTATTCGTGCTGAGTTAGGACAACCTGGGGCTTTATTGGGTGATGACCAGTTGTATAATGTTATTGTTACAGCTCATGCTTTTGTAATAATTTTCTTTTTGGTTATGCCTATGATAATTGGAGGATTTGGTAATTGACTAGTTCCTTTAATATTAGGAGCTCCTGATATAGCTTTTCCTCGTTTAAATAACATAAGTTTTTGATTATTGCCTCCTGCACTTTTGTTGCTTTTATCTTCGTCTGCGGTAGAAAGAGGAGTGGGGACTGGATGAACAGTATATCCTCCTTTAGCTGGAAACTTGGCTCATGCTGGTGGGTCAGTAGATTTAGCTATTTTTTCTTTACACTTGGCAGGGGCTTCTTCTATTTTAGGGGCAGTAAATTTTATTACTACAATTATTAATATACGATGACAGGGAATACAGCTTGAACGTCTTCCGTTATTTGTGTGATCAGTAAAGATTACTGCTGTTTTACTTCTTTTGTCACTACCTGTTCTTGCGGGTGCTATTACTATGCTTTTAACTGATCGAAACTTAAACACAGCGTTCTTTGATCCAGCAGGAGGTGGAGATCCTATTCTTTATCAACATCTATTT
>IM_2009_7109_Terebra_funiculata 
ACATTATATATTTTGTTTGGGATATGATCTGGTCTTGTTGGTACTGCTCTTAGTCTTCTTATTCGTGCTGAGTTAGGACAACCTGGGGCTTTATTAGGTGATGACCAGTTGTATAATGTTATTGTTACAGCTCATGCTTTTGTAATAATTTTCTTTTTGGTTATGCCTATGATAATTGGAGGATTTGGTAATTGACTAGTTCCTTTAATATTAGGAGCTCCTGATATAGCTTTTCCTCGTTTAAATAACATAAGTTTTTGATTATTGCCTCCTGCACTTTTGTTGCTTTTATCTTCGTCTGCGGTAGAAAGAGGAGTGGGGACTGGATGAACAGTATATCCTCCTTTAGCTGGAAACTTGGCTCATGCTGGTGGGTCAGTAGATTTAGCTATTTTTTCTTTACACTTGGCAGGGGCTTCTTCTATTTTAGGGGCAGTAAATTTTATTACTACAATTATTAATATACGATGACAGGGAATACAGCTTGAACGTCTTCCGTTATTTGTGTGATCAGTAAAGATTACTGCTGTTTTACTTCTTTTGTCACTACCTGTTCTTGCGGGTGCTATTACTATGCTTTTAACTGATCGAAACTTAAACACAGCGTTCTTTGATCCAGCAGGAGGTGGAGATCCTATTCTTTATCAACATCTATTT
>IM_2009_7110_Terebra_funiculata 
ACATTATATATTTTGTTTGGGATATGATCTGGTCTTGTTGGTACTGCTCTTAGTCTTCTTATTCGTGCTGAGTTAGGACAACCTGGGGCTTTATTAGGTGATGACCAGTTGTATAATGTTATTGTTACAGCTCATGCTTTTGTAATAATTTTCTTTTTGGTTATGCCTATGATAATTGGAGGATTTGGTAATTGACTAGTTCCTTTAATATTAGGAGCTCCTGATATAGCTTTTCCTCGTTTAAATAACATAAGTTTTTGATTATTGCCTCCTGCACTTTTGTTGCTTTTATCTTCGTCTGCGGTAGAAAGAGGAGTGGGGACTGGATGAACAGTATATCCTCCTTTAGCTGGAAACTTGGCTCATGCTGGTGGGTCAGTAGATTTAGCTATTTTTTCTTTACACTTGGCAGGGGCTTCTTCTATTTTAGGGGCAGTAAATTTTATTACTACAATTATTAATATACGATGACAGGGAATACAGCTTGAACGTCTTCCGTTATTTGTGTGATCAGTAAAGATTACTGCTGTTTTACTTCTTTTGTCACTACCTGTTCTTGCGGGTGCTATTACTATGCTTTTAACTGATCGAAACTTAAACACAGCGTTCTTTGATCCAGCAGGAGGTGGAGATCCTATTCTTTATCAACATCTATTT
>IM_2009_7114_Strioterebrum_nitidum 
ACGTTATATATTTTATTTGGGATGTGATCAGGTCTAGTAGGTACGGCTTTAAGTCTTCTTATTCGAGCTGAGTTAGGACAACCTGGAGCATTATTAGGGGATGATCAATTATATAATGTTATTGTAACAGCTCATGCTTTTGTAATAATTTTTTTTCTAGTAATACCAATAATAATTGGTGGATTTGGAAATTGGTTAGTTCCTTTGATGTTAGGAGCTCCTGATATGGCTTTCCCTCGTTTAAATAATATAAGTTTTTGACTTTTACCTCCTGCATTATTGTTGTTGTTATCTTCATCTGCTGTGGAAAGGGGAGTAGGAACAGGTTGGACTGTATACCCACCTTTAGCTGGAAATTTGGCTCATGCTGGTGGTTCAGTGGATTTGGCTATTTTTTCTCTTCATCTTGCAGGTGCCTCTTCTATTTTAGGTGCAGTAAATTTTATTACTACGATTATTAATATACGGTGACAGGGGATACAGCTTGAACGTATGCCTTTATTTGTTTGATCAGTAAAAATTACTGCTGTTTTACTTTTGTTATCGTTACCTGTTCTTGCTGGGGCTATTACTATACTTTTAACTGATCGAAATTTGAATACAGCTTTTTTTGATCCTGCTGGAGGTGGAGATCCAATTTTATATCAGCATTTATTT
>IM_2009_7115_Myurella_undulata 
ACGTTATATATCTTATTTGGAATGTGATCAGGTTTGGTTGGTACGGCTCTTAGTCTTCTTATTCGAGCTGAGCTGGGGCAACCTGGGGCATTGCTTGGAGATGATCAATTATACAATGTTATTGTAACAGCTCATGCTTTTGTGATAATTTTCTTTTTGGTAATACCAATGATAATTGGGGGTTTCGGGAACTGACTAGTTCCCTTAATGTTAGGAGCTCCTGATATGGCTTTTCCTCGTTTGAATAACATAAGTTTTTGACTTTTGCCTCCTGCGTTACTATTACTGTTGTCTTCATCTGCAGTTGAGAGGGGAGTAGGGACAGGTTGAACTGTTTATCCGCCTCTAGCTGGAAATCTAGCTCATGCTGGTGGGTCTGTTGATTTAGCTATTTTTTCTTTACATCTTGCAGGTGCTTCTTCTATTTTAGGTGCGGTAAATTTTATTACTACGATTATTAATATACGTTGACAAGGGATGCAACTTGAGCGTATGCCTTTATTTGTCTGATCTGTAAAAATTACTGCTGTTTTACTTCTCTTATCGTTGCCTGTTCTCGCTGGAGCGATTACTATATTATTAACTGATCGAAATTTAAATACAGCTTTTTTTGATCCTGCCGGAGGTGGAGATCCAATTTTATATCAACATTTGTTT
>IM_2009_7116_Terebra_quoygaimardi 
ACACTATATATTTTGTTTGGGATATGATCTGGTCTCGTTGGTACTGCGTTGAGTCTTCTTATTCGTGCTGAGTTGGGGCAGCCTGGGGCTTTATTAGGTGATGATCAGTTATATAATGTTATTGTGACGGCTCATGCTTTTGTGATAATCTTTTTTTTAGTTATACCTATGATAATTGGAGGATTCGGTAATTGGTTAGTTCCTCTAATATTAGGGGCTCCTGATATAGCTTTTCCTCGTTTAAATAATATAAGTTTTTGATTATTGCCTCCTGCTCTTTTATTGTTATTGTCTTCGTCTGCAGTAGAAAGGGGGGTTGGGACGGGATGAACGGTTTATCCTCCTTTGGCCGGAAATTTGGCTCATGCTGGTGGGTCTGTGGATTTAGCTATTTTTTCTTTACATCTTGCAGGGGCTTCTTCTATTTTAGGAGCAGTAAATTTTATTACTACGATTATCAATATACGATGACAAGGGATGCAGCTTGAACGTCTTCCGTTGTTTGTGTGGTCGGTGAAAATTACTGCTGTTTTACTTCTACTATCATTACCGGTTCTTGCTGGTGCTATTACTATACTTTTAACTGATCGAAATTTGAATACAGCGTTTTTTGATCCAGCAGGTGGTGGTGATCCAATTTTATATCAACATTTGTTT
>IM_2009_7120_Triplostephanus_anilis 
ACATTATATATTTTGTTTGGGATATGATCTGGTCTTGTTGGTACTGCGTTAAGTCTTCTTATTCGTGCTGAACTGGGGCAACCTGGGGCTCTGTTGGGTGATGACCAGCTATATAATGTTATTGTGACGGCTCATGCTTTTGTAATAATTTTCTTTTTAGTTATGCCTATGATAATTGGAGGGTTTGGGAATTGGTTGGTTCCTTTAATGCTAGGGGCTCCTGATATGGCTTTTCCTCGCTTAAACAATATGAGTTTTTGGCTATTGCCTCCTGCTCTTTTGTTGCTATTGTCTTCGTCTGCAGTGGAGAGAGGGGTTGGAACAGGGTGAACGGTATATCCTCCTTTAGCTGGGAATTTGGCTCATGCAGGTGGGTCTGTAGATTTGGCTATTTTTTCTTTACATCTTGCGGGGGCTTCTTCTATTTTAGGGGCAGTAAATTTTATTACTACAATTATTAATATACGGTGGCAGGGGATGCAGCTTGAACGTCTTCCGTTGTTTGTATGATCAGTGAAAATTACTGCTGTTTTACTTCTTTTATCGTTACCAGTTCTTGCTGGTGCTATTACTATGCTTTTAACTGATCGGAATTTGAATACAGCGTTTTTTGATCCAGCAGGAGGTGGGGATCCAATTTTATATCAGCATTTGTTT
>IM_2009_7121_Triplostephanus_anilis 
ACATTATATATTTTGTTTGGGATATGATCTGGTCTTGTTGGTACTGCGTTAAGTCTTCTTATTCGTGCTGAACTGGGGCAACCTGGGGCTCTGTTGGGTGATGACCAGCTATATAATGTTATTGTGACGGCTCATGCTTTTGTAATAATTTTCTTTTTAGTTATGCCTATGATAATTGGAGGGTTTGGGAATTGGTTGGTTCCTTTAATGCTAGGGGCTCCTGATATGGCTTTTCCTCGCTTAAACAATATGAGTTTTTGGCTATTGCCTCCTGCTCTTTTGTTGCTATTGTCTTCGTCTGCAGTGGAGAGAGGGGTTGGAACAGGGTGAACGGTATATCCTCCTTTAGCTGGGAATTTGGCTCATGCAGGTGGGTCTGTAGATTTGGCTATTTTTTCTTTACATCTTGCAGGGGCTTCTTCTATTTTAGGGGCAGTAAATTTTATTACTACAATTATTAATATACGGTGGCAGGGGATGCAGCTTGAACGTCTTCCGTTGTTTGTATGATCAGTGAAAATTACTGCTGTTTTACTTCTTTTATCGTTACCAGTTCTTGCTGGTGCTATTACTATGCTCTTAACTGATCGGAATTTGAATACAGCGTTTTTTGATCCGGCAGGAGGTGGGGATCCAATTTTATATCAGCATTTGTTT
>IM_2009_7122_Triplostephanus_anilis 
ACATTATATATTTTGTTTGGGATATGATCTGGCCTTGTTGGTACTGCGTTAAGTCTTCTTATTCGTGCTGAACTGGGGCAACCTGGGGCTCTGTTGGGTGATGACCAGCTATATAATGTTATTGTGACGGCTCATGCTTTTGTAATAATTTTCTTTTTAGTTATACCTATGATGATTGGAGGGTTTGGGAATTGGTTGGTCCCTTTAATGCTAGGGGCTCCTGATATGGCTTTTCCTCGCTTAAACAATATGAGTTTTTGGCTATTGCCTCCTGCTCTTTTGTTGTTATTGTCTTCGTCTGCAGTGGAGAGAGGGGTTGGAACAGGGTGAACGGTATATCCTCCTTTAGCTGGGAATTTGGCTCATGCAGGTGGGTCTGTAGATTTGGCTATTTTTTCTTTACACCTTGCAGGGGCTTCTTCTATTTTAGGGGCAGTAAATTTTATTACTACAATTATTAATATACGGTGGCAGGGGATGCAGCTTGAACGTCTTCCGTTGTTTGTATGATCAGTGAAAATTACTGCTGTTTTACTTCTTTTATCGTTACCGGTTCTTGCTGGTGCTATTACTATGCTTTTGACTGATCGGAATTTGAATACAGCGTTTTTTGACCCAGCAGGAGGTGGGGATCCAATTTTATATCAGCATTTGTTT
>IM_2009_7123_Triplostephanus_anilis 
ACATTATATATTTTGTTTGGGATATGATCTGGTCTTGTTGGTACTGCGTTAAGTCTTCTTATTCGTGCTGAACTGGGGCAACCTGGGGCTCTGTTGGGTGATGACCAGCTATATAATGTTATTGTGACGGCTCATGCTTTTGTAATAATTTTCTTTTTAGTTATGCCTATGATAATTGGAGGGTTTGGGAATTGGTTGGTTCCTTTAATGCTAGGGGCTCCTGATATGGCTTTTCCTCGCTTAAACAATATGAGTTTTTGGCTATTGCCTCCTGCTCTTTTGTTGCTATTGTCTTCGTCTGCAGTGGAGAGAGGGGTTGGAACAGGGTGAACGGTATATCCTCCTTTAGCTGGGAATTTGGCTCATGCAGGTGGGTCTGTAGATTTGGCTATTTTTTCTTTACATCTTGCAGGGGCTTCTTCTATTTTAGGGGCAGTAAATTTTATTACTACAATTATTAATATACGGTGGCAGGGGATGCAGCTTGAACGTCTTCCGTTGTTTGTATGATCAGTGAAAATTACTGCTGTTTTACTTCTTTTATCGTTACCAGTTCTTGCTGGTGCTATTACTATGCTTTTAACTGATCGGAATTTGAATACAGCGTTTTTTGATCCAGCAGGAGGTGGGGATCCAATTTTATATCAGCATTTGTTT
>IM_2009_7124_Myurella_sp. 
ACGTTATATATTTTATTTGGAATGTGATCAGGTTTAGTTGGTACAGCTCTCAGTTTTTTTATTCGAGCTGAGTTAGGACAGCCTGGAGCATTACTTGGGGATGATCAGTTGTATAATGTTATTGTAACAGCTCATGCTTTTGTAATAATTTTCTTTTTAGTAATACCGATAATAATTGGAGGATTTGGGAATTGGTTAGTTCCTCTGATGTTGGGGGCTCCTGATATGGCTTTTCCTCGTTTAAATAACATGAGTTTTTGACTTTTACCTCCTGCGTTATTATTGTTGTTGTCTTCATCTGCAGTTGAAAGAGGGGTGGGGACAGGTTGGACTGTTTATCCACCTTTAGCTGGAAATTTGGCTCATGCTGGTGGATCTGTAGATTTAGCTATCTTTTCTTTGCATCTTGCAGGTGCCTCTTCTATTTTAGGTGCGGTAAATTTTATTACTACAATTATTAATATGCGGTGGCAGGGAATGCAACTTGAGCGTATGCCTTTATTTGTTTGATCTGTAAAAATTACTGCCATTTTACTTCTTTTATCGTTACCTGTTCTTGCTGGAGCGATTACTATACTGTTAACTGATCGTAATTTAAATACAGCTTTCTTTGATCCTGCAGGAGGTGGAGATCCAATTTTATATCAGCATTTGTTT
>IM_2009_7125_Myurella_sp. 
ACGTTATATATTTTATTTGGAATGTGATCAGGTTTAGTTGGTACAGCTCTCAGTCTTCTTATTCGAGCTGAGTTAGGACAGCCTGGAGCATTACTTGGGGATGATCAGTTGTATAATGTTATTGTAACAGCTCATGCTTTTGTAATAATTTTCTTTTTAGTAATACCGATAATAATTGGAGGATTTGGGAATTGGTTAGTTCCTCTGATGTTGGGGGCTCCTGATATGGCTTTTCCTCGTTTAAATAACATGAGTTTTTGACTTTTACCTCCTGCGTTATTATTGTTGTTGTCTTCATCTGCAGTTGAAAGAGGGGTGGGGACAGGTTGGACTGTTTATCCACCTTTAGCTGGAAATTTGGCTCATGCTGGTGGATCTGTAGATTTAGCTATCTTTTCTTTGCATCTTGCAGGTGCCTCTTCTATTTTAGGTGCGGTAAATTTTATTACTACAATTATTAATATGCGGTGGCAGGGAATGCAACTTGAGCGTATGCCTTTATTTGTTTGATCTGTAAAAATTACTGCCATTTTACTTCTTTTGTCGTTACCTGTTCTTGCTGGAGCGATTACTATACTGTTAACTGATCGTAATTTAAATACAGCTTTCTTTGATCCTGCAGGAGGTGGAGATCCAATTTTATATCAGCATTTGTTT
>IM_2009_7436_Myurella_flavofasciata 
ACGTTATATATTTTATTTGGAATGTGATCAGGTTTAGTAGGTACGGCTTTGAGACTTCTTATTCGAGCTGAGTTGGGGCAGCCTGGGGCGTTACTTGGGGATGATCAGTTATATAATGTAATCGTAACAGCTCATGCTTTTGTAATGATTTTTTTTCTAGTTATACCTATAATAATTGGTGGATTTGGAAATTGACTAGTTCCTTTAATGTTAGGGGCTCCAGACATGGCCTTTCCTCGTTTAAATAATATGAGTTTTTGGCTTTTACCTCCTGCATTATTATTGCTTCTATCGTCATCTGCGGTAGAGAGAGGGGTAGGAACGGGCTGGACTGTATATCCGCCTCTAGCCGGAAATCTAGCTCATGCTGGTGGCTCAGTAGATTTGGCTATTTTTTCTTTACATCTTGCAGGTGCTTCTTCTATTTTAGGTGCAGTAAACTTTATTACTACAATTATTAATATACGTTGGCAAGGAATACAACTTGAGCGTATACCTTTATTTGTTTGATCAGTAAAGATTACTGCTGTTTTACTTCTTTTGTCTTTACCAGTACTTGCAGGTGCTATTACAATGCTTTTAACTGATCGAAATTTAAATACAGCTTTTTTTGATCCTGCAGGAGGTGGGGATCCTATTTTATATCAACATTTATTT
>IM_2009_7437_Myurella_nebulosa 
ACGTTATATATTTTATTTGGAATGTGATCAGGTCTGGTAGGAACAGCTTTAAGACTTCTTATTCGGGCCGAATTAGGACAACCTGGAGCGTTGCTTGGTGATGATCAACTATACAATGTTATTGTAACAGCTCATGCTTTTGTAATAATCTTTTTTTTGGTGATGCCTATGATAATTGGTGGGTTTGGAAACTGGTTGGTTCCTTTGATGTTGGGGGCTCCAGATATGGCTTTTCCTCGTTTAAATAATATGAGTTTTTGACTTTTACCTCCTGCATTATTGCTGTTGCTATCCTCGTCGGCTGTGGAAAGAGGGGTAGGAACTGGTTGAACTGTGTATCCACCTTTGGCTGGAAACTTGGCTCATGCTGGTGGTTCAGTGGATTTAGCTATTTTTTCTTTACACCTTGCAGGTGCCTCTTCTATTCTAGGTGCAGTAAATTTTATTACTACAATTATTAATATACGATGACAAGGGATACAACTTGAGCGTATGCCTTTATTCGTTTGATCGGTAAAGATTACAGCTGTGTTGCTTCTTTTATCATTGCCCGTGCTCGCAGGTGCTATTACAATGCTTTTAACAGATCGAAATTTGAATACAGCTTTTTTTGATCCTGCCGGTGGTGGAGATCCTATTTTGTATCAACATTTATTT
>IM_2009_7438_Myurella_nebulosa 
ACGTTATATATTTTATTTGGAATGTGATCAGGTCTGGTAGGAACAGCTTTAAGACTTCTTATTCGGGCTGAATTAGGACAACCTGGAGCGTTGCTTGGTGATGATCAACTATACAATGTTATTGTAACAGCTCATGCTTTTGTAATAATCTTTTTTTTGGTGATGCCTATGATAATTGGTGGGTTTGGAAACTGGTTGGTTCCTTTGATGTTGGGGGCTCCAGATATGGCTTTTCCTCGTTTAAATAATATGAGTTTTTGACTTTTACCTCCTGCATTATTGCTGTTGCTATCCTCGTCGGCTGTGGAAAGAGGGGTAGGAACTGGTTGAACTGTGTATCCACCTTTGGCTGGAAACTTGGCTCATGCTGGTGGTTCAGTGGATTTAGCTATTTTTTCTTTACACCTTGCAGGTGCCTCTTCTATTCTAGGTGCAGTAAATTTTATTACTACAATTATTAATATACGATGACAAGGGATACAACTTGAGCGTATGCCTTTATTCGTTTGATCGGTAAAGATTACAGCTGTGTTGCTTCTTTTATCATTGCCCGTGCTCGCAGGTGCTATTACAATGCTTTTAACAGATCGAAATTTGAATACAGCTTTTTTTGATCCTGCCGGTGGTGGAGATCCTATTTTGTATCAACATTTATTT
>IM_2009_7439_Myurella_nebulosa 
ACGTTATATATTTTATTTGGAATGTGATCAGGTCTGGTAGGAACAGCTTTAAGACTTCTTATTCGGGCTGAATTAGGGCAACCTGGAGCGTTGCTTGGTGATGATCAACTATACAATGTTATTGTAACAGCTCATGCTTTTGTAATAATCTTTTTTTTGGTGATGCCTATGATAATTGGTGGGTTTGGAAACTGGTTGGTTCCTTTAATGTTGGGGGCTCCAGATATGGCTTTTCCTCGTTTAAATAATATGAGTTTTTGACTTTTACCTCCTGCATTATTGCTGTTGCTATCCTCGTCGGCTGTGGAAAGAGGGGTAGGAACTGGTTGAACTGTGTATCCACCTTTGGCTGGAAACTTGGCTCATGCTGGTGGTTCAGTGGATTTAGCTATTTTTTCTTTACACCTTGCAGGTGCCTCTTCTATTTTAGGTGCAGTAAATTTTATTACTACAATTATTAATATACGATGACAAGGGATACAACTTGAGCGTATGCCTTTATTCGTTTGATCGGTAAAGATTACAGCTGTGTTGCTTCTTTTATCATTGCCCGTGCTCGCAGGTGCTATTACAATGCTTTTAACAGATCGAAATTTGAATACAGCTTTTTTTGATCCTGCCGGTGGTGGAGATCCTATTTTGTATCAACATTTATTT
>IM_2009_9946_Terebra_quoygaimardi 
-------------------------GATCTGGTCTCGTTGGTACTGCGTTGAGTCTTCTTATTCGTGCTGAGTTGGGGCAGCCTGGGGCTTTATTAGGTGATGATCAGTTATATAATGTTATTGTGACGGCTCATGCTTTTGTGATAATCTTTTTTTTAGTTATACCTATGATAATTGGAGGATTCGGTAATTGGTTAGTTCCTCTAATATTAGGGGCTCCTGATATAGCTTTTCCTCGTTTAAATAATATAAGTTTTTGATTATTGCCTCCTGCTCTTTTATTGTTATTGTCTTCGTCTGCAGTAGAAAGGGGGGTTGGGACGGGATGAACGGTTTATCCTCCTTTGGCCGGAAATTTGGCTCATGCTGGTGGGTCTGTGGATTTAGCTATTTTTTCTTTACATCTTGCAGGGGCTTCTTCTATTTTAGGAGCAGTAAATTTTATTACTACGATTATCAATATACGATGACAAGGGATGCAGCTTGAACGTCTTCCGTTGTTTGTGTGGTCGGTGAAAATTACTGCTGTTTTACTTCTACTATCATTACCGGTTCTTGCTGGTGCTATTACTATACTTTTAACTGATCGAAATTTGAATACAGCGTTTTTTGATCCAGCAGGTGGTGGTGATCCAATTTTATATCAACATTTGTTT
>IM_2009_9947_Terebra_laevigata 
ACATTATATATTTTATTTGGGATATGATCTGGTCTTGTTGGTACTGCTCTTAGTCTTCTTATTCGTGCTGAGTTGGGACAACCTGGGGCTTTACTAGGTGACGATCAGTTGTATAATGTTATTGTTACAGCTCATGCTTTTGTAATAATTTTCTTTTTGGTTATACCTATGATAATTGGAGGATTTGGTAATTGATTGGTTCCATTAATATTAGGAGCTCCTGATATGGCTTTTCCTCGTTTAAATAACATAAGTTTCTGATTGTTACCACCTGCACTTTTATTGCTTTTATCTTCATCTGCGGTAGAAAGGGGAGTAGGAACTGGGTGAACAGTGTATCCTCCTTTAGCAGGAAATTTAGCTCATGCTGGTGGATCGGTAGATTTGGCTATTTTTTCTTTACATTTGGCGGGAGCTTCTTCTATTTTAGGGGCGGTAAATTTTATTACTACAATTATTAACATACGATGACAGGGGATGCAACTTGAACGTCTTCCATTATTTGTGTGATCAGTAAAGATTACTGCTGTTTTACTTCTTCTATCGTTACCTGTTCTTGCAGGTGCTATCACTATGCTTTTAACTGATCGAAATTTAAACACAGCATTTTTTGATCCAGCAGGAGGTGGAGATCCTATTCTTTATCAACATTTATTT
>IM_2009_9948_Triplostephanus_triseriatus 
ACATTATATATTTTGTTTGGGATATGATCTGGTCTTGTTGGTACTGCCCTAAGTCTTCTTATTCGTGCTGAGTTAGGACAGCCTGGAGCTTTATTAGGTGATGACCAACTGTATAATGTTATTGTTACAGCTCATGCTTTTGTAATAATCTTTTTTTTAGTTATACCTATGATAATTGGAGGGTTTGGTAATTGATTGGTTCCTTTGATGTTAGGAGCTCCTGATATGGCTTTTCCTCGTTTAAATAATATAAGTTTTTGATTGTTACCTCCTGCACTTTTGTTACTTTTATCTTCATCTGCGGTTGAAAGAGGAGTAGGGACCGGATGAACGGTATATCCTCCTTTGGCTGGTAATTTAGCTCATGCTGGTGGATCGGTAGATTTAGCTATTTTTTCTTTACATTTAGCGGGTGCTTCTTCTATTTTAGGGGCGGTAAATTTCATTACTACAATTATTAATATACGGTGACAAGGAATACAGCTTGAGCGTCTTCCGTTATTTGTATGGTCTGTGAAAATTACTGCTGTTTTACTTCTCTTGTCGTTACCTGTTTTAGCGGGTGCTATTACTATGCTTTTAACTGATCGAAATTTAAATACAGCGTTTTTTGATCCAGCAGGAGGTGGGGATCCTATTCTTTATCAGCATTTGTTT
>IM_2009_9949_Triplostephanus_triseriatus 
ACATTATATATTTTGTTTGGGATATGATCTGGTCTTGTTGGTACTGCCCTAAGTCTTCTTATTCGTGCTGAGTTAGGACAGCCTGGAGCTTTATTAGGTGATGACCAACTGTATAATGTTATTGTTACAGCTCATGCTTTTGTAATAATCTTTTTTTTAGTTATGCCTATGATAATTGGAGGGTTTGGTAATTGATTGGTTCCTTTGATGTTAGGAGCTCCTGATATGGCTTTTCCTCGTTTAAATAATATAAGTTTTTGATTGTTACCTCCTGCACTTTTGTTACTTTTATCTTCATCTGCGGTTGAAAGAGGAGTAGGGACCGGATGAACGGTATATCCTCCTTTGGCTGGTAATTTAGCTCATGCTGGTGGATCGGTAGATTTAGCTATTTTTTCTTTACATTTAGCGGGTGCTTCTTCTATTTTAGGGGCGGTAAATTTCATTACTACAATTATTAATATACGGTGACAAGGAATACAGCTTGAGCGTCTTCCGTTATTTGTATGGTCTGTGAAAATTACTGCTGTTTTACTTCTCTTGTCGTTACCTGTTTTAGCGGGTGCTATTACTATGCTTTTAACTGATCGAAATTTAAATACAGCGTTTTTTGATCCAGCAGGAGGTGGGGATCCTATTCTTTATCAGCATTTGTTT
>IM_2009_9950_Triplostephanus_triseriatus 
ACATTATATATTTTGTTTGGGATATGATCTGGTCTTGTTGGTACTGCCCTAAGTCTTCTTATTCGTGCTGAGTTAGGACAGCCTGGGGCTTTATTAGGTGATGACCAACTGTATAATGTTATTGTTACAGCTCATGCTTTTGTAATAATCTTTTTTTTAGTTATACCTATGATAATTGGAGGGTTTGGTAATTGATTGGTTCCTTTGATGTTAGGAGCTCCTGATATGGCTTTTCCTCGTTTAAATAATATAAGTTTTTGATTGTTACCTCCTGCACTTTTGTTACTTTTATCTTCATCTGCGGTTGAAAGAGGAGTAGGGACCGGATGAACGGTATATCCTCCTTTGGCTGGTAATTTAGCTCATGCTGGTGGATCGGTAGATTTAGCTATTTTTTCTTTACATTTAGCGGGTGCTTCTTCTATTTTAGGGGCGGTAAATTTCATTACTACAATTATTAATATACGGTGACAAGGAATACAGCTTGAGCGTCTTCCGTTATTTGTATGGTCTGTAAAAATTACTGCTGTTTTACTTCTCTTGTCGTTACCTGTTTTAGCGGGTGCTATTACTATGCTTTTAACTGATCGAAATTTAAATACAGCGTTTTTTGATCCAGCAGGAGGTGGGGATCCTATTCTTTATCAGCATTTGTTT
>IM_2009_9951_Duplicaria_raphanula 
ACGTTGTATATTTTGTTTGGAATGTGATCAGGTTTAGTTGGAACTGCTTTAAGTTTGTTAATTCGTGCTGAATTGGGACAGCCTGGGGCATTACTTGGAGATGATCAATTGTATAATGTTATTGTTACAGCTCATGCTTTTGTAATAATTTTCTTTTTAGTTATACCTATGATGATTGGTGGATTTGGAAATTGATTAGTACCATTAATACTAGGGGCTCCTGATATAGCTTTTCCTCGTTTAAATAATATAAGTTTCTGGTTATTACCTCCTGCTTTGTTACTTCTTTTATCTTCATCTGCAGTTGAAAGTGGTGTAGGAACCGGATGAACGGTATATCCACCTTTGGCTGGGAATTTAGCACATGCTGGTGGTTCAGTGGATTTAGCTATTTTTTCTTTACATCTTGCGGGTGCTTCTTCGATTTTGGGTGCTGTAAATTTTATTACTACGATTATTAACATACGATGACAAGGTATGCAACTTGAGCGTCTTCCATTGTTTGTTTGATCTGTAAAGATTACTGCTGTTCTATTACTTTTGTCTTTGCCTGTTCTTGCAGGTGCTATTACTATGCTTTTGACTGATCGAAATTTAAATACAGCTTTTTTTGATCCTGCAGGAGGTGGAGATCCTATTTTATATCAACATCTATTT
>IM_2009_9952_Duplicaria_raphanula 
ACGTTGTATATTTTGTTTGGAATGTGATCAGGTTTAGTTGGAACTGCTTTAAGTTTGTTAATTCGTGCTGAATTGGGACAGCCTGGGGCATTACTTGGAGATGATCAATTGTATAATGTTATTGTTACAGCTCATGCTTTTGTAATAATTTTCTTTTTAGTTATACCTATGATGATTGGTGGATTTGGAAATTGATTAGTACCATTAATACTAGGGGCTCCTGATATAGCTTTTCCTCGTTTAAATAATATAAGTTTCTGGTTATTACCTCCTGCTTTGTTACTTCTTTTATCTTCATCTGCAGTTGAAAGTGGTGTAGGAACCGGATGAACGGTATATCCACCTTTGGCTGGGAATTTAGCACATGCTGGTGGTTCAGTGGATTTAGCTATTTTTTCTTTACATCTTGCGGGTGCTTCTTCGATTTTGGGTGCTGTAAATTTTATTACTACAATTATTAACATACGATGACAAGGTATGCAACTTGAGCGTCTTCCATTGTTTGTTTGATCTGTAAAGATTACTGCTGTTTTATTACTTTTGTCTTTGCCTGTTCTTGCAGGTGCTATTACTATGCTTTTGACTGATCGAAATTTAAATACAGCTTTTTTTGATCCTGCAGGAGGTGGAGATCCTATTTTATACCAACATTTATTT
>IM_2009_9953_Hastulopsis_pseudopertusa 
ACATTATATATTTTATTTGGGATGTGATCGGGCCTGGTTGGTACAGCTCTTAGTCTTCTTATTCGCGCTGAATTGGGGCAACCTGGGGCATTACTCGGGGACGACCAATTGTATAATGTTATCGTAACGGCTCATGCTTTTGTAATAATTTTTTTCTTGGTGATGCCGATAATAATTGGTGGGTTTGGGAATTGACTGGTTCCTTTAATGCTTGGAGCTCCTGATATGGCTTTTCCACGGCTAAATAATATGAGTTTTTGACTTTTGCCTCCTGCGTTATTGTTATTGCTATCTTCGTCTGCGGTAGAAAGAGGGGTTGGGACAGGATGGACTGTTTATCCTCCTCTAGCTGGAAATTTAGCCCATGCTGGCGGGTCTGTGGATTTGGCTATTTTTTCTTTGCATCTTGCAGGTGCCTCTTCTATTTTGGGCGCGGTAAATTTTATTACTACAATTATTAACATACGATGGCAGGGGATGCAATTAGAGCGTATACCTTTATTTGTGTGGTCGGTAAAGATTACTGCTGTATTATTACTGCTGTCGTTGCCTGTTCTTGCTGGGGCTATTACTATGCTGTTAACTGATCGTAACTTAAATACTGCTTTTTTTGACCCAGCAGGGGGCGGGGATCCTATTTTATATCAACATTTATTT
>IM_2009_9954_Hastulopsis_pseudopertusa 
ACATTATATATTTTATTTGGGATGTGATCGGGCCTGGTTGGTACAGCTCTTAGTCTTCTTATTCGCGCTGAATTGGGGCAACCTGGGGCATTACTCGGGGACGACCAATTGTATAATGTTATCGTAACGGCTCATGCTTTTGTAATAATTTTTTTCTTGGTGATGCCGATAATAATTGGTGGGTTTGGGAATTGACTGGTTCCTTTAATGCTTGGAGCTCCTGATATGGCTTTTCCACGGCTAAATAATATGAGTTTTTGACTTTTGCCTCCTGCGTTATTGTTATTGCTATCTTCGTCTGCGGTAGAAAGAGGGGTTGGGACAGGATGGACTGTTTATCCTCCTCTAGCTGGAAATTTAGCCCATGCTGGCGGGTCTGTGGATTTGGCTATTTTTTCTTTGCATCTTGCAGGTGCCTCTTCTATTTTGGGCGCGGTAAATTTTATTACTACAATTATTAACATACGATGGCAGGGGATGCAATTAGAGCGTATACCTTTATTTGTGTGGTCGGTAAAGATTACTGCTGTATTATTACTGCTGTCGTTGCCTGTTCTTGCTGGGGCTATTACTATGCTGTTAACTGATCGTAACTTAAATACTGCTTTTTTTGACCCAGCAGGGGGCGGGGATCCTATTTTATATCAACATTTATTT
>IM_2009_9957_Terebra_textilis 
ACATTATATATTTTATTCGGAATATGATCGGGTTTGGTTGGTACGGCTTTAAGTCTTCTTATTCGAGCTGAGTTAGGTCAGCCTGGGGCATTGCTTGGGGACGATCAACTATATAATGTTATTGTAACAGCTCATGCTTTTGTAATAATTTTTTTTCTAGTAATACCAATAATGATTGGCGGGTTTGGGAACTGATTGGTTCCTTTAATATTAGGAGCTCCTGATATGGCTTTTCCTCGTTTAAATAATATAAGTTTTTGATTATTGCCTCCTGCATTACTATTGTTGTTGTCTTCGTCTGCGGTAGAGAGAGGGGTAGGAACAGGTTGAACTGTATATCCTCCTTTGGCTGGAAATTTAGCTCATGCTGGTGGTTCAGTGGATTTAGCTATTTTTTCTTTACATCTTGCGGGTGCTTCTTCTATTTTAGGTGCGGTAAATTTTATTACTACGATTATTAATATACGATGACAGGGGATGCAGCTTGAACGTATGCCTTTATTTGTGTGATCGGTAAAAATTACTGCTGTTTTGCTTCTTCTGTCGTTACCTGTTCTTGCCGGGGCCATTACTATGCTTTTAACTGATCGAAATTTAAATACAGCTTTTTTTGATCCTGCCGGTGGTGGGGATCCTATTTTGTATCAGCATTTGTTT
>IM_2009_9971_Clathroterebra_fortunei 
ACATTGTATATTTTATTTGGAATATGATCAGGTTTGGTAGGTACGGCTTTAAGTCTTCTTATTCGAGCTGAGTTAGGACAGCCTGGGGCGTTGCTCGGGGATGATCAATTGTATAATGTTATTGTAACGGCTCATGCTTTTGTAATAATTTTTTTTCTGGTAATACCCATAATAATTGGTGGATTTGGAAATTGGTTAGTTCCTTTAATGTTAGGAGCTCCAGACATGGCTTTTCCTCGTTTAAATAATATAAGTTTTTGACTTTTACCTCCTGCGTTATTGTTATTATTGTCGTCATCTGCGGTAGAGAGAGGGGTAGGAACAGGCTGAACTGTGTATCCGCCTTTAGCTGGAAATTTAGCTCATGCTGGTGGTTCAGTGGATTTGGCTATTTTTTCTTTACATCTTGCGGGTGCTTCTTCTATTTTAGGTGCGGTAAATTTTATTACTACGATTATTAATATGCGGTGGCAAGGGATGCAACTTGAACGTATGCCTTTATTTGTTTGATCAGTAAAGATTACTGCTGTTTTACTTCTTTTGTCATTGCCTGTACTTGCGGGTGCTATTACGATGCTTTTGACTGATCGAAATTTAAATACAGCTTTTTTTGATCCTGCAGGTGGTGGGGATCCTATTTTGTATCAGCATTTGTTT
>IM_2009_9973_Duplicaria_baileyi 
ACATTATACATTTTATTTGGAATATGGTCAGGTTTAGTCGGTACGGCTCTAAGTCTTCTTATTCGAGCTGAGCTAGGGCAACCTGGGGCATTGCTTGGGGATGATCAGTTATATAATGTTATTGTAACAGCTCATGCTTTTGTAATAATTTTCTTTTTAGTAATACCAATGATGATTGGGGGGTTTGGAAATTGATTAGTTCCTTTAATGCTAGGAGCTCCTGATATGGCTTTTCCTCGATTAAACAATATAAGTTTTTGACTTTTACCTCCTGCATTGTTATTGTTGTTGTCTTCATCTGCTGTAGAGAGAGGGGTAGGAACGGGTTGAACTGTGTATCCACCTTTGGCTGGGAATTTGGCCCATGCTGGTGGTTCAGTTGACTTAGCTATTTTTTCTTTACATCTTGCGGGTGCTTCTTCTATTTTAGGTGCAGTAAATTTTATTACTACAATTATTAATATACGGTGACAGGGGATGCAACTTGAGCGTATACCGTTATTTGTGTGATCAGTAAAAATTACTGCTATTTTACTTCTTTTATCGTTACCTGTTCTTGCTGGGGCTATTACTATGCTTCTAACTGATCGAAATCTAAATACAGCTTTTTTTGATCCTGCAGGTGGTGGAGATCCTATTTTATATCAGCATTTGTTT
>IM_2009_9974_Myurella_orientalis 
ACATCGTATATTTTATTTGGAATATGATCAGGTTTAGTAGGTACGGCTTTAAGTCTCCTTATTCGAGCTGAGTTAGGACAACCTGGAGCGTTACTTGGAGATGATCAGCTATATAATGTTATTGTAACAGCACATGCTTTTGTAATAATTTTTTTTCTGGTGATGCCAATAATAATCGGTGGATTTGGAAATTGATTGGTTCCTTTAATGTTAGGGGCTCCTGATATGGCTTTCCCCCGTTTGAATAATATAAGTTTTTGGCTTTTACCTCCTGCATTGTTGTTGCTTCTCTCTTCATCTGCGGTTGAGAGAGGAGTGGGGACAGGTTGAACTGTATATCCACCTTTGGCTGGAAACTTAGCCCATGCCGGTGGATCTGTAGATTTAGCTATTTTTTCTTTACATCTTGCAGGTGCTTCTTCTATTTTAGGTGCGGTAAATTTTATTACTACAATCATTAATATACGATGACAGGGGATGCAGTTAGAACGTATGCCTTTGTTTGTTTGATCGGTAAAAATTACTGCTGTTTTGCTTCTTTTATCGCTACCTGTGCTTGCTGGGGCCATTACTATGCTTTTAACTGATCGGAATCTAAACACAGCTTTTTTCGACCCAGCGGGAGGTGGAGATCCTATTTTATATCAACATTTATTT
>IM_2009_9977_Duplicaria_baileyi 
ACATTATACATTTTATTTGGAATATGGTCAGGTTTAGTTGGTACGGCTCTAAGTCTTCTTATTCGAGCTGAGCTAGGGCAACCTGGGGCATTGCTTGGGGATGATCAGTTATATAATGTTATTGTAACAGCTCATGCTTTTGTAATAATTTTCTTTTTAGTAATACCAATAATGATTGGGGGGTTTGGGAATTGATTAGTTCCTTTAATGCTAGGAGCTCCTGATATGGCTTTTCCTCGATTAAATAATATAAGTTTTTGACTTTTGCCTCCTGCATTGTTATTGTTATTATCTTCATCTGCTGTAGAGAGAGGGGTAGGAACGGGTTGAACTGTGTATCCGCCTTTGGCTGGGAATTTAGCTCATGCTGGTGGTTCAGTTGACTTAGCTATTTTTTCTTTACATCTTGCGGGTGCTTCTTCTATTTTAGGTGCAGTAAATTTTATTACTACAATTATTAATATGCGGTGACAGGGGATGCAACTTGAGCGTATACCGTTATTTGTGTGATCAGTAAAAATTACTGCTATTTTACTTCTTTTATCGTTACCTGTTCTTGCTGGGGCTATTACTATGCTTTTAACTGATCGAAATCTAAATACAGCTTTTTTTGATCCTGCGGGCGGTGGAGATCCTATTTTGTATCAGCATTTGTTT
>IM_2009_9979_Oxymeris_cerithina 
ACATTATATATCCTGTTCGGAATGTGGTCTGGTCTAGTTGGTACTGCCTTAAGCTTGCTTATTCGAGCCGAGTTAGGGCAGCCTGGGGCTTTGCTTGGTGATGATCAGCTATATAATGTAATTGTTACAGCTCATGCTTTTGTAATGATTTTTTTCTTGGTTATGCCCATGATAATTGGTGGGTTTGGTAATTGGTTGGTTCCTTTAATATTGGGAGCTCCTGATATGGCTTTTCCTCGGCTAAATAATATAAGTTTTTGATTGTTGCCTCCTGCATTATTATTACTTCTATCTTCATCTGCGGTGGAAAGTGGTGTTGGAACAGGATGAACAGTATATCCTCCATTGGCTGGAAATCTAGCCCATGCTGGTGGTTCTGTAGATTTAGCTATTTTTTCCTTACATCTTGCGGGTGCTTCCTCTATTTTAGGTGCTGTGAATTTTATTACTACGATTATTAATATACGGTGGCAGGGTATGCAGCTTGAGCGTCTTCCGTTGTTTGTCTGATCGGTGAAGATTACTGCTGTGTTGCTTTTGTTATCATTACCTGTTCTTGCGGGTGCTATTACTATACTTTTGACTGATCGAAATTTAAATACAGCGTTTTTTGACCCAGCAGGAGGTGGTGATCCTATTCTATATCAACATTTGTTC
>IM_2013_20351_Gen._sp. 
ACATTATATATTTTATTTGGAATGTGATCGGGCTTAGCGGGTACAGCTTTAAGTCTTCTTATTCGAGCTGAGTTAGGGCAACCTGGAGCGTTGCTTGGGGATGATCAATTGTATAATGTTATTGTAACGGCTCATGCTTTTGTAATGATTTTCTTTTTAGTGATACCAATAATGATTGGTGGATTCGGAAATTGATTGGTTCCGTTAATGTTAGGGGCTCCTGATATGGCTTTTCCTCGTTTAAATAATATAAGTTTTTGGTTATTACCTCCTGCATTATTATTGTTGTTGTCTTCGTCTGCTGTAGAGAGTGGAGTGGGGACGGGTTGAACTGTGTATCCTCCTTTGGCCGGAAATTTGGCTCATGCTGGGGGGTCTGTAGATTTAGCTATTTTTTCTTTACATCTTGCAGGTGCTTCTTCTATTTTAGGTGCAGTAAATTTTATCACTACAATTATTAACATACGATGACAGGGGATGCAACTTGAGCGTATACCTCTATTTGTTTGGTCGGTGAAGATTACTGCTGTTCTACTTCTTTTATCACTACCAGTGCTTGCCGGAGCTATTACTATGTTGTTAACTGATCGAAATTTAAATACGGCTTTTTTTGATCCTGCCGGAGGTGGAGATCCTATTTTATATCAACATCTATTT
>IM_2013_20352_Gen._sp. 
ACATTATATATTTTATTTGGAATGTGATCGGGCTTAGCGGGTACAGCTTTAAGTCTTCTTATTCGAGCTGAGTTAGGGCAACCTGGAGCGTTGCTTGGGGATGATCAATTGTATAATGTTATTGTAACGGCTCATGCTTTTGTAATGATTTTCTTTTTAGTGATACCAATAATGATTGGTGGATTCGGAAATTGATTGGTTCCGTTAATGTTAGGGGCTCCTGATATGGCTTTTCCTCGTTTAAATAATATAAGTTTTTGGTTATTACCTCCTGCATTATTATTGTTGTTGTCTTCGTCTGCTGTAGAGAGTGGAGTGGGGACGGGTTGAACTGTGTATCCTCCTTTGGCCGGAAATTTGGCTCATGCTGGGGGGTCTGTAGATTTAGCTATTTTTTCTTTACATCTTGCAGGTGCTTCTTCTATTTTAGGTGCAGTAAATTTTATCACTACAATTATTAACATACGATGACAGGGGATGCAACTTGAGCGTATACCTCTATTTGTTTGGTCGGTGAAGATTACTGCTGTTCTACTTCTTTTATCACTACCAGTGCTTGCCGGAGCTATTACTATGTTGTTAACTGATCGAAATTTAAATACGGCTTTTTTTGATCCTGCCGGAGGTGGAGATCCTATTTTATATCAACATCTATTT
>IM_2013_20529_Gen._sp. 
CCATTGTATATTTTATTTGGGATGTGATCAGTTTTAGTAGGTACGGCTTTAAGTCTTCTTATTCGGGCTGAGTTGGGACAACCTGGGGCACTGCTTGGAGATGATCAGCTGTACAACGTTATTGTAACAGCTCATGCCTTTGTAATGATTTTTTTTTTAGTAATACCAATGATGATTGGTGGGTTTGGAAATTGATTGGTTCCATTAATGTTAGGGGCTCCTGATATGGCTTTTCCTCGCTTAAATAATATAAGTTTTTGATTATTACCTCCTGCATTATTATTATTGCTGTCTTCGTCTGCGGTGGAAAGCGGGGTTGGAACAGGCTGAACTGTATATCCTCCTTTGGCTGGGAATTTGGCTCATGCGGGAGGGTCTGTGGATTTGGCTATTTTTTCTTTACATCTTGCAGGTGCTTCTTCTATTTTAGGGGCAGTAAATTTTATTACTACGATTATCAATATGCGATGACAAGGGATACAACTTGAGCGTATGCCTTTATTTGTTTGGTCGGTGAAGATTACTGCTGTTTTACTTCTCTTATCCTTACCAGTGCTTGCTGGAGCTATTACTATACTTTTAACTGATCGAAACTTGAATACTGCTTTTTTTGATCCTGCCGGAGGTGGAAATCCCATTTTAAACCAACATTTAATT
>IM_2013_20530_Gen._sp. 
ACATTATATATTTTATTTGGAATGTGATCAGGTTTGGTGGGTACGGCTTTAAGTCTTCTTATTCGAGCTGAATTAGGGCAGCCTGGAGCGTTGCTCGGTGACGATCAGTTATATAATGTTATTGTGACAGCTCATGCTTTTGTAATGATTTTCTTTTTAGTAATACCAATGATAATTGGTGGATTCGGGAATTGATTGGTTCCGTTAATGTTAGGGGCTCCTGATATGGCTTTTCCCCGGTTAAACAATATAAGTTTTTGGTTATTACCTCCTGCATTATTATTGTTGTTGTCTTCATCTGCAGTTGAAAGCGGGGTAGGGACTGGTTGAACTGTATATCCCCCTCTGGCTGGAAATTTGGCTCATGCCGGTGGATCTGTAGATTTGGCTATTTTTTCTTTACATCTTGCAGGTGCTTCTTCTATTTTAGGTGCAGTTAATTTTATTACTACAATTATTAACATACGATGGCAAGGGATACAGCTTGAACGAATGCCTTTATTTGTTTGATCGGTAAAAATTACGGCTGTTTTACTTCTTTTGTCATTGCCTGTGCTTGCTGGAGCTATTACTATGCTATTAACTGATCGAAATTTGAATACCGCTTTTTTTGACCCTGCCGGGGGAGGG---------------------------
>IM_2013_20531_Gen._sp. 
ACATTATATATTTTATTTGGAATGTGATCAGGTTTGGTGGGTACGGCTTTAAGTCTTCTTATTCGAGCTGAATTAGGGCAGCCTGGAGCGTTGCTCGGTGACGATCAGTTATATAATGTTATTGTGACAGCTCATGCTTTTGTAATGATTTTCTTTTTAGTAATACCAATGATAATTGGTGGATTCGGGAATTGATTGGTTCCGCTAATGTTAGGGGCCCCTGATATGGCTTTTCCCCGTTTAAACAATATAAGTTTTTGGTTATTGCCTCCTGCATTATTATTGTTGTTGTCTTCGTCTGCAGTTGAAAGCGGGGTAGGGACTGGTTGAACTGTATATCCCCCTCTGGCTGGGAATTTGGCCCATGCCGGTGGATCTGTAGATTTGGCTATTTTTTCTTTACATCTTGCAGGTGCTTCTTCTATTTTAGGTGCAGTTAATTTTATTACTACAATTATTAACATACGATGGCAAGGGATGCAGCTTGAACGAATGCCTTTATTTGTTTGATCGGTAAAAATTACGGCTGTTTTACTTCTTTTGTCATTGCCTGTGCTTGCTGGAGCTATTACTATGTTATTAACTGATCGAAATTTGAATACCGCTTTTTTTGACCCTGCTGGG---------------------------------
>IM_2013_20532_Gen._sp. 
ACATTATATATTTTATTTGGAATGTGATCAGGTTTGGTGGGTACGGCTTTAAGTCTTCTTATTCGAGCTGAATTAGGGCAGCCTGGAGCGTTGCTCGGTGACGATCAGTTATATAATGTTATTGTGACAGCTCATGCTTTTGTAATGATTTTCTTTTTAGTAATACCAATGATAATTGGTGGATTCGGGAATTGATTGGTTCCGCTAATGTTAGGGGCCCCTGATATGGCTTTTCCTCGTTTAAACAATATAAGTTTTTGGTTATTACCTCCTGCATTATTATTGTTGTTGTCTTCATCTGCAGTTGAAAGCGGGGTAGGGACTGGTTGAACTGTATATCCCCCTCTGGCTGGGAATTTGGCCCATGCCGGTGGATCTGTAGATTTGGCTATTTTTTCTTTACATCTTGCAGGTGCTTCTTCTATTTTAGGTGCAGTTAATTTTATTACTACAATTATTAACATACGATGGCAAGGGATGCAGCTTGAACGAATGCCTTTATTTGTTTGATCGGTAAAAATTACGGCTGTTTTACTTCTTTTGTCATTGCCTGTGCTTGCTGGAGCTATTACTATGTTATTAACTGATCGAAATTTGAATACCGCTTTTTTTGACCCTGCTGGGGGAGGGGATCCTATTTTATATCAGCATTTATTT
>IM_2013_20533_Gen._sp. 
ACATTATATATTTTATTTGGAATGTGATCAGGTTTGGTGGGTACGGCTTTAAGTCTTCTTATTCGAGCTGAATTAGGGCAGCCTGGAGCGTTGCTCGGTGACGATCAGTTATATAATGTTATTGTGACAGCTCATGCTTTTGTAATGATTTTCTTTTTAGTAATACCAATGATAATTGGTGGATTCGGGAATTGATTGGTTCCGTTAATGTTAGGGGCCCCTGACATGGCTTTTCCCCGTTTAAACAATATAAGTTTTTGGTTATTACCTCCTGCATTATTATTGTTGTTGTCTTCATCTGCAGTTGAAAGCGGGGTAGGGACTGGTTGAACTGTATATCCCCCTCTGGCTGGGAATTTGGCCCATGCCGGTGGATCTGTAGATTTGGCTATTTTTTCTTTACATCTCGCAGGTGCTTCTTCTATTTTAGGTGCAGTTAATTTTATTACTACAATTATTAACATACGATGACAAGGGATGCAGCTTGAACGAATGCCTTTATTTGTTTGATCGGTAAAAATTACGGCTGTTTTACTTCTTTTGTCATTGCCTGTGCTTGCCGGAGCTATTACTATGTTATTAACTGATCGAAATTTGAATACCGCTTTTTTTGACCCTGCTGGGGGAGGGGATCCTATTTTATATCAGCATTTATTT
>IM_2013_20534_Gen._sp. 
ACATTATATATTTTATTTGGAATGTGATCAGGTTTGGTGGGTACGGCTTTAAGTCTTCTTATTCGAGCTGAATTAGGGCAGCCTGGAGCGTTGCTCGGTGACGATCAGTTATATAATGTTATTGTGACAGCTCATGCTTTTGTAATGATTTTCTTTTTAGTAATACCAATGATAATTGGTGGATTCGGGAATTGATTGGTTCCGCTAATGTTAGGGGCCCCTGATATGGCTTTTCCCCGTTTAAACAATATAAGTTTTTGGTTATTACCTCCTGCATTATTATTGTTGTTGTCTTCATCTGCAGTTGAAAGCGGGGTAGGGACTGGTTGAACTGTATATCCCCCTCTGGCTGGGAATTTGGCCCATGCCGGTGGATCTGTAGATTTGGCTATTTTTTCTTTACATCTTGCAGGTGCTTCTTCTATTTTAGGTGCAGTTAATTTTATTACTACAATTATTAACATACGATGGCAAGGGATGCAGCTTGAACGAATGCCTTTATTTGTTTGATCGGTAAAAATTACGGCTGTTTTACTTCTTTTGTCGTTGCCTGTGCTTGCTGGAGCTATTACTATGTTATTAACTGATCGAAATTTGAATACCGCTTTTTTTGACCCTGCTGGGGGAGGGGATCCTATTTTATATCAGCATTTATTT
>IM_2013_20535_Gen._sp. 
ACATTATATATTTTATTTGGAATGTGATCAGGTTTGGTGGGTACGGCTTTAAGTCTTCTTATTCGAGCTGAATTAGGGCAGCCTGGAGCGTTGCTCGGTGACGATCAGTTATATAATGTTATTGTGACAGCTCATGCTTTTGTAATGATTTTCTTTTTAGTAATACCAATGATAATTGGTGGATTCGGGAATTGATTGGTTCCGTTAATGTTAGGGGCCCCTGACATGGCTTTTCCCCGTTTAAACAATATAAGTTTTTGGTTATTACCTCCTGCATTATTATTGTTGTTGTCTTCATCTGCAGTTGAAAGCGGGGTAGGGACTGGTTGAACTGTATATCCCCCTCTGGCTGGGAATTTGGCCCATGCCGGTGGATCTGTAGATTTGGCTATTTTTTCTTTACATCTCGCAGGTGCTTCTTCTATTTTAGGTGCAGTTAATTTTATTACTACAATTATTAACATACGATGACAAGGGATGCAGCTTGAACGAATGCCTTTATTTGTTTGATCGGTAAAAATTACGGCTGTTTTACTTCTTTTGTCATTGCCTGTGCTTGCCGGAGCTATTACTATGTTATTAACTGATCGAAATTTGAATACCGCTTTTTTTGACCCTGCTGGGGGAGGGGATCCTATTTTATATCAGCATTTATTT
>IM_2013_20536_Gen._sp. 
ACATTATATATTTTATTTGGAATGTGATCAGGTTTGGTGGGTACGGCTTTAAGTCTTCTTATTCGAGCTGAATTAGGGCAGCCTGGAGCGTTGCTCGGTGACGATCAGTTATATAATGTTATTGTGACAGCTCATGCTTTTGTAATGATTTTCTTTTTAGTAATACCAATGATAATTGGTGGATTCGGGAATTGATTGGTTCCGCTAATGTTAGGGGCCCCTGATATGGCTTTTCCTCGCTTAAACAATATAAGTTTTTGGTTATTACCTCCTGCATTATTATTGTTGTTATCTTCATCTGCAGTTGAGAGCGGGGTAGGGACTGGTTGAACTGTATATCCCCCTCTGGCTGGGAATTTGGCCCATGCCGGTGGGTCTGTAGATTTGGCTATTTTTTCTTTACATCTTGCAGGTGCTTCTTCTATTTTAGGTGCAGTTAATTTTATTACTACAATTATTAACATACGATGGCAAGGGATGCAGCTTGAACGAATGCCTTTATTTGTCTGATCGGTAAAAATTACGGCTGTTTTACTTCTTTTGTCATTGCCTGTGCTTGCTGGAGCTATTACTATGTTATTAACTGATCGAAATTTGAATACCGCTTTTTTTGACCCTGCTGGGGGAGGGGATCCTATTTTATATCAGCATTTATTT
>IM_2013_20537_Gen._sp. 
----------------------------------------------------GTCTTCTTATTCGAGCTGAATTAGGGCAGCCTGGAGCGTTGCTCGGTGACGATCAGTTATATAATGTTATTGTGACAGCTCATGCTTTTGTAATGATTTTCTTTTTAGTAATACCAATGATAATTGGTGGATTCGGGAATTGATTGGTTCCGCTAATGTTAGGGGCCCCTGATATGGCTTTTCCCCGTTTAAACAATATAAGTTTTTGGTTATTACCTCCTGCATTATTATTGTTGTTGTCTTCATCTGCAGTTGAAAGCGGGGTAGGGACTGGTTGAACTGTATATCCCCCTCTGGCTGGGAATTTGGCCCATGCCGGTGGATCTGTAGATTTGGCTATTTTTTCTTTACATCTTGCAGGTGCTTCTTCTATTTTAGGTGCAGTTAATTTTATTACTACAATTATTAACATACGATGGCAAGGGATGCAGCTTGAACGAATGCCTTTATTTGTTTGATCGGTAAAAATTACGGCTGTTTTACTTCTTTTGTCATTGCCTGTGCTTGCTGGAGCTATTACTATGTTATTAACTGATCGAAATTTGAATACCGCTTTTTTTGACCCTGCTGGAGGAGGGGATCCTATTTTATATCAGCATTTATTT
>IM_2013_20538_Gen._sp. 
ACATTATATATTTTATTTGGAATGTGATCAGGTTTGGTGGGTACGGCTTTAAGTCTTCTTATTCGAGCTGAATTAGGGCAGCCTGGAGCGTTGCTCGGTGACGATCAGTTATATAATGTTATTGTGACAGCTCATGCTTTTGTAATGATTTTCTTTTTAGTAATACCAATGATAATTGGTGGATTCGGGAATTGATTGGTTCCGCTAATGTTAGGGGCCCCTGATATGGCTTTCCCCCGTTTAAACAATATAAGTTTTTGGTTATTACCTCCTGCATTATTATTGTTGTTGTCTTCATCTGCAGTTGAAAGCGGGGTAGGGACTGGTTGAACTGTATATCCCCCTCTGGCTGGGAATTTGGCTCATGCCGGTGGATCTGTAGATTTGGCTATTTTTTCTTTACATCTTGCAGGTGCTTCTTCTATTTTAGGTGCAGTTAATTTTATTACTACAATTATTAACATACGATGGCAAGGGATGCAGCTTGAACGAATGCCTTTATTTGTTTGATCGGTAAAAATTACGGCTGTTTTACTTCTTTTGTCATTGCCTGTGCTTGCTGGAGCTATTACTATGTTATTAACTGATCGAAATTTGAATACCGCTTTTTTTGACCCTGCTGGGGGAGGGGATCCTATTTTATATCAGCATTTATTT
>IM_2013_20539_Gen._sp. 
ACATTATATATTTTATTTGGAATGTGATCAGGTTTGGTGGGTACGGCTTTAAGTCTTCTTATTCGAGCTGAATTAGGGCAGCCTGGAGCGTTGCTCGGTGACGATCAGTTATATAATGTTATTGTGACAGCTCATGCTTTTGTAATGATTTTCTTTTTAGTAATACCAATGATAATTGGTGGATTCGGGAATTGATTGGTTCCGCTAATGTTAGGGGCCCCTGATATGGCTTTTCCCCGTTTAAATAATATAAGTTTTTGGTTATTACCTCCTGCATTATTATTGTTGTTGTCTTCATCCGCAGTTGAAAGCGGGGTAGGGACTGGTTGAACTGTATATCCCCCTCTGGCTGGGAATTTGGCCCATGCCGGTGGATCTGTAGATTTGGCTATTTTTTCTTTACATCTTGCAGGTGCTTCTTCTATTTTAGGTGCAGTTAATTTTATTACTACAATTATTAACATACGATGGCAAGGGATGCAGCTTGAACGAATGCCTTTATTTGTTTGATCGGTAAAAATTACGGCTGTTTTACTTCTTTTGTCATTGCCTGTGCTTGCTGGAGCTATTACTATGTTATTAACTGATCGAAATTTGAATACCGCTTTTTTTGACCCTGCTGGGGGAGGGGATCCTATTTTATATCAGCATTTATTT
>IM_2013_20540_Gen._sp. 
ACATTATATATTTTATTTGGAATGTGATCAGGTTTGGTGGGTACGGCTTTAAGTCTTCTTATTCGAGCTGAATTAGGGCAGCCTGGAGCGTTGCTCGGTGACGATCAGTTATATAATGTTATTGTGACAGCTCATGCTTTTGTAATGATTTTCTTTTTAGTAATACCAATGATAATTGGTGGATTCGGGAATTGATTGGTTCCGCTAATGTTAGGGGCCCCTGATATGGCTTTTCCCCGTTTAAATAATATAAGTTTTTGGTTATTACCTCCTGCATTATTATTGTTGTTGTCTTCATCCGCAGTTGAAAGCGGGGTAGGGACTGGTTGAACTGTATATCCCCCTCTGGCTGGGAATTTGGCCCATGCCGGTGGATCTGTAGATTTGGCTATTTTTTCTTTACATCTTGCAGGTGCTTCTTCTATTTTAGGTGCAGTTAATTTTATTACTACAATTATTAACATACGATGGCAAGGGATGCAGCTTGAACGAATGCCTTTATTTGTTTGATCGGTAAAAATTACGGCTGTTTTACTTCTTTTGTCATTGCCTGTGCTTGCTGGAGCTATTACTATGTTATTAACTGATCGAAATTTGAATACCGCTTTTTTTGACCCTGCTGGGGGAGGGGATCCTATTTTATATCAGCATTTATTT
>IM_2013_20541_Gen._sp. 
ACATTATATATTTTATTTGGAATGTGATCAGGTTTGGTGGGTACGGCTTTAAGTCTTCTTATTCGAGCTGAATTAGGGCAGCCTGGAGCGTTGCTCGGTGACGATCAGTTATATAATGTTATTGTGACAGCTCATGCTTTTGTAATGATTTTCTTTTTAGTAATACCAATGATAATTGGTGGATTCGGGAATTGATTGGTTCCGTTAATGTTAGGGGCTCCTGATATGGCTTTTCCCCGTTTAAACAATATAAGTTTTTGGTTATTACCTCCTGCATTATTATTGTTGTTGTCTTCATCTGCAGTTGAAAGCGGGGTAGGGACTGGTTGAACTGTATATCCCCCTCTGGCTGGAAATTTGGCTCATGCCGGTGGATCTGTAGATTTGGCTATTTTTTCTTTACATCTTGCAGGTGCTTCTTCTATTTTAGGTGCAGTTAATTTTATTACTACAATTATTAACATACGATGGCAAGGGATGCAGCTTGAACGAATGCCTTTATTTGTTTGATCGGTAAAAATTACGGCTGTTTTACTTCTTTTGTCATTGCCTGTGCTTGCTGGAGCTATTACTATGCTATTAACTGATCGAAATTTGAATACCGCTTTTTTTGACCCTGCTGGGGGAGGGGATCCTATTTTATATCAGCATTTATTT
>IM_2013_20542_Gen._sp. 
ACATTATATATTTTATTTGGAATGTGATCAGGTTTGGTGGGTACGGCTTTAAGTCTTCTTATTCGAGCTGAATTAGGGCAGCCTGGAGCGTTGCTCGGTGACGATCAGTTATATAATGTTATTGTGACAGCTCATGCTTTTGTAATGATTTTCTTTTTAGTAATACCAATGATAATTGGTGGATTCGGGAATTGATTGGTTCCGCTAATGTTAGGGGCCCCTGATATGGCTTTTCCCCGTTTAAACAATATAAGTTTTTGGTTATTACCTCCTGCATTATTATTGTTGTTGTCTTCATCTGCAGTTGAAAGCGGGGTAGGGACTGGTTGAACTGTATATCCCCCTCTGGCTGGAAATTTGGCCCATGCCGGTGGATCTGTAGATTTGGCTATTTTTTCTTTACATCTTGCAGGTGCTTCTTCTATTTTAGGTGCAGTTAATTTTATTACTACAATTATTAACATACGATGGCAAGGGATGCAGCTTGAACGAATGCCTTTATTTGTTTGATCGGTAAAAATTACGGCTGTTTTACTTCTTTTGTCATTGCCTGTGCTTGCTGGAGCTATTACTATGTTATTAACTGATCGAAATTTGAATACCGCTTTTTTTGACCCTGCTGGGGGAGGGGATCCTATTTTATATCAGCATTTATTT
>IM_2013_20543_Hastula_sp. 
ACATTATATATTTTATTTGGAATATGATCAGGGCTGGTTGGTACTGCTCTAAGTTTGCTTATTCGTGCTGAGTTAGGGCAGCCTGGGGCGTTGCTCGGAGATGACCAGCTGTATAATGTAATTGTTACAGCTCATGCTTTTGTTATAATTTTTTTCTTAGTTATGCCGATGATGATTGGTGGATTCGGAAATTGATTAGTACCATTAATGCTAGGAGCTCCTGATATGGCTTTCCCTCGTTTAAATAACATAAGTTTCTGACTTTTACCTCCTGCATTACTATTACTTCTATCATCGTCTGCGGTAGAGAGAGGTGTTGGAACTGGATGAACTGTATATCCACCTTTAGCTGGGAATTTAGCTCATGCTGGTGGTTCAGTGGATTTGGCTATTTTTTCTTTACATCTTGCAGGTGCCTCTTCTATTTTGGGAGCTGTAAATTTTATTACTACAATTATTAATATACGATGGCAGGGGATGCAACTTGAGCGTCTTCCTCTGTTTGTTTGATCAGTGAAGATTACTGCTGTTTTATTATTACTATCATTACCTGTTCTTGCAGGTGCTATTACTATGCTTTTAACTGATCGTAATTTAAATACGGCTTTTTTTGATCCAGCAGGAGGTGGAGATCCTATTTTGTATCAACATTTATTT
>IM_2013_8747_Hastula_sp. 
ACATTATATATTTTATTTGGAATATGATCAGGGCTGGTTGGTACTGCTCTAAGTTTGCTTATTCGTGCTGAGTTAGGGCAGCCTGGGGCGTTGCTCGGAGATGACCAGCTGTATAATGTAATTGTTACAGCTCATGCTTTTGTTATAATTTTTTTCTTAGTTATGCCGATGATGATTGGTGGATTCGGAAATTGATTAGTACCATTAATGCTAGGAGCTCCTGATATGGCTTTCCCTCGTTTAAATAACATAAGTTTCTGACTTTTACCTCCTGCATTACTATTACTTCTATCATCGTCTGCGGTAGAGAGAGGTGTTGGAACTGGATGAACTGTATATCCACCTTTAGCTGGGAATTTAGCTCATGCTGGTGGTTCAGTGGATTTGGCTATTTTTTCTTTACATCTTGCAGGTGCCTCTTCTATTTTGGGAGCTGTAAATTTTATTACTACAATTATTAATATACGATGGCAGGGGATGCAACTTGAGCGTCTTCCTCTGTTTGTTTGATCAGTGAAGATTACTGCTGTTTTATTATTACTATCATTACCTGTTCTTGCAGGTGCTATTACTATGCTTTTAACTGATCGTAATTTAAATACGGCTTTTTTTGATCCAGCAGGAGGTGGAGATCCTATTTTGTATCAACATTTATTT
>IM_2013_8748_Hastula_sp. 
ACATTATATATTTTATTTGGAATATGATCAGGGCTGGTTGGTACTGCTCTAAGTTTGCTTATTCGTGCTGAGTTAGGGCAGCCTGGGGCGTTGCTCGGAGATGACCAGCTGTATAATGTAATTGTTACAGCTCATGCTTTTGTTATAATTTTTTTCTTAGTTATGCCGATGATGATTGGTGGATTCGGAAATTGATTAGTACCATTAATGCTAGGAGCTCCTGATATGGCTTTCCCTCGTTTAAATAACATAAGTTTCTGACTTTTACCTCCTGCATTACTATTACTTCTATCATCGTCTGCGGTAGAGAGAGGTGTTGGAACTGGATGAACTGTATATCCACCTTTAGCTGGGAATTTAGCTCATGCTGGTGGTTCAGTGGATTTGGCTATTTTTTCTTTACATCTTGCAGGTGCCTCTTCTATTTTGGGAGCTGTAAATTTTATTACTACAATTATTAATATACGATGGCAGGGGATGCAACTTGAGCGTCTTCCTCTGTTTGTTTGATCAGTGAAGATTACTGCTGTTTTATTATTACTATCATTACCTGTTCTTGCAGGTGCTATTACTATGCTTTTAACTGATCGTAATTTAAATACGGCTTTTTTTGATCCAGCAGGAGGCGGAGATCCC---------------------
>IM_2013_8749_Hastula_sp. 
ACATTATATATTTTATTTGGAATATGATCAGGGCTGGTTGGTACTGCTCTAAGTTTGCTTATTCGTGCTGAGTTAGGGCAGCCTGGGGCGTTGCTCGGAGATGACCAGCTGTATAATGTAATTGTTACAGCTCATGCTTTTGTTATAATTTTTTTCTTAGTTATGCCGATGATGATTGGTGGATTCGGAAATTGATTAGTACCATTAATGCTAGGAGCTCCTGATATGGCTTTCCCTCGTTTAAATAACATAAGTTTCTGACTTTTACCTCCTGCATTACTATTACTTCTATCATCGTCTGCGGTAGAGAGAGGTGTTGGAACTGGATGAACTGTATATCCACCTTTAGCTGGGAATTTAGCTCATGCTGGTGGTTCAGTGGATTTGGCTATTTTTTCTTTACATCTTGCAGGTGCCTCTTCTATTTTGGGAGCTGTAAATTTTATTACTACAATTATTAATATACGATGGCAGGGGATGCAACTTGAGCGTCTTCCTCTGTTTGTTTGATCAGTGAAGATTACTGCTGTTTTATTATTACTATCATTACCTGTTCTTGCAGGTGCTATTACTATGCTTTTAACTGATCGTAATTTAAATACGGCTTTTTTTGATCCAGCAGGAGGTGGAGATCCTATTTTGTATCAACATTTATTT
>IM_2013_8751_Hastula_sp. 
ACATTATATATTTTATTTGGAATATGATCAGGGCTGGTTGGTACTGCTCTAAGTTTGCTTATTCGTGCTGAGTTAGGGCAGCCTGGGGCGTTGCTCGGAGATGACCAGCTGTATAATGTAATTGTTACAGCTCATGCTTTTGTTATAATTTTTTTCTTAGTTATGCCGATGATGATTGGTGGATTCGGAAATTGATTAGTACCATTAATGCTAGGAGCTCCTGATATGGCTTTCCCTCGTTTAAATAACATAAGTTTCTGACTTTTACCTCCTGCATTACTATTACTTCTATCATCGTCTGCGGTAGAGAGAGGTGTTGGAACTGGATGAACTGTATATCCACCTTTAGCTGGGAATTTAGCTCATGCTGGTGGTTCAGTGGATTTGGCTATTTTTTCTTTACATCTTGCAGGTGCCTCTTCTATTTTGGGAGCTGTAAATTTTATTACTACAATTATTAATATACGATGGCAGGGGATGCAACTTGAGCGTCTTCCTCTGTTTGTTTGATCAGTGAAGATTACTGCTGTTTTATTATTACTATCATTACCTGTTCTTGCAGGTGCTATTACTATGCTTTTAACTGATCGTAATTTAAATACGGCTTTTTTTGATCCAGCAGGAGGTGGAGATC-----------------------
>IM_2013_8752_Hastula_sp. 
ACATTATATATTTTATTTGGAATATGATCAGGGCTGGTTGGTACTGCTCTAAGTTTGCTTATTCGTGCTGAGTTAGGGCAGCCTGGGGCGTTGCTCGGAGATGACCAGCTGTATAATGTAATTGTTACAGCTCATGCTTTTGTTATAATTTTTTTCTTAGTTATGCCGATGATGATTGGTGGATTCGGAAATTGATTAGTACCATTAATGCTAGGAGCTCCTGATATGGCTTTCCCTCGTTTAAATAACATAAGTTTCTGACTTTTACCTCCTGCATTACTATTACTTCTATCATCGTCTGCGGTAGAGAGAGGTGTTGGAACTGGATGAACTGTATATCCACCTTTAGCTGGGAATTTAGCTCATGCTGGTGGTTCAGTGGATTTGGCTATTTTTTCTTTACATCTTGCAGGTGCCTCTTCTATTTTGGGAGCTGTAAATTTTATTACTACAATTATTAATATACGATGGCAGGGGATGCAACTTGAGCGTCTTCCTCTGTTTGTTTGATCAGTGAAGATTACTGCTGTTTTATTATTACTATCATTACCTGTTCTTGCAGGTGCTATTACTATGCTTTTAACTGATCGTAATTTAAATACGGCTTTTTTTGATCCAGCAGGAGGTGGAGATCCTATTTTGTATCAACATTTATTT
>IM_2013_8754_Hastula_sp. 
ACATTATATATTTTATTTGGAATATGATCAGGGCTGGTTGGTACTGCTCTAAGTTTGCTTATTCGTGCTGAGTTAGGGCAGCCTGGGGCGTTGCTCGGAGATGACCAGCTGTATAATGTAATTGTTACAGCTCATGCTTTTGTTATAATTTTTTTCTTAGTTATGCCGATGATGATTGGTGGATTCGGAAATTGATTAGTACCATTAATGCTAGGAGCTCCTGATATGGCTTTCCCTCGTTTAAATAACATAAGTTTCTGACTTTTACCTCCTGCATTACTATTACTTCTATCATCGTCTGCGGTAGAGAGAGGTGTTGGAACTGGATGAACTGTATATCCACCTTTAGCTGGGAATTTAGCTCATGCTGGTGGTTCAGTGGATTTGGCTATTTTTTCTTTACATCTTGCAGGTGCCTCTTCTATTTTGGGAGCTGTAAATTTTATTACTACAATTATTAATATACGATGGCAGGGGATGCAACTTGAGCGTCTTCCTCTGTTTGTTTGATCAGTGAAGATTACTGCTGTTTTATTATTACTATCATTACCTGTTCTTGCAGGTGCTATTACTATGCTTTTAACTGATCGTAATTTAAATACGGCTTTTTTTGATCCAGCAGGAGGTGGAGATCCTATTTTGTATCAACATTTATTT
>IM_2013_8755_Hastula_sp. 
ACATTATATATTTTATTTGGAATATGATCAGGGCTGGTTGGTACTGCTCTAAGTTTGCTTATTCGTGCTGAGTTAGGGCAGCCTGGGGCGTTGCTCGGAGATGACCAGCTGTATAATGTAATTGTTACAGCTCATGCTTTTGTTATAATTTTTTTCTTAGTTATGCCGATGATGATTGGTGGATTCGGAAATTGATTAGTACCATTAATGCTAGGAGCTCCTGATATGGCTTTCCCTCGTTTAAATAACATAAGTTTCTGACTTTTACCTCCTGCATTACTATTACTTCTATCATCGTCTGCGGTAGAGAGAGGTGTTGGAACTGGATGAACTGTATATCCACCTTTAGCTGGGAATTTAGCTCATGCTGGTGGTTCAGTGGATTTGGCTATTTTTTCTTTACATCTTGCAGGTGCCTCTTCTATTTTGGGAGCTGTAAATTTTATTACTACAATTATTAATATACGATGGCAGGGGATGCAACTTGAGCGTCTTCCTCTGTTTGTTTGATCAGTGAAGATTACTGCTGTTTTATTATTACTATCATTACCTGTTCTTGCAGGTGCTATTACTATGCTTTTAACTGATCGTAATTTAAATACGGCTTTTTTTGATCCAGCAGGAGGTGGAGATCCTATTTTGTATCAACATTTATTT
>IM_2013_8756_Hastula_sp. 
ACATTATATATTTTATTTGGAATATGATCAGGGCTGGTTGGTACTGCTCTAAGTTTGCTTATTCGTGCTGAGTTAGGGCAGCCTGGGGCGTTGCTCGGAGATGACCAGCTGTATAATGTAATTGTTACAGCTCATGCTTTTGTTATAATTTTTTTCTTAGTTATGCCGATGATGATTGGTGGATTCGGAAATTGATTAGTACCATTAATGCTAGGAGCTCCTGATATGGCTTTCCCTCGTTTAAATAACATAAGTTTCTGACTTTTACCTCCTGCATTACTATTACTTCTATCATCGTCTGCGGTAGAGAGAGGTGTTGGAACTGGATGAACTGTATATCCACCTTTAGCTGGGAATTTAGCTCATGCTGGTGGTTCAGTGGATTTGGCTATTTTTTCTTTACATCTTGCAGGTGCCTCTTCTATTTTGGGAGCTGTAAATTTTATTACTACAATTATTAATATACGATGGCAGGGGATGCAACTTGAGCGTCTTCCTCTGTTTGTTTGATCAGTGAAGATTACTGCTGTTTTATTATTACTATCATTACCTGTTCTTGCAGGTGCTATTACTATGCTTTTAACTGATCGTAATTTAAATACGGCTTTTTTTGATCCAGCAGGAGGTGGAGATCCTATTTTGTATCAACATTTATTT
>IM_2013_8757_Hastula_sp. 
ACATTATATATTTTATTTGGAATATGATCAGGGCTGGTTGGTACTGCTCTAAGTTTGCTTATTCGTGCTGAGTTAGGGCAGCCTGGGGCGTTGCTCGGAGATGACCAGCTGTATAATGTAATTGTTACAGCTCATGCTTTTGTTATAATTTTTTTCTTAGTTATGCCGATGATGATTGGTGGATTCGGAAATTGATTAGTACCATTAATGCTAGGAGCTCCTGATATGGCTTTCCCTCGTTTAAATAACATAAGTTTCTGACTTTTACCTCCTGCATTACTATTACTTCTATCATCGTCTGCGGTAGAGAGAGGTGTTGGAACTGGATGAACTGTATATCCACCTTTAGCTGGGAATTTAGCTCATGCTGGTGGTTCAGTGGATTTGGCTATTTTTTCTTTACATCTTGCAGGTGCCTCTTCTATTTTGGGAGCTGTAAATTTTATTACTACAATTATTAATATACGATGGCAGGGGATGCAACTTGAGCGTCTTCCTCTGTTTGTTTGATCAGTGAAGATTACTGCTGTTTTATTATTACTATCATTACCTGTTCTTGCAGGTGCTATTACTATGCTTTTAACTGATCGTAATTTAAATACGGCTTTTTTTGATCCAGCAGGAGGTGGAGATCCTATTTTGTATCAACATTTATTT
>IM_2013_8758_Hastula_sp. 
ACATTATATATTTTATTTGGAATATGATCAGGGCTGGTTGGTACTGCTCTAAGTTTGCTTATTCGTGCTGAGTTAGGGCAGCCTGGGGCGTTGCTCGGAGATGACCAGCTGTATAATGTAATTGTTACAGCTCATGCTTTTGTTATAATTTTTTTCTTAGTTATGCCGATGATGATTGGTGGATTCGGAAATTGATTAGTACCATTAATGCTAGGAGCTCCTGATATGGCTTTCCCTCGTTTAAATAACATAAGTTTCTGACTTTTACCTCCTGCATTACTATTACTTCTATCATCGTCTGCGGTAGAGAGAGGTGTTGGAACTGGATGAACTGTATATCCACCTTTAGCTGGGAATTTAGCTCATGCTGGTGGTTCAGTGGATTTGGCTATTTTTTCTTTACATCTTGCAGGTGCCTCTTCTATTTTGGGAGCTGTAAATTTTATTACTACAATTATTAATATACGATGGCAGGGGATGCAACTTGAGCGTCTTCCTCTGTTTGTTTGATCAGTGAAGATTACTGCTGTTTTATTATTACTATCATTACCTGTTCTTGCAGGTGCTATTACTATGCTTTTAACTGATCGTAATTTAAATACGGCTTTTTTTGATCCAGCAGGAGGTGGAGATCCTATTTTGTATCAACATTTATTT
>IM_2013_8759_Hastula_sp. 
ACATTATATATTTTATTTGGAATATGATCAGGGCTGGTTGGTACTGCTCTAAGTTTGCTTATTCGTGCTGAGTTAGGGCAGCCTGGGGCGTTGCTCGGAGATGACCAGCTGTATAATGTAATTGTTACAGCTCATGCTTTTGTTATAATTTTTTTCTTAGTTATGCCGATGATGATTGGTGGATTCGGAAATTGATTAGTACCATTAATGCTAGGAGCTCCTGATATGGCTTTCCCTCGTTTAAATAACATAAGTTTCTGACTTTTACCTCCTGCATTACTATTACTTCTATCATCGTCTGCGGTAGAGAGAGGTGTTGGAACTGGATGAACTGTATATCCACCTTTAGCTGGGAATTTAGCTCATGCTGGTGGTTCAGTGGATTTGGCTATTTTTTCTTTACATCTTGCAGGTGCCTCTTCTATTTTGGGAGCTGTAAATTTTATTACTACAATTATTAATATACGATGGCAGGGGATGCAACTTGAGCGTCTTCCTCTGTTTGTTTGATCAGTGAAGATTACTGCTGTTTTATTATTACTATCATTACCTGTTCTTGCAGGTGCTATTACTATGCTTTTAACTGATCGTAATTTAAATACGGCTTTTTTTGATCCAGCAGGAGGTGGAGATCCTATTTTGTATCAACATTTATTT
>IM_2013_8760_Hastula_sp. 
ACATTATATATTTTATTTGGAATATGATCAGGGCTGGTTGGTACTGCTCTAAGTTTGCTTATTCGTGCTGAGTTAGGGCAGCCTGGGGCGTTGCTTGGGGATGACCAGCTGTATAATGTAATTGTTACAGCTCATGCTTTTGTTATAATTTTTTTCTTAGTTATGCCGATGATGATTGGTGGATTCGGAAATTGATTAGTACCATTAATGTTAGGAGCTCCTGATATGGCTTTCCCTCGTTTAAATAACATAAGTTTCTGACTTTTACCTCCTGCATTACTATTACTTCTATCATCGTCTGCGGTAGAGAGAGGTGTTGGAACTGGATGAACTGTATATCCACCTTTAGCTGGGAATTTAGCTCATGCTGGTGGTTCAGTGGATTTGGCTATTTTTTCTTTACATCTTGCAGGTGCCTCTTCTATTTTGGGAGCTGTAAATTTCATTACTACAATTATTAATATACGATGGCAGGGGATGCAACTTGAGCGTCTTCCTCTGTTTGTTTGATCAGTGAAGATTACTGCTGTTTTACTATTACTATCATTACCTGTTCTTGCAGGTGCTATTACTATGCTTTTAACTGATCGTAATTTAAATACGGCTTTTTTTGATCCAGCAGGAGGTGGAGATCCTATTTTGTATCAACATTTATTT
>IM_2013_8761_Hastula_sp. 
ACATTATATATTTTATTTGGAATATGATCAGGGCTGGTTGGTACTGCTCTAAGTTTGCTTATTCGTGCTGAGTTAGGGCAGCCTGGGGCGTTGCTCGGAGATGACCAGCTGTATAATGTAATTGTTACAGCTCATGCTTTTGTTATAATTTTTTTCTTAGTTATGCCGATGATGATTGGTGGATTCGGAAATTGATTAGTACCATTAATGCTAGGAGCTCCTGATATGGCTTTCCCTCGTTTAAATAACATAAGTTTCTGACTTTTACCTCCTGCATTACTATTACTTCTATCATCGTCTGCGGTAGAGAGAGGTGTTGGAACTGGATGAACTGTATATCCACCTTTAGCTGGGAATTTAGCTCATGCTGGTGGTTCAGTGGATTTGGCTATTTTTTCTTTACATCTTGCAGGTGCCTCTTCTATTTTGGGAGCTGTAAATTTTATTACTACAATTATTAATATACGATGGCAGGGGATGCAACTTGAGCGTCTTCCTCTGTTTGTTTGATCAGTGAAGATTACTGCTGTTTTATTATTACTATCATTACCTGTTCTTGCAGGTGCTATTACTATGCTTTTAACTGATCGTAATTTAAATACGGCTTTTTTTGATCCAGCAGGAGGTGGAGATCCTATTTTGTATCAACATTTATTT
>IM_2013_8765_Hastula_sp. 
ACATTATATATTTTATTTGGAATATGATCAGGGCTGGTTGGTACTGCTCTAAGTTTGCTTATTCGTGCTGAGTTAGGGCAGCCTGGGGCGTTGCTCGGAGATGACCAGCTGTATAATGTAATTGTTACAGCTCATGCTTTTGTTATAATTTTTTTCTTAGTTATGCCGATGATGATTGGTGGATTCGGAAATTGATTAGTACCATTAATGCTAGGAGCTCCTGATATGGCTTTCCCTCGTTTAAATAACATAAGTTTCTGACTTTTACCTCCTGCATTACTATTACTTCTATCATCGTCTGCGGTAGAGAGAGGTGTTGGAACTGGATGAACTGTATATCCACCTTTAGCTGGGAATTTAGCTCATGCTGGTGGTTCAGTGGATTTGGCTATTTTTTCTTTACATCTTGCAGGTGCCTCTTCTATTTTAGGAGCTGTAAATTTTATTACTACAATTATTAATATACGATGGCAGGGGATGCAACTTGAGCGTCTTCCTCTGTTTGTTTGATCAGTGAAGATTACTGCTGTTTTATTATTACTATCATTACCTGTTCTTGCAGGTGCTATTACTATGCTTTTAACTGATCGTAATTTAAATACGGCTTTTTTTGATCCAGCAGGAGGTGGAGATCCTATTTTGTATCAACATTTATTT
>IM_2013_8766_Hastula_sp. 
ACATTATATATTTTATTTGGAATATGATCAGGGCTGGTTGGTACTGCTCTAAGTTTGCTTATTCGTGCTGAGTTAGGGCAGCCTGGGGCGTTGCTCGGAGATGACCAGCTGTATAATGTAATTGTTACAGCTCATGCTTTTGTTATAATTTTTTTCTTAGTTATGCCGATGATGATTGGTGGATTCGGAAATTGATTAGTACCATTAATGCTAGGAGCTCCTGATATGGCTTTCCCTCGTTTAAATAACATAAGTTTCTGACTTTTACCTCCTGCATTACTATTACTTCTATCATCGTCTGCGGTAGAGAGAGGTGTTGGAACTGGATGAACTGTATATCCACCTTTAGCTGGGAATTTAGCTCATGCTGGTGGTTCAGTGGATTTGGCTATTTTTTCTTTACATCTTGCAGGTGCCTCTTCTATTTTGGGAGCTGTAAATTTTATTACTACAATTATTAATATACGATGGCAGGGGATGCAACTTGAGCGTCTTCCTCTGTTTGTTTGATCAGTGAAGATTACTGCTGTTTTATTATTACTATCATTACCTGTTCTTGCAGGTGCTATTACTATGCTTTTAACTGATCGTAATTTAAATACGGCTTTTTTTGATCCAGCAGGAGGTGGAGATCCTATTTTGTATCAACATTTATTT
>IM_2013_8767_Hastula_sp. 
ACATTATATATTTTATTTGGAATATGATCAGGGCTGGTTGGTACTGCTCTAAGTTTGCTTATTCGTGCTGAGTTAGGGCAGCCTGGGGCGTTGCTCGGAGATGACCAGCTGTATAATGTAATTGTTACAGCTCATGCTTTTGTTATAATTTTTTTCTTAGTTATGCCGATGATGATTGGTGGATTCGGAAATTGATTAGTACCATTAATGCTAGGAGCTCCTGATATGGCTTTCCCTCGTTTAAATAACATAAGTTTCTGACTTTTACCTCCTGCATTACTATTACTTCTATCATCGTCTGCGGTAGAGAGAGGTGTTGGAACTGGATGAACTGTATATCCACCTTTAGCTGGGAATTTAGCTCATGCTGGTGGTTCAGTGGATTTGGCTATTTTTTCTTTACATCTTGCAGGTGCCTCTTCTATTTTGGGAGCTGTAAATTTTATTACTACAATTATTAATATACGATGGCAGGGGATGCAACTTGAGCGTCTTCCTCTGTTTGTTTGATCAGTGAAGATTACTGCTGTTTTATTATTACTATCATTACCTGTTCTTGCAGGTGCTATTACTATGCTTTTAACTGATCGTAATTTAAATACGGCTTTTTTTGATCCAGCAGGAGGTGGAGATCCTATTTTGTATCAACATTTATTT
>IM_2013_8768_Hastula_sp. 
ACATTATATATTTTATTTGGAATATGATCAGGGCTGGTTGGTACTGCTCTAAGTTTGCTTATTCGTGCTGAGTTAGGGCAGCCTGGGGCGTTGCTCGGAGATGACCAGCTGTATAATGTAATTGTTACAGCTCATGCTTTTGTTATAATTTTTTTCTTAGTTATGCCGATGATGATTGGTGGATTCGGAAATTGATTAGTACCATTAATGCTAGGAGCTCCTGATATGGCTTTCCCTCGTTTAAATAACATAAGTTTCTGACTTTTACCTCCTGCATTACTATTACTTCTATCATCGTCTGCGGTAGAGAGAGGTGTTGGAACTGGATGAACTGTATATCCACCTTTAGCTGGGAATTTAGCTCATGCTGGTGGTTCAGTGGATTTGGCTATTTTTTCTTTACATCTTGCAGGTGCCTCTTCTATTTTGGGAGCTGTAAATTTTATTACTACAATTATTAATATACGATGGCAGGGGATGCAACTTGAGCGTCTTCCTCTGTTTGTTTGATCAGTGAAGATTACTGCTGTTTTATTATTACTATCATTACCTGTTCTTGCAGGTGCTATTACTATGCTTTTAACTGATCGTAATTTAAATACGGCTTTTTTTGATCCAGCAGGAGGTGGAGATCCTATTTTGTATCAACATTTATTT
>IM_2013_8769_Hastula_sp. 
ACATTATATATTTTATTTGGAATATGATCAGGGCTGGTTGGTACTGCTCTAAGTTTGCTTATTCGTGCTGAGTTAGGGCAGCCTGGGGCGTTGCTTGGAGATGATCAGCTGTATAATGTAATTGTTACAGCTCATGCTTTTGTTATAATTTTTTTCTTAGTTATGCCGATAATGATTGGTGGATTCGGAAATTGATTAGTACCATTAATGCTAGGAGCTCCTGATATGGCTTTCCCTCGTTTAAATAACATAAGTTTCTGACTTTTACCTCCTGCATTACTGTTACTTCTATCGTCGTCTGCGGTAGAGAGAGGTGTTGGAACTGGATGAACTGTATATCCACCTTTAGCTGGGAATTTAGCTCATGCTGGTGGTTCAGTGGATTTGGCTATTTTTTCTTTACATCTTGCAGGTGCCTCTTCTATTTTGGGAGCTGTAAATTTCATTACTACGATTATTAATATACGATGGCAGGGGATGCAACTTGAGCGTCTTCCTCTGTTTGTTTGATCAGTGAAGATTACTGCTGTTTTATTATTACTATCATTGCCTGTTCTTGCAGGTGCTATTACTATGCTTTTAACTGATCGTAATCTAAATACGGCCTTTTTTGATCCAGCAGGAGGTGGAGATCCTATTTTGTATCAACATTTATTT
>IM_2013_8770_Hastula_sp. 
ACATTATATATTTTATTTGGAATATGATCAGGGCTGGTTGGTACTGCTCTAAGTTTGCTTATTCGTGCTGAGTTAGGGCAGCCTGGGGCGTTGCTCGGAGATGACCAGCTGTATAATGTAATTGTTACAGCTCATGCTTTTGTTATAATTTTTTTCTTAGTTATGCCGATGATGATTGGTGGATTCGGAAATTGATTAGTACCATTAATGCTAGGAGCTCCTGATATGGCTTTCCCTCGTTTAAATAACATAAGTTTCTGACTTTTACCTCCTGCATTACTATTACTTCTATCATCGTCTGCGGTAGAGAGAGGTGTTGGAACTGGATGAACTGTATATCCACCTTTAGCTGGGAATTTAGCTCATGCTGGTGGTTCAGTGGATTTGGCTATTTTTTCTTTACATCTTGCAGGTGCCTCTTCTATTTTGGGAGCTGTAAATTTTATTACTACAATTATTAATATACGATGGCAGGGGATGCAACTTGAGCGTCTTCCTCTGTTTGTTTGATCAGTGAAGATTACTGCTGTTTTATTATTACTATCATTACCTGTTCTTGCAGGTGCTATTACTATGCTTTTAACTGATCGTAATTTAAATACGGCTTTTTTTGATCCAGCAGGAGGTGGAGATCCTATTTTGTATCAACATTTATTT
>IM_2013_8771_Hastula_sp. 
ACATTATATATTTTATTTGGAATATGATCAGGGCTGGTTGGTACTGCTCTAAGTTTGCTTATTCGTGCTGAGTTAGGGCAGCCTGGGGCGTTGCTCGGAGATGACCAGCTGTATAATGTAATTGTTACAGCTCATGCTTTTGTTATAATTTTTTTCTTAGTTATGCCGATGATGATTGGTGGATTCGGAAATTGATTAGTACCATTAATGCTAGGAGCTCCTGATATGGCTTTCCCTCGTTTAAATAACATAAGTTTCTGACTTTTACCTCCTGCATTACTATTACTTCTATCATCGTCTGCGGTAGAGAGAGGTGTTGGAACTGGATGAACTGTATATCCACCTTTAGCTGGGAATTTAGCTCATGCTGGTGGTTCAGTGGATTTGGCTATTTTTTCTTTACATCTTGCAGGTGCCTCTTCTATTTTGGGAGCTGTAAATTTTATTACTACAATTATTAATATACGATGGCAGGGGATGCAACTTGAGCGTCTTCCTCTGTTTGTTTGATCAGTGAAGATTACTGCTGTTTTATTATTACTATCATTACCTGTTCTTGCAGGTGCTATTACTATGCTTTTAACTGATCGTAATTTAAATACGGCTTTTTTTGATCCAGCAGGAGGTGGAGATCCTATTTTGTATCAACATTTATTT
>IM_2013_8772_Hastula_sp. 
ACATTATATATTTTATTTGGAATATGATCAGGGCTGGTTGGTACTGCTCTAAGTTTGCTTATTCGTGCTGAGTTAGGGCAGCCTGGGGCGTTGCTCGGAGATGACCAGCTGTATAATGTAATTGTTACAGCTCATGCTTTTGTTATAATTTTTTTCTTAGTTATGCCGATGATGATTGGTGGATTCGGAAATTGATTAGTACCATTAATGCTAGGAGCTCCTGATATGGCTTTCCCTCGTTTAAATAACATAAGTTTCTGACTTTTACCTCCTGCATTACTATTACTTCTATCATCGTCTGCGGTAGAGAGAGGTGTTGGAACTGGATGAACTGTATATCCACCTTTAGCTGGGAATTTAGCTCATGCTGGTGGTTCAGTGGATTTGGCTATTTTTTCTTTACATCTTGCAGGTGCCTCTTCTATTTTGGGAGCTGTAAATTTTATTACTACAATTATTAATATACGATGGCAGGGGATGCAACTTGAGCGTCTTCCTCTGTTTGTTTGATCAGTGAAGATTACTGCTGTTTTATTATTACTATCATTACCTGTTCTTGCAGGTGCTATTACTATGCTTTTAACTGATCGTAATTTAAATACGGCTTTTTTTGATCCAGCAGGAGGTGGAGATCCTATTTTGTATCAACATTTATTT
>IM_2013_9035_Gen._sp. 
ACATTATATATTTTATTTGGAATGTGATCAGGTTTGGTGGGTACGGCTTTAAGTCTTCTTATTCGAGCTGAATTAGGGCAGCCTGGAGCGTTGCTCGGTGACGATCAGTTATATAATGTTATTGTGACAGCTCATGCTTTTGTAATGATTTTCTTTTTAGTAATACCAATGATAATTGGTGGATTCGGGAATTGATTGGTTCCGCTAATGTTAGGGGCTCCTGATATGGCTTTTCCCCGTTTAAACAATATAAGTTTTTGGTTATTACCTCCTGCATTATTATTGTTGTTGTCTTCATCTGCAGTTGAAAGCGGGGTAGGGACTGGTTGAACTGTATACCCCCCTCTGGCTGGGAATTTGGCTCATGCCGGTGGATCTGTAGATTTGGCTATTTTTTCTTTACATCTTGCAGGTGCTTCTTCTATTTTAGGTGCAGTTAATTTTATTACTACAATTATTAACATACGATGGCAAGGGATGCAGCTTGAACGAATGCCTTTATTTGTTTGATCGGTAAAAATTACGGCTGTTTTACTTCTTTTGTCATTGCCTGTGCTTGCTGGAGCTATTACTATGTTATTAACTGATCGAAATTTGAATACCGCTTTTTTTGACCCTGCTGGGGGAGGGGATCCTATTTTATATCAGCATTTATTT
>IM_2013_9110_Gen._sp. 
ACATTATATATTTTATTTGGAATGTGATCAGGTTTGGTGGGTACGGCTTTAAGTCTTCTTATTCGAGCTGAATTAGGGCAGCCTGGAGCGTTGCTCGGTGACGATCAGTTATATAATGTTATTGTGACAGCTCATGCTTTTGTAATGATTTTCTTTTTAGTAATACCAATGATAATTGGTGGATTCGGGAATTGATTGGTTCCGTTAATGTTAGGGGCCCCTGACATGGCTTTTCCCCGTTTAAACAATATAAGTTTTTGGTTATTACCTCCTGCATTATTATTGTTGTTGTCTTCATCTGCAGTTGAAAGCGGAGTAGGGACTGGTTGAACTGTATATCCCCCTCTGGCTGGGAATTTGGCCCATGCCGGTGGATCTGTAGATTTGGCTATTTTTTCTTTACATCTCGCAGGTGCTTCTTCTATTTTAGGTGCAGTTAATTTTATTACTACAATTATTAACATACGATGACAAGGGATGCAGCTTGAACGAATGCCTTTATTTGTTTGATCGGTAAAAATTACGGCTGTTTTACTTCTTTTGTCATTGCCTGTGCTTGCCGGAGCTATTACTATGTTATTAACTGATCGAAATTTGAATACCGCTTTTTTTGACCCTGCTGGGGGAGGGGATCCTATTTTATATCAGCATTTATTT
>IM_2013_9138_Gen._sp. 
ACATTGTATATTTTATTTGGGATGTGATCAGGTCTAGTAGGTACGGCTTTAAGTCTTCTTATTCGGGCTGAGTTGGGACAACCTGGGGCACTGCTTGGAGATGATCAGCTGTACAACGTTATTGTAACAGCTCATGCCTTTGTAATGATTTTCTTTTTAGTAATACCAATGATGATTGGTGGGTTTGGAAATTGATTGGTTCCATTAATGTTAGGGGCTCCTGATATGGCTTTTCCTCGCTTAAATAATATAAGTTTTTGATTATTACCCCCTGCACTATTATTATTGCTGTCTTCGTCTGCGGTGGAAAGCGGGGTTGGAACAGGCTGAACTGTATATCCTCCTTTGGCTGGGAATTTGGCTCATGCGGGAGGGTCTGTGGATTTGGCTATTTTTTCTTTACATCTTGCAGGTGCTTCTTCTATTTTAGGGGCAGTAAATTTTATTACTACGATTATCAATATGCGATGACAAGGGATACAACTTGAGCGTATGCCTTTATTTGTTTGGTCGGTGAAGATTACTGCTGTTTTACTTCTCTTATCCTTACCAGTACTTGCTGGAGCTATTACTATACTTTTAACTGATCGAAACTTGAATACTGCTTTTTTTGATCCTGCCGGAGGTGGAGATCCTATTTTATACCAACATTTATTT
>17685_OUTGROUP_Iotyrris_cingulifera_ 
ACGTTATATATCTTATTTGGTATATGATCTGGTCTAGTAGGAACTGCCTTAAGTCTTCTTATTCGAGCTGAGTTAGGGCAACCTGGGGCGTTACTTGGTGACGATCAATTGTATAATGTTATTGTAACAGCCCATGCTTTTGTTATAATTTTTTTTTTGGTTATACCAATGATAATTGGTGGATTTGGTAATTGACTGGTCCCTTTAATACTAGGAGCTCCAGATATAGCATTTCCTCGATTAAATAATATAAGTTTTTGACTGCTTCCTCCCTCATTACTATTACTTTTATCATCAGCTGCAGTGGAAAGAGGGGCTGGTACAGGATGAACCGTTTATCCTCCTTTAGCAGGGAATTTAGCTCATGCTGGTGGTTCAGTAGACTTAGCCATTTTTTCTTTGCATTTAGCTGGTGCTTCTTCTATTTTAGGAGCAGTTAATTTTATCACTACTATCATCAATATGCGATGAAAAGGAATACAGTTTGAACGCCTTTCTTTGTTTGTATGGTCAGTAAAAATTACTGCTATTTTGCTTCTTCTTTCTTTACCTGTGCTTGCAGGAGCTATTACGATGCTTCTAACTGATCGAAATCTTAATACAGCATTTTTTGATCCAGCAGGAGGTGGAGACCCAATTTTATATCAACATTTGTTT
>17922_OUTGROUP_Conus_nereis_ 
ACACTTTATATTTTGTTTGGGATGTGATCTGGTTTAGTTGGTACTGCTTTAAGTCTTCTTATTCGTGCCGAATTGGGTCAACCAGGAGCCTTGCTTGGTGATGATCAATTATATAATGTAATTGTAACCGCTCACGCTTTTGTTATAATTTTTTTTCTCGTAATACCAATGATAATTGGTGGCTTTGGAAATTGATTAGTTCCTTTAATATTAGGAGCTCCTGATATAGTTTTTCCTCGTCTAAATAATATAAGATTTTGACTTTTGCCTCCGGCCCTTCTTTTACTTCTTTCTTCAGCCGCAGTAGAAGGTGGTGTAGGAACTGGATGAACTGTATATCCTCCGTTAGCAGGAAATTTAGCTCATGCTGGTGGTTCGGTAGATCTAGCTATTTTCTCCTTACATCTTGCTGGGGTTTCTTCTATTTTAGGGGCAGCAAACTTTATTAGAACTATTATTAATATGCGATGACAGGCAGTAAAGTTTGAACGGTTATCACTTTTTGTATGATCAGTAAAGATTACGGCAATTTTACTTCTTTTGTCATTACCTGTTTTAGCCGGTGCGATTACTATACTTTTAACGGATCGAAATTTCAATACAACGTTTTTTGATCCAGCAGGAGGTGGGGATCCTGTCTTGTACCAACATCTATTT
>40568_OUTGROUP_Cochlespira_sp_ 
ACACTATACATTCTGTTTGGGATGTGATCGGGGCTAGTAGGTACTGCACTAAGACTTTTAATTCGGGCTGAATTAGGACAACCTGGGGCTCTGCTAGGGGACGATCAACTTTACAATGTTATTGTTACAGCACATGCTTTCGTTATAATTTTTTTCTTGGTTATACCAATAATGATTGGAGGATTTGGTAACTGACTAGTCCCCTTAATGCTGGGGGCACCAGATATGGCTTTTCCTCGGTTAAACAACATAAGTTTTTGACTTCTACCACCTTCTCTACTTCTACTTTTATCCTCAGCGGCTGTAGAAAGGGGTGTAGGAACAGGCTGAACCGTATACCCTCCTTTAGCCGGAAACCTGGCTCACGCCGGCGGGTCAGTAGATCTAGCTATCTTTTCCCTACATCTTGCAGGGGCTTCCTCTATTTTAGGCGCAGTTAATTTTATCACTACTATTATCAATATACGGTGACGAGGGATACAATTTGAACGACTCCCGTTATTTGTATGATCTGTAAAAGTTACTGCTATCCTACTCCTCTTATCTTTACCAGTTCTAGCCGGAGCTATCACAATACTTCTAACCGACCGAAATTTTAACACAGCGTTCTTTGACCCTGCTGGGGGTGGAGACCCTATTCTCTACCAGCACTTATTC
>40569_OUTGROUP_Harpa_sp_ 
ACATTATATATTTTATTTGGAATATGATCTGGGTTAGTAGGGACGGCTTTAAGATTACTAATTCGAGCTGAACTCGGTCAGCCTGGAGCTTTGTTAGGAGATGATCAGTTATACAACGTTATTGTTACTGCTCACGCTTTTGTTATAATTTTTTTCTTAGTTATGCCGATAATGATTGGTGGATTTGGAAATTGGCTTGTTCCTTTAATATTGGGAGCTCCTGATATAGCTTTTCCACGACTTAATAATATAAGATTTTGATTGTTACCCCCAGCTTTACTTCTTTTGCTTTCATCAGCCGCAGTTGAAAGAGGTGTGGGTACAGGTTGAACTGTATATCCTCCTTTAGCTGGTAATTTGGCTCATGCTGGAGGTTCGGTTGATTTGGCTATTTTTTCTTTACATTTAGCAGGTGTTTCTTCTATTTTGGGAGCTGTAAATTTTATTACAACAATTATCAATATGCGATGGTATGGAATACAATTTGAGCGTCTTCCATTATTTGTATGATCTGTAAAAATTACTGCTATTTTGTTACTTTTGTCCCTTCCTGTATTAGCTGGAGCAATTACAATATTATTAACTGATCGAAATTTTAACACAGCCTTTTTTGATCCTGCAGGAGGTGGAGATCCTATTTTATATCAACATTTATTT
