# Supplementary material for: A Good Compromise: Rapid and Robust Species Proxies for Inventorying Biodiversity Hotspots Using the Terebridae (Gastropoda: Conoidea)
Source: PLoS One. 2014 Jul 8;9(7):e102160. doi: 10.1371/journal.pone.0102160 (PMC4086986; doi:10.1371/journal.pone.0102160)
Supplement: Data S2 — Original alignment of 28S rDNA gene sequences. (FASTA) [file pone.0102160.s006.fasta]

>IM200717922_Conus_nereis
CCTCCAGTAACGGCGAGTGAAGCGGGACCAGCCCAGCACCGAATCCCCCAGCATCCAGC-TGGCGGGAACTGTGGTGTATGGGACGCCAACTGTCGTCTGCACCGGTGACCGAAGTCCTCCTGATCGGGGCCTCTCCCAGAGCGGGTGTCAGGCCTTTACTGGCCGCTGGTGCGTCGGCTGCGAGCGTCTCCGGAGTCGGGTTGTTTGGGAATGCAGCCCAAAGCGGGTGGTAAACTCCATCTAAGGCTAAATACTGGCACGAGTCCGATAGCGGACAAGTACCGTGAGGGAAAGTTGAAAAGAACTTTGAAGAGAGAGTTCAAGAGTACGTGAAACCGCCTAGAGGTAAACGGGTGGATCCGCAAAGTCGGCCCGCGGTCTTCAGCTCGGAAGGCT-GCGCGCCCGCCCGTCGGGC-AGGAGATCGCAAGACTCTCCCGGC-GCGGGACGCGCGTCGGCCGTGTGCACTTTCCGCGGGCAGAGCGCCACGACCGGTTCTCGGGCGGTCAGAAGGCGGC-CAGGATGGTAGGCGCGTGC-CTCG-GCGCGCGCTGGTACAG-CCTGGCCTGACCCGATCCG--CCTT--GGGGACCGAGGAGCCGCCGTC-GGCTGTGGGCCGCCTCGCCCTCCCGGGATGT-TCGACTGGCAGAGACTGGGCAACCGTGTCTGCCGACCGCTTCCTCGGGACGGA-CT-GGGGTGGGCCCTGCCG--GCACAGGGTCGGTGGCGAATCGGTCGGCCCTCCACCCGA
>IM200717685_Iotyrris_cingulifera 
CCTCCAGTAACGGCGAGTGAAGCGGGACCAGCCCAGCACCGAATCCCCCAGCATGTCGC-TGGCGGGAACTGTGGTGTATGGGACGCCAACTGTCGTCTGCACCGGTGACCGAAGTCCTCCTGATCGGGGCCTCTCCCAGAGCGGGTGTCAGGCCTTTACTGGCCGCTGGTGCGTCGGCTGCGAGCGTCTCCGGAGTCGGGTTGTTTGGGAATGCAGCCCAAAGCGGGTGGTAAACTCCATCTAAGGCTAAATACTGGCACGAGTCCGATAGCGGACAAGTACCGTGAGGGAAAGTTGAAAAGAACTTTGAAGAGAGAGTTCAACAGTACGTGAAACCGCATAGAGGTAAACGGGTGGATCCGCAAAGTCGGCCCGCGGAATTCAGCTCGGAAGGCT-GCGCGCCTGC-CGCCGGGT-AGGAGATCGCAAGACTCTCCCGGC-GCGGGACGCGTGTCGGCCGTGTGCACTTTCCGCGGGCAGAGCGCCACGACCGGTTTCCGGGCGGTCAGAAGGCGGC-GAGGATGGTAGGCGTGCGC-TTCG-GTGCGCGCTGGTATAG-CCTCGCCTGTCCCGATCCG--CCT---GGGGACCGAGGAGCCGCCGCC-GGCTG-GGGCCGCCTCGCCCTCCCGGGATGT-TCGACTGGCAGAGACTGGGTGACCGTGTCTGCCGACCGCTTCC-TGGGACGGA-CT-GGGGTGAGCCC-GCCG--GCACAGGGTCTGTGGCGAATCGGTCGGCCCTCCACCCGA
>IM200715724_Cinguloterebra_fujitai
CCCCCAGTAACGGCGAGTGAAGCGGGACCAGCCCAGCACCGAATCCCCCAGCATGCCGC-TGGCGGGAACTGTGGTGTATGGGACGCCACCTGTCGTCTGCACCGGTGACCGAAGTCCTCCTGATCGGGGCCTCTCCCAGAGCGGGTGTCAGGCCTTTACTGGCCGCTGGTGCGTCGGCTGCGAGCGTCTCCGGAGTCGGGTTGTTTGGGAATGCAGCCCAAAGCGGGTGGTAAACTCCATCTAAGGCTAAATACTGGCACGAGTCCGATAGCGGACAAGTACCGTGAGGGAAAGTTGAAAAGAACTTTGAAGAGAGAGTTCAACAGTACGTGAAACCGCCTAGAGGTAAACGGGTGGATCCGCAAAGTCGGCCCGCGGAATTCAGCTCGGAAGGCTTGCGCGCCCGT-CGCCGGTC-CGGAGATCGCAAGACTCTCCCGGC-GCGGGACGCGTGCCGGCCGTGTGCACTTTCCGCGGGCAGAGCGCCACGACCGGTTCCCGGGCGGTCAGAAGGCGGC-GGGGATGGTAGGCGTGCGC-CTCG-GCGCGCGCTGGTATAG-CCCCGCCTGTCCCGATCCG-CCCCC--GGGGACCGAGGAGCCGCCGCC-GGCTG-GGGCCGCCCCGCCCTCCCGGGATGT-CCGACTGGCAGAGACTGGGCAACCGTGTCTGCCGACCGCTTCC-CTGGACGGA-CC-GGGGTGGGCCC-GCCG--GCACAGGGTCTGTGGCGAATCGGTCGGCCCTCCACCCGA
>IM200716731_Terebra_succincta 
CCCCCAGTAACGGCGAGTGAAGCGGGACCAGCCCAGCACCGAATCCCCCAGCATGCCGC-TGGCGGGAGCTGTGGTGTATGGGACGCCACCTGTCGTCTGCACCGGTGACCGAAGTCCTCCTGATCGGGGCCTCTCCCAGAGTGGGTGTCAGGCCTTTACTGGCCGCTGGTGCGTCGGCTGCGAGCGTCTCCGGAGTCGGGTTGTTTGGGAATGCAGCCCAAAGCGGGTGGTAAACTCCATCTAAGGCTAAATACTGGCACGAGTCCGATAGCGGACAAGTACCGTGAGGGAAAGTTGAAAAGAACTTTGAAGAGAGAGTTCAAGAGTACGTGAAACCGCCTAGAGGTAAACGGGTGGATCCGCAAAGTCGGCCCGCGGAATTCAGCTCGGAAGGCT-GCGCGCCCGT-GTCCGGGC-AGGAGATCGCAAGACTCTCCCGGC-GCGGGACGCGTGTCGGCCGTGTGCACTTTCCGCGGGCAGAGCGCCACGACCGGTTCTCGGGCGGTCAGAAGGCGGC-GGGGATGGTAGGCGTGCGC-CTCG-GCGCGCGCTGGTACAG-CCCCGCCTGTCCCGATCCG--CCTC--GGGGACCGAGGAGCCGCCGCC-GGCTG-GGGCCGCCTCGCCCTCCCGGGATGT-TCGACTGGCAGAGACTGGGCAACCGTGTCTGCCGACCGCTTCC-TTGGACGGA-CT-GGGGTGGGCCC-GCCG--GCACAGGGTCTGTGGCGAATCGGTCGGCCCTCCACCCGA
>IM200716735_Terebra_cingulifera 
TCCCCAGTAACGGCGAGTGAAGCGGGACCAGCCCAGCACCGAATCCCCCAGCATGCCGC-TGGCGGGAACTGTGGTGTATGGGACGCCACCTGTCGTCTGCACCGGTGACCGAAGTCCTCCTGATCGGGGCCTCTCCCAGAGCGGGTGTCAGGCCTTTACTGGCCGCTGGTGCGTCGGCTGCGAGCGTCTCCGGAGTCGGGTTGTTTGGGAATGCAGCCCAAAGCGGGTGGTAAACTCCATCTAAGGCTAAATACTGGCACGAGTCCGATAGCGGACAAGTACCGTGAGGGAAAGTTGAAAAGAACTTTGAAGAGAGAGTTCAACAGTACGTGAAACCGCCTAGAGGTAAACGGGTGGATCCGCAAAGTCGGCCCGCGGAATTCAGCTCGGAAGGCTTGCGCGCCCGT-GGCCGGTC-CGGAGATCGCAAGACTCCCCCGGCAGCGGGACGCGTGCCGGCCGTGTGCACTTTCCGCGGGCAGAGCGCCACGACCGGTTCTCGGGCGGTCAGAAGGCGGCAGGGGATGGTAGGCGTGCGC-CTCG-GCGCGCGCTGGTATAGCCCCCGCCTGTCCCGATCCG--CCT---GGGGACCGAGGAGCCGCCGCC-GGCTG-GGGCCGCCCCGCCCTCCCGGGATGT-CCGACTGGCAGAGACTGGGCAACCGTGTCTGCCGACCGCTTCC-CGGGACGGA-CT-GGGGTGGGCCC-GCCG--GCACAGGGTCTGTGGCGAATCGGTCGGCCCTCCACCCGA
>IM200717938_Terebra_textilis
CCCCCAGTAACGGCGAGTGAAGCGGGACCAGCCCAGCACCGAATCCCCCAGCATGCCGC-TGGCGGGAGCTGTGGTGTATGGGACGCCACCTGTCGTCTGCACCGGTGACCGAAGTCCTCCTGATCGGGGCCTCTCCCAGAGCGGGTGTCAGGCCTTTACTGGCCGCTGGTGCGTCGGCTGCGAGCGTCTCCGGAGTCGGGTTGTTTGGGAATGCAGCCCAAAGCGGGTGGTAAACTCCATCTAAGGCTAAATACTGGCACGAGTCCGATAGCGGACAAGTACCGTGAGGGAAAGTTGAAAAGAACTTTGAAGAGAGAGTTCAAGAGTACGTGAAACCGCCTAGAGGTAAACGGGTGGATCCGCAAAGTCGGCCCGCGGAATTCAGCTCGGAAGGCT-GCGCGCCCGC-GTCCGGGC-AGGAGATCGCAAGACTCTCCCGGC-GTGGGACGCGTGTCGGCCGTGTGCACTTTCCGCGGGCAGAGCGCCACGACCGGTTCTCGGGCGGTCAGAAGGCGGC-GGGGATGGTAGGCGTGCGC-CTCG-GCGCGCGCTGGTATAG-CCCCGTCTGTCCCGATCCG--CCTC--GGGGACCGAGGAGCCGCCGCC-GGCTG-GGGCCGCCCCGCCCTCCTGGGATGT-TCGACTGGCAGAGACTGGGCAACCGTGTCTGCCGACCGCTTCC-CTGGACGGA-CT-GGGGTGGGCCC-GCCG--GCACAGGGTCTGTGGCGAATCGGTCGGCCCTCCACCCGA
>IM200730371_Terebra_areolata 
CCCCCAGTAACGGCGAGTGAAGCGGGACCAGCCCAGCACCGAATCCCCCAGCATGCCGC-TGGCGGGAACTGTGGTGTATGGGACGCCACCTGTCGTCCGCACCGGTGACCGAAGTCCTCCTGATCGGGGCCTCTCCCAGAGCGGGTGTCAGGCCTTTACTGGCCGCTGGTGCGTCGGCTGCGAGCGTCTCCGGAGTCGGGTTGTTTGGGAATGCAGCCCAAAGCGGGTGGTAAACTCCATCTAAGGCTAAATACTGGCACGAGTCCGATAGCGGACAAGTACCGTGAGGGAAAGTTGAAAAGAACTTTGAAGAGAGAGTTCAACAGTACGTGAAACCGCCTAGAGGTAAACGGGTGGATCCGCAAAGTCGGCCCGCGGAATTCAGCTCGGAAGGCTCGCGCGCCCGC-GGCCGGCC-CGGAGATCGCAAGACTCTCCCGGC-GCGGGACGCGTGCTGGCCGTGTGCACTTTCCGCGGGCAGAGCGCCACGACCGGTTCCCGGGCGGTCAGAAGGCGGC-GGGGATGGTAGGCGTGCGC-CTCG-GCGCGCGCTGGTATAG-CCCCGCCTGTCCCGATCCG--CCT-GGGGGGACCGAGGAGCCGCCGCC-GGCTG-GGGCCGCCCCACCCTCCTGGGATGC-TCGACTGGCAGAGACTGGGCGACCGTGTCTGCCGACCGCTTCC-CTGGACGGA-CA-AGGGTGGGCCC-GCCG--GCACAGGGTCTGTGGCGAATCGGTCGGCCCTCCACCCGA
>IM200730373_Oxymeris_dimidiata 
CCCCCAGTAACGGCGAGTGAAGCGGGACCAGCCCAGCACCGAATCCCCCAGCATGCCGC-TGGCGGGAACTGTGGTGTATGGGACGCCACCTGTCGTCTGCACCGGTGACCGAAGTCCTCCTGATCGGGGCCTCTCCCAGAGCGGGTGTCAGGCCTTTACCGGCCGCTGGTGCGTCGGCTGCGAGCGTCTCCGGAGTCGGGTTGTTTGGGAATGCAGCCCAAAGCGGGTGGTAAACTCCATCTAAGGCTAAATACTGGCACGAGTCCGATAGCGGACAAGTACCGTGAGGGAAAGTTGAAAAGAACTTTGAAGAGAGAGTTCAACAGTACGTGAAACCGCCTAGAGGTAAACGGGTGGATCCGCAAAGTCGGCCCGCGGAATTCAGCTCGGAAGGCTCGCGCGCCCGT-GGCCGGCC-CGGAGATCGCAAGACTCTCCCGGC-GCGGGACGCGTGCCGGCCGTGTGCACTTTCCGCGGGCAGAGCGCCACGACCGGTTCCCGGGCGGTCAGAAGGCGGC-GGGGATGGTAGGCGTGCGC-CTCG-GCGCGCGCTGGTATAG-CCCCGCCTGTCCCGATCCG--CCTC-GGGGGACCGAGGAGCCGCCGCC-GGCTG-GGGCCGCCCCGCCCTCCCGGGATGC-TCGACTGGCAGAGACTGGGCAACCGTGTCTGCCGACCGCTTCC-TTGGACGGA-CC-GGGGTGGGCCC-GCCG--GCACAGGGTCTGTGGCGAATCGGTCGGCCCTCCACCCGA
>IM200730375_Terebra_babylonia
CCCCCAGTAACGGCGAGTGAAGCGGGACCAGCCCAGCACCGAATCCCCCAGCATGCCGC-TGGCGGGAACTGTGGTGTATGGGACGCCACCTGTCGTCTGCACCGGTGACCGAAGTCCTCCTGATCGGGGCCTCTCCCAGAGCGGGTGTCAGGCCTTTACTGGCCGCTGGTGCGTCGGCTGCGAGCGTCTCCGGAGTCGGGTTGTTTGGGAATGCAGCCCAAAGCGGGTGGTAAACTCCATCTAAGGCTAAATACTGGCACGAGTCCGATAGCGGACAAGTACCGTGAGGGAAAGTTGAAAAGAACTTTGAAGAGAGAGTTCAACAGTACGTGAAACCGCCTAGAGGTAAACGGGTGGATCCGCAAAGTCGGCCCGCGGAATTCAGCTCGGAAGGCTTGCGCGCCCGC-CGTCGGTC-CGGAGATCGCAAGACTCCCCCGGC-GCGGGACGCGTGTCGGCCGTGTGCACTTTCCGCGGGCAGAGCGCCACGACCGGTTCTCGGGCGGTCAGAAGGCGGC-GGGGATGGTAGGCGTGCGC-CTCG-GTGCGCGCTGGTATAG-CCCCGCCTGTCCCGATCCG--CCT---GGGGACCGAGGAGCCGCCGCC-GGCTG-GGGCCGCCCCGCCCTCCTGGGATGT-CCGACTGGCAGAGACTGGGCAACCGTGTCTGCCGACCGCTTCC-CTGGACGGA-CC-GGGGTGGGCCC-GCCG--GCACAGGGTCTGTGGCGAATCGGTCGGCCCTCCACCCGA
>IM200730382_Terebra_cingulifera
CCCCCAGTAACGGCGAGTGAAGCGGGACCAGCCCAGCACCGAATCCCCCAGCATGCCGC-TGGCGGGAACTGTGGTGTATGGGACGCCACCTGTCGTCTGCACCGGTGACCGAAGTCCTCCTGATCGGGGCCTCTCCCAGAGCGGGTGTCAGGCCTTTACTGGCCGCTGGTGCGTCGGCTGCGAGCGTCTCCGGAGTCGGGTTGTTTGGGAATGCAGCCCAAAGCGGGTGGTAAACTCCATCTAAGGCTAAATACTGGCACGAGTCCGATAGCGGACAAGTACCGTGAGGGAAAGTTGAAAAGAACTTTGAAGAGAGAGTTCAACAGTACGTGAAACCGCCTAGAGGTAAACGGGTGGATCCGCAAAGTCGGCCCGCGGAATTCAGCTCGGAAGGCTTGCGCGCCCGT-GGCCGGTC-CGGAGATCGCAAGACTCCCCCGGCAGCGGGACGCGTGCCGGCCGTGTGCACTTTCCGCGGGCAGAGCGCCACGACCGGTTCTCGGGCGGTCAGAAGGCGGCAGGGGATGGTAGGCGTGCGC-CTCG-GCGCGCGCTGGTATAG-CCCCGCCTGTCCCGATCCG--CCT---GGGGACCGAGGAGCCGCCGCC-GGCTG-GGGCCGCCCCGCCCTCCCGGGATGT-CCGACTGGCAGAGACTGGGCAACCGTGTCTGCCGACCGCTTCC-CGGGACGGACCT-GGGGTGGGCCC-GCCG--GCACAGGGTCTGTGGCGAATCGGTCGGCCCTCCACCCGA
>IM200730383_Terebra_argus 
CCCCCAGTAACGGCGAGTGAAGCGGGACCAGCCCAGCACCGAATCCCCCAGCATGCCGC-TGGCGGGAACTGTGGTGTATGGGACGCCACCTGTCGTCTGCACCGGTGACCGAAGTCCTCCTGATCGGGGCCTCTCCCAGAGTGGGTGTCAGGCCTTTACTGGCCGCTGGTGCGTCGGCTGCGAGCGTCTCCGGAGTCGGGTTGTTTGGGAATGCAGCCCAAAGCGGGTGGTAAACTCCATCTAAGGCTAAATACTGGCACGAGTCCGATAGCGGACAAGTACCGTGAGGGAAAGTTGAAAAGAACTTTGAAGAGAGAGTTCAACAGTACGTGAAACCGCCTAGAGGTAAACGGGTGGATCCGCAAAGTCGGCCCGCGGAATTCAGCTCGGAAGGCTTGCGCGCCCGT-CGCCGGTC-CGGAGATCGCAAGACTCTCCCGGC-GTGGGACGCGTGCCGGCCGTGTGCACTTTCCGTGGGCAGAGCGCCACGACCGGTTCCTGGGCGGTCAGAAGGCGGC-GGGGATGGTAGGCGCGCGC-CTCG-GTGCGCGCTGGTATAG-CCCCGCCTGTCCCGATCCG--CCT---GGGGACCGAGGAGCCGCCGCC-GGCTG-GGGCCGCCCCGCCCTCCTGGGATGT-CCGACTGGCAAAGACTGGGCAACCGTGTCTGCTGACCGCTTCC-CTGGACGGACCT-GGGGTGGGCCC-GCCG--GCACAGGGTCTGTGGCGAATCGGTCGGCCCTCCACCCGA
>IM200730385_Terebra_succincta 
CCCCCAGTAACGGCGAGTGAAGCGGGACCAGCCCAGCACCGAATCCCCCAGCATGTCGC-TGGCGGGAGCTGTGGTGTATGGGACGCCACCTGTCGTCTGCACCGGTGACCGAAGTCCTCCTGATCGGGGCCTCTCCCAGAGCGGGTGTCAGGCCTTTACTGGCCGCTGGTGCGTCGGCTGCGAGCGTCTCCGGAGTCGGGTTGTTTGGGAATGCAGCCCAAAGCGGGTGGTAAACTCCATCTAAGGCTAAATACTGGCACGAGTCCGATAGCGGACAAGTACCGTGAGGGAAAGTTGAAAAGAACTTTGAAGAGAGAGTTCAAGAGTACGTGAAACCGCCTAGAGGTAAACGGGTGGATCCGCAAAGTCGGCCCGCGGAATTCAGCTCGGAAGGCT-GCGCGCCCGCTGTCCGGGC-AGGAGATCGCAAGACTCTCCCGGC-GTGGGACGCGTGTCGGCCGTGTGCACTTTCCGCGGGCAGAGCGCCACGACCGGTTCTCGGGCGGTCAGAAGGCGGC-GGGGATGGTAGGCGTGCGC-CTCG-GCGCGCGCTGGTATAG-CCCCGCCTGTCCCGATCCG--CCTC--GGGGACCGAGGAGCCGCCGCC-GGCTG-GGGCCGCCCCGCCCTCCCGGGATGT-TCGACTGGCAGAGACTGGGCAACCGTGTCTGCCGACCGCTTCC-CTGGACGGA-CT-GGGGTGGGCCC-GCCG--GCACAGGGTCTGTGGCGAATCGGTCGGCCCTCCACCCGA
>IM200730388_Hastulopsis_pertusa 
CCCCCAGTAACGGCGAGTGAAGCGGGACCAGCCCAGCACCGAATCCCCCAGCATGCCGC-TGGCGGGAGCTGTGGTGTATGGGACGCCACCTGTCGTCTGCACCGGTGACCGAAGTCCTCCTGATCGGGGCCTCTCCCAGAGCGGGTGTCAGGCCTTTACCGGCCGCTGGTGCGTCGGCTGCGAGCGTCTCCGGAGTCGGGTTGTTTGGGAATGCAGCCCAAAGCGGGTGGTAAACTCCATCTAAGGCTAAATACTGGCACGAGTCCGATAGCGGACAAGTACCGTGAGGGAAAGTTGAAAAGAACTTTGAAGAGAGAGTTCAAGAGTACGTGAAACCGCCTAGAGGTAAACGGGTGGATCCGCAAAGTCGGCCCGCGGAATTCAGCTCGGAAGGCT-GCGCGCCCGC-GGCAGGGC-AGGAGATCGCAAGACTCTCCCGGC-CCGGGACGCGTGCCGGCCGTGTGCACTTTCCGCGGGCAGAGCGCCACGACCGGTTCTCGGGCGGTCAGAAGGCGGC-GGGGATGGTAGGCGTGCGC-CTCG-GCGCGCGCTGGTATAG-CCCCGCCTGTCCCGATCCG--CCTC--GGGGACCGAGGAGCCGCCGCC-GGCTG-GGGCCGCCCCGCCCTCCCGGGATGT-TCGACTGGCAGAGACTGGGCGACCGTGTCTGCCGACCGCTTCC-TTGGACGGA-CTGGGGGTGGGCCC-GCCG--GCACAGGGTCTGTGGCGAATCGGTCGGCCCTCCACCCGA
>IM200730389_Oxymeris_maculata 
CCCCCAGTAACGGCGAGTGAAGCGGGACCAGCCCAGCACCGAATCCCCCAGCATGCCGC-TGGCGGGAACTGTGGTGTATGGGACGCCACCTGTCGTCTGCACCGGTGACCGAAGTCCTCCTGATCGGGGCCTCTCCCAGAGCGGGTGTCAGGCCTTTACTGGCCGCTGGTGCGTCGGCTGCGAGCGTCTCCGGAGTCGGGTTGTTTGGGAATGCAGCCCAAAGCGGGTGGTAAACTCCATCTAAGGCTAAATACTGGCACGAGTCCGATAGCGGACAAGTACCGTGAGGGAAAGTTGAAAAGAACTTTGAAGAGAGAGTTCAACAGTACGTGAAACCGCCTAGAGGTAAACGGGTGGATCCGCAAAGTCGGCCCGCGGAATTCAGCTCGGAAGGCTTGCGCGCCCGT-CGCCGGCC-CGGAGATCGCAAGACTCTCCCGGC-GCGGGACGCGCGCCGGCCGTGTGCACTTTCCGCGGGCAGAGCGCCACGACCGGTTCCCGGGCGGTCAGAAGGCGGC-GGGGACGGTAGGCGCGCGC-CTCG-GCGCGCGCTGGTATAG-CCCCGCCTGTCCCGATCCG-CCCTCGGGGGGACCGAGGAGCCGCCGCC-GGCTG-GGGCCGCCCCGCCCTCCCGGGATGC-TCGACTGGCAGAGACTGGGCAACCGTGTCTGCCGACCGCTTCC-CTGGACGGA-CC-GGGGTGGGCCC-GCCG--GCACAGGGTCTGTGGCGAATCCGTCGGCCCTCCACCCGA
>IM200730392_Hastulopsis_pertusa 
CCCCCAGTAACGGCGAGTGAAGCGGGACCAGCCCAGCACCGAATCCCCCAGCATGCCGC-TGGCGGGAGCTGTGGTGTATGGGACGCCACCTGTCGTCTGCACCGGTGACCGAAGTCCTCCTGATCGGGGCCTCTCCCAGAGCGGGTGTCAGGCCTTTACCGGCCGCTGGTGCGTCGGCTGCGAGCGTCTCCGGAGTCGGGTTGTTTGGGAATGCAGCCCAAAGCGGGTGGTAAACTCCATCTAAGGCTAAATACTGGCACGAGTCCGATAGCGGACAAGTACCGTGAGGGAAAGTTGAAAAGAACTTTGAAGAGAGAGTTCAAGAGTACGTGAAACCGCCTAGAGGTAAACGGGTGGATCCGCAAAGTCGGCCCGCGGAATTCAGCTCGGAAGGCT-GCGCGCCCGC-GGCAGGGC-AGGAGATCGCAAGACTCTCCCGGC-CCGGGACGCGTGCCGGCCGTGTGCACTTTCCGCGGGCAGAGCGCCACGACCGGTTCTCGGGCGGTCAGAAGGCGGC-GGGGATGGTAGGCGTGCGC-CTCG-GCGCGCGCTGGTATAG-CCCCGCCTGTCCCGATCCG--CCTC--GGGGACCGAGGAGCCGCCGCC-GGCTG-GGGCCGCCCCGCCCTCCCGGGATGT-TCGACTGGCAGAGACTGGGCGACCGTGTCTGCCGACCGCTTCC-TTGGACGGA-CTGGGGGTGGGCCC-GCCG--GCACAGGGTCTGTGGCGAATCGGTCGGCCCTCCACCCGA
>IM200730394_Terebra_funiculata 
CCCCCAGTAAGGGCGAGTGAAGCGGGACCAGCCCAGCACCGAATCCCCCGGCATGCCGC-CGGCGGGAACTGTGGTGTATGGGACGCCACCTGTCGTCTGCGCCGGTGACCGAAGTCCTCCTGATCGGGGCCTCTCCCAGAGCGGGTGTCAGGCCTTTACCGGCCGCTGGCGCGTCGGCTGCGAGCGTCTCCGGAGTCGGGTTGTTTGGGAATGCAGCCCAAAGCGGGTGGTAAACTCCATCTAAGGCTAAATACTGGCACGAGTCCGATAGCGGACAAGTACCGTGAGGGAAAGTTGAAAAGAACTTTGAAGAGAGAGTTCAACAGTACGTGAAACCGCCTAGAGGTAAACGGGTGGATCCGCAAAGTCGGCCCGCGGAATTCAGCTCGGAAGGCTCGCGCGCCCGC-CGCCGGGT-CGGAGATCGCAAGACTCTCCCGGC-GCGGGACGCGTGCCGGCCGTGTGCACTTTCCGCGGGCAGAGCGCCACGACCGGTTTCCGGGCGGTCAGAAGGCGGC-GGGGATGGTAGGCGCGCGC-CTCG-GCGCGCGCTGGTATAG-CCCCGCCTGTCCCGATCCG--CCT---GGGGACCGAGGAGCCGCCGCC-GGCTG-GGGCCGCCCCGCCCTCCTGGGATGT-TCGACCGGCAGAGACTGGGCGACCGTGTCTGCCGACCGCTTCC-CT-GACGGA-CC-GGGGTGGGCCC-GCCG--GCACAGGGTCTGTGGCGAATCGGTCGGCCCTCCACCCGA
>IM200730395_Pellifronia_jungi 
TCCCCAGTAACGGCGAGTGAAGCGGGACCAGCCCAGCACCGAATCCCCCAGCATGTCGC-TGGCGGGAACTGTGGTGTATGGGACGCCACCTGTCGTCTGCACCGGTGACCGAAGTCCTCCTGATCGGGGCCTCTCCCAGAGCGGGTGTCAGGCCTTTACTGGCCGCTGGTGCGTCGGCTGCGAGCGTCTCCGGAGTCGGGTTGTTTGGGAATGCAGCCCTAAGCGGGTGGTAAACTCCATCTAAGGCTAAATACTGGCACGAGTCCGATAGCGGACAAGTACCGTGAGGGAAAGTTGAAAAGAACTTTGAAGAGAGAGTTCAACAGTACGTGAAACCGCCTAGAGGTAAACGGGTGGATCCGCAAAGTCGGCCCGCGGAATTCAGCTCGGAAGGCTTGCGCGCCCGTAGGCCGGGC-AGGAGATCGCAAGACTCTCCCGGC-GCGGGACGCGTGTCGGCCGTGTGCACTTTCCGCGGGCAGAGCGCCACGACCGGTTCTCGGGCGGTCAGAAGGCGGC-GGGGATGGTAGGCGTGCGC-CCCG-GCGCGCGCTGGTACAG-CCCCGCCTGTCCCGATCCG--CCC---GGGGGCCGAGGAGCCGCCGCCTGGCTG-GGGCCGCCCCGCCCTCCCGGGATGT-TCGACTGGCAGAGACTGGGCAACCGTGTCTGCCGACCGCTTCCTCGGGACGGA-CT-GGGGTGGGCCC-GCCG--GCACAGGGTCTGTGGCGAATCGGTCGGCCCTCCACCCGA
>IM200730404_Cinguloterebra_triseriata 
CCCCCAGTAACGGCGAGTGAAGCGGGACCAGCCCAGCACCGAATCCCCCAGCATGCCGC-TGGCGGGAACTGTGGTGTATGGGACGCCACCTGTCGTCCGCACCGGTGACCGAAGTCCTCCTGATCGGGGCCTCTCCCAGAGCGGGTGTCAGGCCTTTACTGGCCGCTGGTGCGTCGGCTGCGAGCGTCTCCGGAGTCGGGTTGTTTGGGAATGCAGCCCAAAGTGGGTGGTAAACTCCATCTAAGGCTAAATACTGGCACGAGTCCGATAGCGGACAAGTACCGTGAGGGAAAGTTGAAAAGAACTTTGAAGAGAGAGTTCAACAGTACGTGAAACCGCCTAGAGGTAAACGGGTGGATCCGCAAAGTCGGCCCGCGGAATTCAGCTCGGAAGGCTCGCGCGCCCGC-AGCCGGGT-CGGAGATCGCAAGACTCTCCCGGC-GCGGGACGCGTGCCGGCCGTGTGCACTTTCCGCGGGCAGAGCGCCACGACCGGTTTCCGGGCGGTCAGAAGGCGGC-GGGGATGGTAGGCGCGCGC-TTCG-GCGTGCGCTGGTATAG-CCCCGTCTGTCCCGATCCG--CCT---GGGGACCGAGGAGCCGCCGCC-GGCTG-GGGCCGCCCCGCCCTCCCGGGATGT-TCGACTGGCAGAGACTGGGCGACCGTGTCTGCCGACCGCTTCC-TGGGACGGA-CC-GGGGTGGGCCC-GCCG--GCACAGGGTCTGTGGCGAATCGGTCGGCCCTCCACCCGA
>IM200730407_Hastula_hectica 
CCCCCAGTAACGGCGAGTGAAGCGGGACCAGCCCAGCACCGAATCCCCCAGCATGCCGC-TGGCGGGAACTGTGGTGTATGGGACGCCACCTGTCGTCTGCACCGGTGACCGAAGTCCTCCTGATCGGGGCCTCTCCCAGAGCGGGTGTCAGGCCTTTACCGGACGCTGGTGCGTCGGCTGCGAGCGTCTCCGGAGTCGGGTTGTTTGGGAATGCAGCCCAAAGCGGGTGGTAAACTCCATCTAAGGCTAAATACTGGCACGAGTCCGATAGCGGACAAGTACCGTGAGGGAAAGTTGAAAAGAACTTTGAAGAGAGAGTTCAACAGTACGTGAAACCGCCTAGAGGTAAACGGGTGGATCCGCAAAGTCGGCCCGCGGAATTCAGCTCGGAAGGCTGCCGCGCCCGCCGGCCGGGC-AGGAGATCGCAAGACTCTCCCGGC-CCGGGACGCGCGCCGGCCGTGTGCACTTTCCGCGGGCAGAGCGCCACGACCGGTTCCCGGGCGGTCAGAAGGCGGC-GGGGATGGTAGGCGCGCGC-TTCG-GCGTGCGCTGGTATAG-CCCCGCCTGTCCCGATCCGCACCT---GGGGACCGAGGAGCCGCCGCC-GGCTG-GGGCCGCCCCGCCCTCCCGGGATGT-TCGACTGGCAGAGACTGGGCGACCGTGTCTGCCGACCGCTTCC-TTGGACGGA-CT-GGGGTGGGCCC-GCCG--GCACAGGGTCTGTGGCGAATCGGTCGGCCCTCCACCCGA
>IM200730419_Terebra_succincta 
CCCCCAGTAACGGCGAGTGAAGCGGGACCAGCCCAGCACCGAATCCCCCAGCATGTCGC-TGGCGGGAGCTGTGGTGTATGGGACGCCACCTGTCGTCTGCACCGGTGACCGAAGTCCTCCTGATCGGGGCCTCTCCCAGAGCGGGTGTCAGGCCTTTACTGGCCGCTGGTGCGTCGGCTGCGAGCGTCTCCGGAGTCGGGTTGTTTGGGAATGCAGCCCAAAGCGGGTGGTAAACTCCATCTAAGGCTAAATACTGGCACGAGTCCGATAGCGGACAAGTACCGTGAGGGAAAGTTGAAAAGAACTTTGAAGAGAGAGTTCAAGAGTACGTGAAACCGCCTAGAGGTAAACGGGTGGATCCGCAAAGTCGGCCCGCGGAATTCAGCTCGGAAGGCT-GCGCGCCCGCTGTCCGGGC-AGGAGATCGCAAGACTCTCCCGGC-GTGGGACGCGTGTCGGCCGTGTGCACTTTCCGCGGGCAGAGCGCCACGACCGGTTCTCGGGCGGTCAGAAGGCGGC-GGGGATGGTAGGCGTGCGC-CTCG-GCGCGCGCTGGTATAG-CCCCGCCTGTCCCGATCCG--CCTC--GGGGACCGAGGAGCCGCCGCC-GGCTG-GGGCCGCCCCGCCCTCCCGGGATGT-TCGACTGGCAGAGACTGGGCAACCGTGTCTGCCGACCGCTTCC-CTGGACGGA-CT-GGGGTGGGCCC-GCCG--GCACAGGGTCTGTGGCGAATCGGTCGGCCCTCCACCCGA
>IM200730427_Cinguloterebra_fenestrata 
CCCCCAGTAACGGCGAGTGAAGCGGGACCAGCCCAGCACCGAATCCCCCAGCATGCCGC-TGGCGGGAACTGTGGTGTATGGGACGCCACCTGTCGTCTGCACCGGTGACCGAAGTCCTCCTGATCGGGGCCTCTCCCAGAGCGGGTGTCAGGCCTTTACTGGCCGCTGGTGCGTCGGCTGCGAGCGTCTCCGGAGTCGGGTTGTTTGGGAATGCAGCCCAAAGTGGGTGGTAAACTCCATCTAAGGCTAAATACTGGCACGAGTCCGATAGCGGACAAGTACCGTGAGGGAAAGTTGAAAAGAACTTTGAAGAGAGAGTTCAACAGTACGTGAAACCGCCTAGAGGTAAACGGGTGGATCCGCAAAGTCGGCCCGCGGAATTCAGCTCGGAAGGCTTGCGCGCCTGT-CGCCGGTC-CGGAGATCGCAAGACTCTCCCGGCAGCGGGACGCGTGCCGGCCGTGTGCACTTTCCGCGGGCAGAGCGCCACGACCGGTTCCCGGGCGGTCAGAAGGCGGT-GGGGATGGTAGGCGTGCGC-CTCG-GCGCGCGCTGGTATAG-CCCCGCCTGTCCCGATCCG--CCT---GGGGACCGAGGAGCCGCCGCC-GGCTG-GGGCCGCCCCGCCCTCCTGGGATGT-CCGACTGGCAGAGACTGGGCAACCGTGTCTGCCGACCGCTTCC-CTGGACGGA-CT-GGGGTGGGCCC-GCCG--GCACAGGGTCTGTGGCGAATCGGTCGGCCCTCCACCCGA
>IM200730433_Terebra_succincta 
CCCCCAGTAACGGCGAGTGAAGCGGGACCAGCCCAGCACCGAATCCCCCAGCATGTCGC-TGGCGGGAGCTGTGGTGTATGGGACGCCACCTGTCGTCCGCACCGGTGACCGAAGTCCTCCTGATCGGGGCCTCTCCCAGAGCGGGTGTCAGGCCTTTACTGGCCGCTGGTGCGTCGGCTGCGAGCGTCTCCGGAGTCGGGTTGTTTGGGAATGCAGCCCAAAGCGGGTGGTAAACTCCATCTAAGGCTAAATACTGGCACGAGTCCGATAGCGGACAAGTACCGTGAGGGAAAGTTGAAAAGAACTTTGAAGAGAGAGTTCAAGAGTACGTGAAACCGCCTAGAGGTAAACGGGTGGATCCGCAAAGTCGGCCCGCGGAATTCAGCTCGGAAGGCT-GCGCGCCCGCTGTCCGGGC-AGGAGATCGCAAGACTCTCCCGGC-GTGGGACGCGTGTCGGCCGTGTGCACTTTCCGCGGGCAGAGCGCCACGACCGGTTCTCGGGCGGTCAGAAGGCGGC-GGGGATGGTAGGCGTGCGC-CTCG-GCGCGCGCTGGTATAG-CCCCGCCTGTCCCGATCCG--CCTC--GGGGACCGAGGAGCCGCCGCC-GGCTG-GGGCCGCCCCGCCCTCCCGGGATGT-TCGACTGGCAGAGACTGGGCAACCGTGTCTGCCGACCGCTTCC-CTGGACGGA-CT-GGGGTGGGCCC-GCCG--GCACAGGGTCTGTGGCGAATCGGTCGGCCCTCCACCCGA
>IM200730435_Hastula_strigilata 
CCCCCAGTAACGGCGAGTGAAGCGGGACCAGCCCAGCACCGAATCCCCCGGCATGCCGC-TGGCGGGAACTGTGGTGTATGGGACGCCACCTGTCGTCCGCACCGGTGACCGAAGTCCTCCTGATCGGGGCCTCTCCCAGAGCGGGTGTCAGGCCTTTACCGGCCGCTGGTGCGTCGGCTGCGAGCGTCTCCGGAGTCGGGTTGTTTGGGAATGCAGCCCAAAGCGGGTGGTAAACTCCATCTAAGGCTAAATACTGGCACGAGTCCGATAGCGGACAAGTACCGTGAGGGAAAGTTGAAAAGAACTTTGAAGAGAGAGTTCAACAGTACGTGAAACCGCCTAGAGGTAAACGGGTGGATCCGCAAAGTCGGCCCGCGGAATTCAGCTCGGAAGGCTGCCGCGCCCGCCGGCCGGGT-AGGAGATCGCAAGACTCTCCCGGC-CCGGGACGCGCGCCGGCCGTGTGCACTTTCCGCGGGCAGAGCGCCACGACCGGTTCCCGGGCGGTCAGAAGGCGGC-GGGGATGGTAGGCGCGCGC-CTCG-GCGCGCGCTGGTATAG-CCCCGCCTGTCCCGATCCG--CTCC-GGGGGACCGAGGAGCCGCCGCC-GGCAG-GGGCCGCCCCGCCCTCCCGGGATGT-TCGCCTGGCAGAGACTGGGCAACCGTGTCTGCCGACCGCTTCC-TTGGACGGT-CC-GGGGTGGGCCC-GCCG--GCACAGGGTCTGTGGCGAATCGGTCGGCCCTCCACCCGA
>IM200730437_Hastula_albula 
CCCCCAGTAACGGCGAGTGAAGCGGGACCAGCCCAGCACCGAATCCCCCAGCATGCCGC-TGGCGGGAACTGTGGTGTATGGGACGCCACCTGTCGTCTGCACCGGTGACCGAAGTCCTCCTGATCGGGGCCTCTCCCAGAGCGGGTGTCAGGCCTTTACCGGCCGCTGGTGCGTCGGCTGCGAGCGTCTCCGGAGTCGGGTTGTTTGGGAATGCAGCCCAAAGCGGGTGGTAAACTCCATCTAAGGCTAAATACTGGCACGAGTCCGATAGCGGACAAGTACCGTGAGGGAAAGTTGAAAAGAACTTTGAAGAGAGAGTTCAACAGTACGTGAAACCGCCTAGAGGTAAACGGGTGGATCCGCAAAGTCGGCCCGCGGAATTCAGCTCGGAAGGCTGCCGCGCCCGCCGGCCGGGT-AGGAGATCGCAAGACTCTCCCGGC-CCGGGACGCGCGCCGGCCGTGTGCACTTTCCGCGGGCAGAGCGCCACGACCGGTTCCCGGGCGGTCAGAAGGCGGC-GGGGATGGTAGGCGCGCGC-CTCG-GCGCGCGCTGGTATAG-CCCCGCTTGTCCCGATCCGCACC---GGGGGACCGAGGAGCCGCCGCC-GGCAG-GGGCCGCCCCGCCCTCCCGGGATGT-TCGACTGGCAGAGACTGGGCAACCGTGTCTGCCGACCGCTTCC-TTGGACGGT-CC-GGGGTGGGCCC-GCCG--GCACAGGGTCTGTGGCGAATCGGTCGGCCCTCCACCCGA
>IM200730438_Hastula_albula 
CCCCCAGTAACGGCGAGTGAAGCGGGACCAGCCCAGCACCGAATCCCCCAGCATGCCGC-TGGCGGGAACTGTGGTGTATGGGACGCCACCTGTCGTCTGCACCGGTGACCGAAGTCCTCCTGATCGGGGCCTCTCCCAGAGCGGGTGTCAGGCCTTTACCGGCCGCTGGTGCGTCGGCTGCGAGCGTCTCCGGAGTCGGGTTGTTTGGGAATGCAGCCCAAAGCGGGTGGTAAACTCCATCTAAGGCTAAATACTGGCACGAGTCCGATAGCGGACAAGTACCGTGAGGGAAAGTTGAAAAGAACTTTGAAGAGAGAGTTCAACAGTACGTGAAACCGCCTAGAGGTAAACGGGTGGATCCGCAAAGTCGGCCCGCGGAATTCAGCTCGGAAGGCTGCCGCGCCCGCCGGCCGGGT-AGGAGATCGCAAGACTCTCCCGGC-CCGGGACGCGCGCCGGCCGTGTGCACTTTCCGCGGGCAGAGCGCCACGACCGGTTCCCGGGCGGTCAGAAGGCGGC-GGGGATGGTAGGCGCGCGC-CTCG-GCGCGCGCTGGTATAG-CCCCGCCTGTCCCGATCCGCACC---GGGGGACCGAGGAGCCGCCGCC-GGCAG-GGGCCGCCCCGCCCTCCCGGGATGT-TCGACTGGCAGAGACTGGGCAACCGTGTCTGCCGACCGCTTCC--TGGACGGT-CC-GGGGTGGGCCC-TCCG--GCACAGGGTCTGTGGCGAATCGGTCGGCCCTCCACCCGA
>IM200730439_Myurella_affinis 
CCCCCAGTAACGGCGAGTGAAGCGGGACCAGCCCAGCACCGAATCCCCCAGCATGCCGC-TGGCGGGAGCTGTGGTGTATGGGACGCCACCTGTCGTCCGCACCGGTGACCGAAGTCCTCCTGATCGGGGCCTCTCCCAGAGCGGGTGTCAGGCCTTTACTGGCCGCTGGTGCGTCGGCTGCGAGCGTCTCCGGAGTCGGGTTGTTTGGGAATGCAGCCCAAAGCGGGTGGTAAACTCCATCTAAGGCTAAATACTGGCACGAGTCCGATAGCGGACAAGTACCGTGAGGGAAAGTTGAAAAGAACTTTGAAGAGAGAGTTCAAGAGTACGTGAAACCGCCTAGAGGTAAACGGGTGGATCCGCAAAGTCGGCCCGCGGAATTCAGCTCGGAAGGCT-GCGCGCCCGC-GGCTGGGC-AGGAGATCGCAAGACTCTCCCGGC-CCGGGACGCGCGCCGGCCGTGTGCACTTTCCGCGGGCAGAGCGCCACGACCGGTTCTCGGGCGGTCAGAAGGCGGC-GGGGATGGTAGGCGTGCGC-CTCG-GCGCGCGCTGGTATAG-CCCCGCCTGTCCCGATCCG--CCTC--GGGGACCGAGGAGCCGCCGCC-GGCTG-GGGCCGCCCCGCCCTCCCGGGATGT-TCGACTGGCAGAGACTGGGCGACCGTGTCTGCCGACCGCTTCC-TTGGACGGA-CT-GGGGTGGGCCC-GCCG--GCACAGGGTCTGTGGCGAATCGGTCGGCCCTCCACCCGA
>IM200730440_Terebra_succincta 
CCCCCAGTAACGGCGAGTGAAGCGGGACCAGCCCAGCACCGAATCCCCCAGCATGTCGC-TGGCGGGAGCTGTGGTGTATGGGACGCCACCTGTCGTCTGCACCGGTGACCGAAGTCCTCCTGATCGGGGCCTCTCCCAGAGCGGGTGTCAGGCCTTTACTGGCCGCTGGTGCGTCGGCTGCGAGCGTCTCCGGAGTCGGGTTGTTTGGGAATGCAGCCCAAAGCGGGTGGTAAACTCCATCTAAGGCTAAATACTGGCACGAGTCCGATAGCGGACAAGTACCGTGAGGGAAAGTTGAAAAGAACTTTGAAGAGAGAGTTCAAGAGTACGTGAAACCGCCTAGAGGTAAACGGGTGGATCCGCAAAGTCGGCCCGCGGAATTCAGCTCGGAAGGCT-GCGCGCCCGCTGTCCGGGC-AGGAGATCGCAAGACTCTCCCGGC-GTGGGACGCGTGTCGGCCGTGTGCACTTTCCGCGGGCAGAGCGCCACGACCGGTTCTCGGGCGGTCAGAAGGCGGC-GGGGATGGTAGGCGTGCGC-CTCG-GCGCGCGCTGGTATAG-CCCCGCCTGTCCCGATCCG--CCTC--GGGGACCGAGGAGCCGCCGCC-GGCTG-GGGCCGCCCCGCCCTCCCGGGATGT-TCGACTGGCAGAGACTGGGCAACCGTGTCTGCCGACCGCTTCC--CGGACGGA----CGGGGGGGCCC-GCCG--GCACAGGGTCTGTGGCGAATCGGTCGGCCCTCCACCCGA
>IM200730444_Terebra_subulata 
CCCCCAGTAACGGCGAGTGAAGCGGGACCAGCCCAGCACCGAATCCCCCAGCATGCCGC-TGGCGGGAGCTGTGGTGTATGGGACGCCACCTGTCGTCTGCACCGGTGACCGAAGTCCTCCTGATCGGGGCCTCTCCCAGAGCGGGTGTCAGGCCTTTACTGGCCGCTGGTGCGTCGGCTGCGAGCGTCTCCGGAGTCGGGTTGTTTGGGAATGCAGCCCAAAGCGGGTGGTAAACTCCATCTAAGGCTAAATACTGGCACGAGTCCGATAGCGGACAAGTACCGTGAGGGAAAGTTGAAAAGAACTTTGAAGAGAGAGTTCAACAGTACGTGAAACCGCCTAGAGGTAAACGGGTGGATCCGCAAAGTCGGCCCGCGGAATTCAGCTCGGAAGGCTTGCGCGCCCGT-GGCCGGTC-CGGAGATCGCAAGACTCTCCCGGC-TCGGGACGCGTGCCGGCCGTGTGCACTTTCCGCGGGCAGAGCGCCACGACCGGTTCCTGGGCGGTCAGAAGGCGGC-GGGGATGGTAGGCGTGCGC-CTCG-GCGCGCGCTGGTATAG-CCCCGCCTGTCCCGATCCG--CCT---GGGGACCGAGGAGCCGCCGCC-GGCTG-GGGCCGCCCTGCCCTCCTGGGATGC-CCGACTGGCAGAGACTGGGCAACCGTGTCTGCCGACCGCTTCC-CTGGACGGA-CT-GGGGTGGGCCC-GCCG--GCACAGGGTCTGTGGCGAATCGGTCGGCCCTCCACCCGA
>IM200730445_Oxymeris_felina 
CCCCCAGTAACGGCGAGTGAAGCGGGACCAGCCCAGCACCGAATCCCCCAGCATGCCGC-TGGCGGGAACTGTGGTGTATGGGACGCCACCTGTCGTCTGCACCGGTGACCGAAGTCCTCCTGATCGGGGCCTCTCCCAGAGCGGGTGTCAGGCCTTTACTGGCCGCTGGTGCGTCGGCTGCGAGCGTCTCCGGAGTCGGGTTGTTTGGGAATGCAGCCCAAAGCGGGTGGTAAACTCCATCTAAGGCTAAATACTGGCACGAGTCCGATAGCGGACAAGTACCGTGAGGGAAAGTTGAAAAGAACTTTGAAGAGAGAGTTCAACAGTACGTGAAACCGCCTAGAGGTAAACGGGTGGATCCGCAAAGTCGGCCCGCGGAATTCAGCTCGGAAGGCTTGCGCGCCCGT-CGCCGGCC-CGGAGATCGCAAGACTCTCCCGGC-GTGGGACGCGTGCCGGCCGTGTGCACTTTCCGCGGGCAGAGCGCCACGACCGGTTCCCGGGCGGTCAGAAGGCGGC-GGGGATGGTAGGCGCGCGC-CTCG-GCGCGCGCTGGTATAG-CCCCACCTGTCCCGATCCG--CCTC-GGGGGACCGAGGAGCCGCCGCC-GGCTG-GGGCCGCCCCGCCCTCCTGGGATGC-TCGACTGGCAGAGACTGGGCAACCGTGTCTGCCGACCGCTTCC-CTGGACGGA-CC-GGGGTGGGCCC-GCCG--GCACAGGGTCTGTGGCGAATCGGTCGGCCCTCCACCCGA
>IM200730449_Terenolla_pygmaea 
CCCCCAGTAACGGCGAGTGAAGCGGGACCAGCCCAGCACCGAATCCCCCAGCATGTCGC-TGGCGGGAGCTGTGGTGTATGGGACGCCACCTGTCGTCTGCACCGGTGACCGAAGTCCTCCTGATCGGGGCCTCTCCCAGAGCGGGTGTCAGGCCTTTACTGGTCGCTGGTGCGTCGGCTGCGAGCGTCTCCGGAGTCGGGTTGTTTGGGAATGCAGCCCAAAGCGGGTGGTAAACTCCATCTAAGGCTAAATACTGGCACGAGTCCGATAGCGGACAAGTACCGTGAGGGAAAGTTGAAAAGAACTTTGAAGAGAGAGTTCAAGAGTACGTGAAACCGCCTAGAGGTAAACGGGTGGATCCGCAAAGTCGGCCCGCGGAATTCAGCTCGGAAGGCT-GCGCGCCCGC-GGCTGGGC-AGGAGATCGCAAGACTCTCCCGGC-CCGGGACGCGTGCCGGCCGTGTGCACTTTCCGCGGGCAGAGCGCCACGACCGGTTCTCGGGCGGTCAGAAGGCGGC-GGGGATGGTAGGCGTGCGC-CTCG-GCGCGCGCTGGTATAG-CCCCGCCTGTCCCGATCCG--CCTC--GGGGACCGAGGAGCCGCCGCC-GGCTG-GGGCCGCCCCGCCCTCCCGGGATGT-TCGACTGGCAGAGACTGGGCAACCGTGTCTGCCGACCGCTTCC-TTGGACGGA-CT-GGGGTGGGCCC-GCCG--GCACAGGGTCTGTGGCGAATCGGTCGGCCCTCCACCCGA
>IM200730455_Clathroterebra_poppei 
CCCCCAGTAACGGCGAGTGAAGCGGGACCAGCCCAGCACCGAATCCCCCAGCATGCCGC-TGGCGGGAGCTGTGGTGTATGGGACGCCACCTGTCGTCTGCACCGGTGACCGAAGTCCTCCTGATCGGGGCCTCTCCCAGAGCGGGTGTCAGGCCTTTACTGGCCGCTGGTGCGTCGGCTGCGAGCGTCTCCGGAGTCGGGTTGTTTGGGAATGCAGCCCAAAGCGGGTGGTAAACTCCATCTAAGGCTAAATACTGGCACGAGTCCGATAGCGGACAAGTACCGTGAGGGAAAGTTGAAAAGAACTTTGAAGAGAGAGTTCAAGAGTACGTGAAACCGCCTAGAGGTAAACGGGTGGATCCGCAAAGTCGGCCCGCGGAATTCAGCTCGGAAGGCT-GCGCGCCCGT-GTCCGGGT-AGGAGATCGCAAGACTCTCCCGGC-GCGGGACGCGTGTCGGCCGTGTGCACTTTCCGCGGGCAGAGCGCCACGACCGGTTCTCGGGCGGTCAGAAGGCGGC-GGGGATGGTAGGCGTGCGC-CTCG-GCGCGCGCTGGTATAG-CCCCGTCTGTCCCGATCCG--CTTT--GGGGACCGAGGAGCCGCCGCC-GGCAG-GGGCCGCCCCGCCCTCCCGGGATGT-TCGACTGGCAGAGACTGGGCAACCGTGTCTGCCGACCGCTTCC-TTGGACGGA-CT-GGGGTGGGCCC-GCCG--GCACAGGGTCAGTGGCGAATCGGTCGGCCCTCCACCCGA
>IM200730458_Terebra_succincta 
CCCCCAGTAACGGCGAGTGAAGCGGGACCAGCCCAGCACCGAATCCCCCAGCATGTCGC-TGGCGGGAGCTGTGGTGTATGGGACGCCACCTGTCGTCTGCACCGGTGACCGAAGTCCTCCTGATCGGGGCCTCTCCCAGAGCGGGTGTCAGGCCTTTACTGGCCGCTGGTGCGTCGGCTGCGAGCGTCTCCGGAGTCGGGTTGTTTGGGAATGCAGCCCAAAGCGGGTGGTAAACTCCATCTAAGGCTAAATACTGGCACGAGTCCGATAGCGGACAAGTACCGTGAGGGAAAGTTGAAAAGAACTTTGAAGAGAGAGTTCAAGAGTACGTGAAACCGCCTAGAGGTAAACGGGTGGATCCGCAAAGTCGGCCCGCGGAATTCAGCTCGGAAGGCT-GCGCGCCCGCTGTCCGGGC-AGGAGATCGCAAGACTCTCCCGGC-GTGGGACGCGTGTCGGCCGTGTGCACTTTCCGCGGGCAGAGCGCCACGACCGGTTCTCGGGCGGTCAGAAGGCGGC-GGGGATGGTAGGCGTGCGC-CTCG-GCGCGCGCTGGTATAG-CCCCGCCTGTCCCGATCCG--CCTC--GGGGACCGAGGAGCCGCCGCC-GGCTG-GGGCCGCCCCGCCCTCCCGGGATGT-TCGACTGGCAGAGACTGGGCAACCGTGTCTGCCGACCGCTTCC-CTGGACGGA-CT-GGGGTGGGCCC-GCCG--GCACAGGGTCTGTGGCGAATCGGTCGGCCCTCCACCCGA
>IM200730459_Myurella_kilburni 
CCCCCAGTAACGGCGAGTGAAGCGGGACCAGCCCAGCACCGAATCCCCCAGCATGCCGC-TGGCGGGAGCTGTGGTGTATGGGACGCCACCTGTCGTCTGCACCGGTGACCGAAGTCCTCCTGATCGGGGCCTCTCCCAGAGCGGGTGTCAGGCCTTTACTGGCCGCTGGTGCGTCGGCTGCGAGCGTCTCCGGAGTCGGGTTGTTTGGGAATGCAGCCCAAAGCGGGTGGTAAACTCCATCTAAGGCTAAATACTGGCACGAGTCCGATAGCGGACAAGTACCGTGAGGGAAAGTTGAAAAGAACTTTGAAGAGAGAGTTCAAGAGTACGTGAAACCGCCTAGAGGTAAACGGGTGGATCCGCAAAGTCGGCCCGCGGAATTCAGCTCGGAAGGCT-GCGCGCCCGC-GGCTGGGC-AGGAGATCGCAAGACTCTCCCGGC-CCGGGACGCGTGCCGGCCGTGTGCACTTTCCGCGGGCAGAGCGCCACGACCGGTTCTCGGGCGGTCAGAAGGCGGC-GGGGATGGTAGGCGTGCGC-CTCG-GCGCGCGCTGGTATAG-CCCCGCCTGTCCCGATCCG--CCTC--GGGGACCGAGGAGCCGCCGCC-GGCTG-GGGCCGCCCCGCCCTCCTGGGATGT-TCGACTGGCAGAGACTGGGCAACCGTGTCTGCCGACCGCTTCC-CCGGACGGA-CT-GGGGTGGGCCC-GCCG--GCACAGGGTCTGTGGCGAATCGGTCGGCCCTCCACCCGA
>IM200730461_Myurella_kilburni 
CCCCCAGTAACGGCGAGTGAAGCGGGACCAGCCCAGCACCGAATCCCCCAGCATGCCGC-TGGCGGGAGCTGTGGTGTATGGGACGCCACCTGTCGTCTGCACCGGTGACCGAAGTCCTCCTGATCGGGGCCTCTCCCAGAGCGGGTGTCAGGCCTTTACTGGCCGCTGGTGCGTCGGCTGCGAGCGTCTCCGGAGTCGGGTTGTTTGGGAATGCAGCCCAAAGCGGGTGGTAAACTCCATCTAAGGCTAAATACTGGCACGAGTCCGATAGCGGACAAGTACCGTGAGGGAAAGTTGAAAAGAACTTTGAAGAGAGAGTTCAAGAGTACGTGAAACCGCCTAGAGGTAAACGGGTGGATCCGCAAAGTCGGCCCGCGGAATTCAGCTCGGAAGGCT-GCGCGCCCGC-GGCTGGGC-AGGAGATCGCAAGACTCTCCCGGC-CCGGGACGCGTGCCGGCCGTGTGCACTTTCCGCGGGCAGAGCGCCACGACCGGTTCTCGGGCGGTCAGAAGGCGGC-GGGGATGGTAGGCGTGCGC-CTCG-GCGCGCGCTGGTATAG-CCCCGCCTGTCCCGATCCG--CCTC--GGGGACCGAGGAGCCGCCGCC-GGCTG-GGGCCGCCCCGCCCTCCTGGGATGT-TCGACTGGCAGAGACTGGGCAACCGTGTCTGCCGACCGCTTCC-CCGGACGGA-CT-GGGGTGGGCCC-GCCG--GCACAGGGTCTGTGGCGAATCGGTCGGCCCTCCACCCGA
>IM200730463_Hastulopsis_conspersa 
CCCCCAGTAACGGCGAGTGAAGCGGGACCAGCCCAGCACCGAATCCCCCAGCATGCCGC-TGGCGGGAGCTGTGGTGTATGGGACGCCACCTGTCGTCTGCACCGGTGACCGAAGTCCTCCTGATCGGGGCCTCTCCCAGAGCGGGTGTCAGGCCTTTACCGGCCGCTGGTGCGTCGGCTGCGAGCGTCTCCGGAGTCGGGTTGTTTGGGAATGCAGCCCAAAGCGGGTGGTAAACTCCATCTAAGGCTAAATACTGGCACGAGTCCGATAGCGGACAAGTACCGTGAGGGAAAGTTGAAAAGAACTTTGAAGAGAGAGTTCAAGAGTACGTGAAACCGCCTAGAGGTAAACGGGTGGATCCGCAAAGTCGGCCCGCGGAATTCAGCTCGGAAGGCT-GCGCGCCCGC-GGCAGGGC-AGGAGATCGCAAGACTCTCCCGGC-CCGGGACGCGTGCCGGCCGTGTGCACTTTCCGCGGGCAGAGCGCCACGACCGGTTCTCGGGCGGTCAGAAGGCGGC-GGGGATGGTAGGCGTGCGC-CTCG-GCGCGCGCTGGTATAG-CCCCGCCTGTCCCGATCCG--CCTC--GGGGACCGAGGAGCCGCCGCC-GGCTG-GGGCCGCCCCGCCCTCCCGGGATGT-TCGACTGGCAGAGACTGGGCGACCGTGTCTGCCGACCGCTTCC-TTGGACGGA-CT-GGGGTGGGCCC-GCCG--GCACAGGGTCTGTGGCGAATCGGTCGGCCCTCCACCCGA
>IM200730465_Myurella_flavofasciata 
CCCCCAGTAACGGCGAGTGAAGCGGGACCAGCCCAGCACCGAATCCCCCAGCATGCCGC-TGGCGGGAGCTGTGGTGTATGGGACGCCACCTGTCGTCTGCACCGGTGACCGAAGTCCTCCTGATCGGGGCCTCTCCCAGAGCGGGTGTCAGGCCTTTACCGGCCGCTGGTGCGTCGGCTGCGAGCGTCTCCGGAGTCGGGTTGTTTGGGAATGCAGCCCAAAGCGGGTGGTAAACTCCATCTAAGGCTAAATACTGGCACGAGTCCGATAGCGGACAAGTACCGTGAGGGAAAGTTGAAAAGAACTTTGAAGAGAGAGTTCAAGAGTACGTGAAACCGCCTAGAGGTAAACGGGTGGATCCGCAAAGTCGGCCCGCGGAATTCAGCTCGGAAGGCT-GCGCGCCCGC-GGCAGGGC-AGGAGATCGCAAGACTCTCCCGGC-CCGGGACGCGTGCCGGCCGTGTGCACTTTCCGCGGGCAGAGCGCCACGACCGGTTCTCGGGCGGTCAGAAGGCGGC-GGGGATGGTAGGCGTGCGC-CTCG-GCGCGCGCTGGTATAG-CCCCGCCTGTCCCGATCCG--CCTC--GGGGACCGAGGAGCCGCCGCC-GGCTG-GGGCCGCCCCGCCCTCCCGGGATGT-TCGACTGGCAGAGACTGGGCGACCGTGTCTGCCGACCGCTTCC-TTGGACGGA-CT-GGGGTGGGCCC-GCCG--GCACAGGGTCTGTGGCGAATCGGTCGGCCCTCCACCCGA
>IM200730474_Terebra_textilis 
CCCCCAGTAACGGCGAGTGAAGCGGGACCAGCCCAGCACCGAATCCCCCAGCATGCCGC-TGGCGGGAGCTGTGGTGTATGGGACGCCACCTGTCGTCTGCACCGGTGACCGAAGTCCTCCTGATCGGGGCCTCTCCCAGAGCGGGTGTCAGGCCTTTACTGGCCGCTGGTGCGTCGGCTGCGAGCGTCTCCGGAGTCGGGTTGTTTGGGAATGCAGCCCAAAGCGGGTGGTAAACTCCATCTAAGGCTAAATACTGGCACGAGTCCGATAGCGGACAAGTACCGTGAGGGAAAGTTGAAAAGAACTTTGAAGAGAGAGTTCAAGAGTACGTGAAACCGCCTAGAGGTAAACGGGTGGATCCGCAAAGTCGGCCCGCGGAATTCAGCTCGGAAGGCT-GCGCGCCCGC-GTCCGGGC-AGGAGATCGCAAGACTCTCCCGGC-GTGGGACGCGTGTCGGCCGTGTGCACTTTCCGCGGGCAGAGCGCCACGACCGGTTCTCGGGCGGTCAGAAGGCGGC-GGGGATGGTAGGCGTGCGC-CTCG-GCGCGCGCTGGTATAG-CCCCGTCTGTCCCGATCCG--CCTC--GGGGACCGAGGAGCCGCCGCC-GGCTG-GGGCCGCCCCGCCCTCCTGGGATGT-TCGACTGGCAGAGACTGGGCAACCGTGTCTGCCGACCGCTTCC-CTGGACGGA-CT-GGGGTGGGCCC-GCCG--GCACAGGGTCTGTGGCGAATCGGTCGGCCCTCCACCCGA
>IM200730482_Cinguloterebra_fujitai 
CCCCCAGTAACGGCGAGTGAAGCGGGACCAGCCCAGCACCGAATCCCCCAGCATGCCGC-TGGCGGGAACTGTGGTGTATGGGACGCCACCTGTCGTCTGCACCGGTGACCGAAGTCCTCCTGATCGGGGCCTCTCCCAGAGCGGGTGTCAGGCCTTTACTGGCCGCTGGTGCGTCGGCTGCGAGCGTCTCCGGAGTCGGGTTGTTTGGGAATGCAGCCCAAAGCGGGTGGTAAACTCCATCTAAGGCTAAATACTGGCACGAGTCCGATAGCGGACAAGTACCGTGAGGGAAAGTTGAAAAGAACTTTGAAGAGAGAGTTCAACAGTACGTGAAACCGCCTAGAGGTAAACGGGTGGATCCGCAAAGTCGGCCCGCGGAATTCAGCTCGGAAGGCTTGCGCGCCCGT-CGCCGGTC-CGGAGATCGCAAGACTCTCCCGGC-GCGGGACGCGTGCCGGCCGTGTGCACTTTCCGCGGGCAGAGCGCCACGACCGGTTCCCGGGCGGTCAGAAGGCGGC-GGGGATGGTAGGCGTGCGC-CTCG-GCGCGCGCTGGTATAG-CCCCGCCTGTCCCGATCCG-CCCCC--GGGGACCGAGGAGCCGCCGCC-GGCTG-GGGCCGCCCCGCCCTCCCGGGATGT-CCGACTGGCAGAGACTGGGCAACCGTGTCTGCCGACCGCTTCC-TTGGACGGA-CC-GGGGTGGGCCC-GCCG--GCACAGGGTCTGTGGCGAATCGGTCGGCCCTCCACCCGA
>IM200730483_Terebra_subulata 
CCCCCAGTAACGGCGAGTGAAGCGGGACCAGCCCAGCACCGAATCCCCCAGCATGCCGCTTGGCGGGAGCTGTGGTGTATGGGACGCCACCTGTCGTCCGCACCGGTGACCGAAGTCCTCCTGATCGGGGCCTCTCCCAGAGCGGGTGTCAGGCCTTTACTGGCCGCTGGTGCGTCGGCTGCGAGCGTCTCCGGAGTCGGGTTGTTTGGGAATGCAGCCCAAAGCGGGTGGTAAACTCCATCTAAGGCTAAATACTGGCACGAGTCCGATAGCGGACAAGTACCGTGAGGGAAAGTTGAAAAGAACTTTGAAGAGAGAGTTCAACAGTACGTGAAACCGCCTAGAGGTAAACGGGTGGATCCGCAAAGTCGGCCCGCGGAATTCAGCTCGGAAGGCTTGCGCGCCCGC-GGCCGGTC-CGGAGATCGCAAGACTCTCCCGGC-TCGGGACGCGTGCCGGCCGTGTGCACTTTCCGCGGGCAGAGCGCCACGACCGGTTCCTGGGCGGTCAGAAGGCGGC-GGGGATGGTAGGCGTGCGC-CTCG-GCGCGCGCTGGTATAG-CCCCGCCTGTCCCGATCCG--CCT---GGGGACCGAGGAGCCGCCGCC-GGCTG-GGGCCGCCCTGCCCTCCTGGGATGC-CCGACTGGCAGAGACTGGGCAACCGTGTCTGCCGACCGCTTCC-CTGGACGGA-CT-GGGGTGGGCCC-GCCG--GCACAGGGTCTGTGGCGAATCGGTCGGCCCTCCACCCGA
>IM200730488_Hastulopsis_amoena 
CCCCCAGTAACGGCGAGTGAAGCGGGACCAGCCCAGCACCGAATCCCCCAGCATGCCGC-TGGCGGGAGCTGTGGTGTATGGGACGCCACCTGTCGTCTGCACCGGTGACCGAAGTCCTCCTGATCGGGGCCTCTCCCAGAGCGGGTGTCAGGCCTTTACCGGCCGCTGGTGCGTCGGCTGCGAGCGTCTCCGGAGTCGGGTTGTTTGGGAATGCAGCCCAAAGCGGGTGGTAAACTCCATCTAAGGCTAAATACTGGCACGAGTCCGATAGCGGACAAGTACCGTGAGGGAAAGTTGAAAAGAACTTTGAAGAGAGAGTTCAAGAGTACGTGAAACCGCCTAGAGGTAAACGGGTGGATCCGCAAAGTCGGCCCGCGGAATTCAGCTCGGAAGGCT-GCGCGCCCGC-GGCAGGGC-AGGAGATCGCAAGACTCTCCCGGC-CCGGGACGCGTGCCGGCCGTGTGCACTTTCCGCGGGCAGAGCGCCACGACCGGTTCTCGGGCGGTCAGAAGGCGGC-GGGGATGGTAGGCGTGCGC-CTCG-GCGCGCGCTGGTATAG-CCCCGCCTGTCCCGATCCG--CCTC--GGGGACCGAGGAGCCGCCGCC-GGCTG-GGGCCGCCCCGCCCTCCCGGGATGT-TCGACTGGCAGAGACTGGGCGACCGTGTCTGCCGACCGCTTCC-TTGGACGGA-CTGGGGGTGGGCCC-GCCG--GCACAGGGTCTGTGGCGAATCGGTCGGCCCTCCACCCG-
>IM200730490_Oxymeris_chlorata 
TCTCCAGTAACGGAGAGTAAAGGGGGACCAGCCCAGCACCGAATCCCCCAGCATGCCGC-TGGCGGGAACTGTGGTGTATGGGACGCCACCTGTCGTCTGCACCGGTGACCGAAGTCCTCCTGATCGGGGCCTCTCCCAGAGCGGGTGTCAGGCCTTTACTGGCCGCTGGTGCGTCGGCTGCGAGCGTCTCCGGAGTCGGGTTGTTTGGGAATGCAGCCCAAAGCGGGTGGTAAACTCCATCTAAGGCTAAATACTGGCACGAGTCCGATAGCGGACAAGTACCGTGAGGGAAAGTTGAAAAGAACTTTGAAGAGAGAGTTCAACAGTACGTGAAACCGCCTAGAGGTAAACGGGTGGATCCGCAAAGTCGGCCCGCGGAATTCAGCTCGGAAGGCTTGCGCGCCCGT-GGCCGGCC-CGGAGATCGCAAGACTCTCCCGGC-GTGGGACGCGTGCCGGCCGTGTGCACTTTCCGCGGGCAGAGCGCCACGACCGGTTCCCGGGCGGTCAGAAGGCGGC-GGGGATGGTAGGCGCGCGC-CTTGCGCGCGCGCTGGTATAG-CCCCGCCTGTCCCGATCCG-CCCTC-GGGGGACCGAGGAGCCGCCGCC-GGCTG-GGGCCGCCCCGCCCTCCTGGGATGC-TCGACTGGCAGAGACTGGGCAACCGTGTCTGCCGACCGCTTCC-CTGGACGGA-CC-GGGGTGGGCCC-GCCG--GCACAGGGTCTGTGGCGAATCGGTCGGCCCTCCACCCGA
>IM200730494_Oxymeris_crenulata 
CCCCCAGTAACGGCGAGTGAAGCGGGACCAGCCCAGCACCGAATCCCCCAGCATGCCGC-TGGCGGGAACTGTGGTGTATGGGACGCCACCTGTCGTCTGCACCGGTGACCGAAGTCCTCCTGATCGGGGCCTCTCCCAGAGCGGGTGTCAGGCCTTTACTGGCCGCTGGTGCGTCGGCTGCGAGCGTCTCCGGAGTCGGGTTGTTTGGGAATGCAGCCCAAAGCGGGTGGTAAACTCCATCTAAGGCTAAATACTGGCACGAGTCCGATAGCGGACAAGTACCGTGAGGGAAAGTTGAAAAGAACTTTGAAGAGAGAGTTCAACAGTACGTGAAACCGCCTAGAGGTAAACGGGTGGATCCGCAAAGTCGGCCCGCGGAATTCAGCTCGGAAGGCTCGCGCGCCCGT-CGCCGGCC-CGGAGATCGCAAGACTCTCCCGGC-GCGGGACGCGTGCCGGCCGTGTGCACTTTCCGCGGGCAGAGCGCCACGACCGGTTCCCGGGCGGTCAGAAGGCGGC-GGGGATGGTAGGCGTGCGC-CTCG-GCGCGCGCTGGTATAG-CCCCGCCTGTCCCGATCCG--CCTC-GGGGGACCGAGGAGCCGCCGCC-GGCTG-GGGCCGCCCCGCCCTCCCGGGATGC-TCGACTGGCAGAGACTGGGCAACCGTGTCTGCCGACCGCTTCC-CTGGACGGA-CC-GGGGTGGGCCC-GCCG--GCACAGGGTCTGTGGCGAATCGGTCGGCCCTCCACCCGA
>IM200730498_Myurella_nebulosa 
CCCCCAGTAACGGCGAGTGAAGCGGGACCAGCCCAGCACCGAATCCCCCAGCATGTCGC-TGGCGGGAGCTGTGGTGTATGGGACGCCACCTGTCGTCTGCACCGGTGACCGAAGTCCTCCTGATCGGGGCCTCTCCCAGAGCGGGTGTCAGGCCTTTACTGGTCGCTGGTGCGTCGGCTGCGAGCGTCTCCGGAGTCGGGTTGTTTGGGAATGCAGCCCAAAGCGGGTGGTAAACTCCATCTAAGGCTAAATACTGGCACGAGTCCGATAGCGGACAAGTACCGTGAGGGAAAGTTGAAAAGAACTTTGAAGAGAGAGTTCAAGAGTACGTGAAACCGCCTAGAGGTAAACGGGTGGATCCGCAAAGTCGGCCCGCGGAATTCAGCTCGGAAGGCT-GCGCGCCCGC-GGTCGGGC-AGGAGATCGCAAGACTCTCCCGGC-CCGGGACGCGTGCCGGCCGTGTGCACTTTCCGCGGGCAGAGCGCCACGACCGGTTCTCGGGCGGTCAGAAGGCGGC-GGGGATGGTAGGCGTGCGC-CTCG-GCGCGCGCTGGTATAG-CCCCGCCTGTCCCGATCCG--CCTC-GGGGGACCGAGGAGCCGCCGCC-GGCTG-GGGCCGCCCCGCCCTCCCGGGATGT-TCGACTGGCAGAGACTGGGCAACCGTGTCTGCCGACCGCTTCC-TTGGACGGA-CT-GGGGTGGGCCC-GCCG--GCACAGGGTCTGTGGCGAATCGGTCGGCCCTCCACCCGA
>IM200730510_Myurella_columellaris 
CCCCCAGTAACGGCGAGTGAAGCGGGACCAGCCCAGCACCGAATCCCCCAGCATGCCGC-TGGCGGGAGCTGTGGTGTATGGGACGCCACCTGTCGTCTGCACCGGTGACCGAAGTCCTCCTGATCGGGGCCTCTCCCAGAGCGGGTGTCAGGCCTTTACTGGCCGCTGGTGCGTCGGCTGCGAGCGTCTCCGGAGTCGGGTTGTTTGGGAATGCAGCCCAAAGCGGGTGGTAAACTCCATCTAAGGCTAAATACTGGCACGAGTCCGATAGCGGACAAGTACCGTGAGGGAAAGTTGAAAAGAACTTTGAAGAGAGAGTTCAAGAGTACGTGAAACCGCCTAGAGGTAAACGGGTGGATCCGCAAAGTCGGCCCGCGGAATTCAGCTCGGAAGGCT-GCGCGCCCGC-GGCTGGGC-AGGAGATCGCAAGACTCTCCCGGC-CCGGGACGCGTGCCGGCCGTGTGCACTTTCCGCGGGCAGAGCGCCACGACCGGTTCTCGGGCGGTCAGAAGGCGGT-GGGGATGGTAGGCGTGCGC-CTCG-GCGCGCGCTGGTATAG-CCCCGCCTGTCCCGATCCG--CCTC--GGGGACCGAGGAGCCGCCGCC-GGCTG-GGGCCGCCCCGCCCTCCCGGGATGT-TCGACTGGCAGAGACTGGGCAACCGTGTCTGCCGACCGCTTCC-CTGGACGGA-CT-GGGGTGGGCCC-GCCG--GCACAGGGTCTGTGGCGAATCGGTCGGCCCTCCACCCGA
>IM200730522_Strioterebrum_fuscotaeniata 
CCCCCAGTAACGGCGAGTGAAGCGGGACCAGCCCAGCACCGAATCCCCCAGCATGTCGC-TGGCGGGAGCTGTGGTGTATGGGACGCCACCTGTCGTCTGCACCGGTGACCGAAGTCCTCCTGATCGGGGCCTCTCCCAGAGCGGGTGTCAGGCCTTTACTGGCCGCTGGTGCGTCGGCTGCGAGCGTCTCCGGAGTCGGGTTGTTTGGGAATGCAGCCCAAAGCGGGTGGTAAACTCCATCTAAGGCTAAATACTGGCACGAGTCCGATAGCGGACAAGTACCGTGAGGGAAAGTTGAAAAGAACTTTGAAGAGAGAGTTCAAGAGTACGTGAAACCGCCTAGAGGTAAACGGGTGGATCCGCAAAGTCGGCCCGCGGAATTCAGCTCGGAAGGCT-GCGCGCCCGC-GGCCGGGC-AGGAGATCGCAAGACTCTCCCGGC-CCGGGACGCGTGCCGGCCGTGTGCACTTTCCGCGGGCAGAGCGCCACGACCGGTTCTCGGGCGGTCAGAAGGCGGC-GGGGATGGTAGGCGTGCGC-CTCG-GCGCGCGCTGGTATAG-CCCCGCCTGTCCCGATCCG--CCTC--GGGGACCGAGGAGCCGCCGCC-GGCTG-GGGCCGCCCCGCCCTCCCGGGATGT-TCGACTGGCAGAGACTGGGCAACCGTGTCTGCCGACCGCTTCC-TGGGACGGA-CT-GGGGTGGGCCC-GCCG--GCACAGGGTCTGTGGCGAATCGGTCGGCCCTCCACCCGA
>IM200730535_Hastula_lanceata 
CCTCCAGTAACGGCGAGTGAAGCGGGACCAGCCCAGCACCGAATCCCCCAGCCTGTCGC-TGGCGGGAACTGTGGTGTATGGGACGCCAACTGTCGACTGCGCTGGTGACCGAAGTCCTCCTGATCGGGGCCTCTCCCAGAGCGGGTGTCAGGCCTTTACTGGCCGCTGGTGCGTCGGCTGCGAGCGTCTCCGGAGTCGGGTTGTTTGGGAATGCAGCCCAAAGCGGGTGGTAAACTCCATCTAAGGCTAAATACTGGCACGAGTCCGATAGCGGACAAGTACCGTGAGGGAAAGTTGAAAAGAACTTTGAAGAGAGAGTTCAAGAGTACGTGAAACCGCCTAGAGGTAAACGGGTGGATCCGCAAAGTCGGCCCGCGGAATTCAGCTCGGAAGGCTGCCGCGCCCGT-CGTCGGGT-AGGAGATCGCAAGACTCTCCCGGCAGCGGGACGCGCGCCGGCCGTGTGCACTTTCCGCGGGCAGAGCGCCACGACCGGTTCCCGGGCGGTCAGAAGGCGGC-GGGGATGGTAGGCGTGCGC-CTCG-GCGCGCGCTGGTATAG-CCCCGCCTGTCCCGATCCG--CCTC--GGGGACCGAGGAGCCGCCGCC-GGCTG-GGGCCGCCCCGCCCTCCCGGGATGT-TCGACTGGCAGAGACTGGGCAACCGTGTCTGCCGACCGCTTCC-TTGGACGGT-CC-GGGGTGGGCCC-GCCG--GCACAGGGTCTGTGGCGAATCGGTCGGCCCTCCACCCGA
>IM200730539_Pellifronia_jungi 
CCCCCAGTAACGGCGAGTGAAGCGGGACCAGCCCAGCACCGAATCCCCCAGCATGTCGC-TGGCGGGAACTGTGGTGTATGGGACGCCACCTGTCGTCTGCACCGGTGACCGAAGTCCTCCTGATCGGGGCCTCTCCCAGAGCGGGTGTCAGGCCTTTACTGGCCGCTGGTGCGTCGGCTGCGAGCGTCTCCGGAGTCGGGTTGTTTGGGAATGCAGCCCTAAGCGGGTGGTAAACTCCATCTAAGGCTAAATACTGGCACGAGTCCGATAGCGGACAAGTACCGTGAGGGAAAGTTGAAAAGAACTTTGAAGAGAGAGTTCAACAGTACGTGAAACCGCCTAGAGGTAAACGGGTGGATCCGCAAAGTCGGCCCGCGGAATTCAGCTCGGAAGGCTTGCGCGCCCGTAGGCCGGGC-AGGAGATCGCAAGACTCTCCCGGC-GCGGGACGCGTGTCGGCCGTGTGCACTTTCCGCGGGCAGAGCGCCACGACCGGTTCTCGGGCGGTCAGAAGGCGGC-GGGGATGGTAGGCGTGCGC-CCCG-GCGCGCGCTGGTACAG-CCCCGCCTGTCCCGATCCG--CCC---GGGGGCCGAGGAGCCGCCGCCTGGCTG-GGGCCGCCCCGCCCTCCCGGGATGT-TCGACTGGCAGAGACTGGGCAACCGTGTCTGCCGACCGCTTCCTCGGGACGGA-CT-GGGGTGGGCCC-GCCG--GCACAGGGTCTGTGGCGAATCGGTCGGCCCTC-------
>IM200730540_Hastula_penicillata 
CCCCCAGTAACGGCGAGTGAAGCGGGACCAGCCCAGCACCGAATCCCCCAGCATGCCGC-TGGCGGGAACTGTGGTGTATGGGACGCCACCTGTCGTCTGCACCGGTGACCGAAGTCCTCCTGATCGGGGCCTCTCCCAGAGCGGGTGTCAGGCCTTTACCGGCCGCTGGTGCGTCGGCTGCGAGCGTCTCCGGAGTCGGGTTGTTTGGGAATGCAGCCCAAAGCGGGTGGTAAACTCCATCTAAGGCTAAATACTGGCACGAGTCCGATAGCGGACAAGTACCGTGAGGGAAAGTTGAAAAGAACTTTGAAGAGAGAGTTCAACAGTACGTGAAACCGCCTAGAGGTAAACGGGTGGATCCGCAAAGTCGGCCCGCGGAATTCAGCTCGGAAGGCTGCCGCGCCCGCCGGCCGGGT-AGGAGATCGCAAGACTCTCCCGGC-CCGGGACGCGCGCCGGCCGTGTGCACTTTCCGCGGGCAGAGCGCCACGACCGGTTCCCGGGCGGTCAGAAGGCGAC-GGGGATGGTAGGCGCGCGC-CTCG-GCGCGCGCTGGTATAG-CCCCGCCTGTCCCGATCCG--CCTG--GGGGACCGAGGAGCCGCCGCC-GGCAG-GGGCCGCCCCGCCCTCCCGGGATGT-TCGACTGGCAGAGACTGGGCAACCGTGTCTGCCGACCGCTTCC-TTGGACGGT-CC-GGGGTGGGCCC-GCCG--GCACAGGGTCTGTGGCGAATCGGTCGGCCCTCCACCCGA
>IM200730541_Myurella_affinis 
CCCCCAGTAACGGCGAGTGAAGCGGGACCAGCCCAGCACCGAATCCCCCAGCATGCCGC-TGGCGGGAGCTGTGGTGTATGGGACGCCACCTGTCGTCTGCACCGGTGACCGAAGTCCTCCTGATCGGGGCCTCTCCCAGAGCGGGTGTCAGGCCTTTACTGGCCGCTGGTGCGTCGGCTGCGAGCGTCTCCGGAGTCGGGTTGTTTGGGAATGCAGCCCAAAGCGGGTGGTAAACTCCATCTAAGGCTAAATACTGGCACGAGTCCGATAGCGGACAAGTACCGTGAGGGAAAGTTGAAAAGAACTTTGAAGAGAGAGTTCAAGAGTACGTGAAACCGCCTAGAGGTAAACGGGTGGATCCGCAAAGTCGGCCCGCGGAATTCAGCTCGGAAGGCT-GCGCGCCCGC-GGCTGGGC-AGGAGATCGCAAGACTCTCCCGGC-CCGGGACGCGCGCCGGCCGTGTGCACTTTCCGCGGGCAGAGCGCCACGACCGGTTCTCGGGCGGTCAGAAGGCGGC-GGGGATGGTAGGCGTGCGC-CTCG-GCGCGCGCTGGTATAG-CCCCGCCTGTCCCGATCCG--CCTC--GGGGACCGAGGAGCCGCCGCC-GGCTG-GGGCCGCCCCGCCCTCCCGGGATGT-TCGACTGGCAGAGACTGGGCGACCGTGTCTGCCGACCGCTTCC-TTGGACGGA-CT-GGGGTGGGCCC-GCCG--GCACAGGGTCTG---------------------------
>IM200730542_Hastula_penicillata 
CCCCCAGTAACGGCGAGTGAAGCGGGACCAGCCCAGCACCGAATCCCCCAGCATGCCGC-TGGCGGGAACTGTGGTGTATGGGACGCCACCTGTCGTCTGCACCGGTGACCGAAGTCCTCCTGATCGGGGCCTCTCCCAGAGCGGGTGTCAGGCCTTTACCGGCCGCTGGTGCGTCGGCTGCGAGCGTCTCCGGAGTCGGGTTGTTTGGGAATGCAGCCCAAAGCGGGTGGTAAACTCCATCTAAGGCTAAATACTGGCACGAGTCCGATAGCGGACAAGTACCGTGAGGGAAAGTTGAAAAGAACTTTGAAGAGAGAGTTCAACAGTACGTGAAACCGCCTAGAGGTAAACGGGTGGATCCGCAAAGTCGGCCCGCGGAATTCAGCTCGGAAGGCTGCCGCGCCCGC-GGCCGGGT-AGGAGATCGCAAGACTCTCCCGGC-CCGGGACGCGCGCCGGCCGTGTGCACTTTCCGCGGGCAGAGCGCCACGACCGGTTCCCGGGCGGTCAGAAGGCGAC-GGGGATGGTAGGCGCGCGC-CTCG-GCGCGCGCTGGTATAG-CCCCGCCTGTCCCGATCCG--CCTG--GGGGACCGAGGAGCCGCCGCC-GGCAG-GGGCCGCCCCGCCCTCCCGGGATGT-TCGACTGGCAGAGACTGGGCAACCGTGTCTGCCGACCGCTTCC-TTGGACGGT-CC-GGGGTGGGCCC-GCCG--GCACAGGGTCTGTGGCGAATCGGTCGGCCCTCCACCCGA
>IM200730544_Cinguloterebra_jenningsi 
CCCCCAGTAACGGCGAGTGAAGCGGGACCAGCCCAGCACCGAATCCCCCGGCATGCCGC-CGGCGGGAACTGTGGTGTATGGGACGCCACCTGTCGTCTGCACCGGTGACCGAAGTCCTCCTGATCGGGGCCTCTCCCAGAGCGGGTGTCAGGCCTTTACCGGCCGCTGGTGCGTCGGCTGCGAGCGTCTCCGGAGTCGGGTTGTTTGGGAATGCAGCCCAAAGTGGGTGGTAAACTCCATCTAAGGCTAAATACTGGCACGAGTCCGATAGCGGACAAGTACCGTGAGGGAAAGTTGAAAAGAACTTTGAAGAGAGAGTTCAACAGTACGTGAAACCGCCTAGAGGTAAACGGGTGGATCCGCAAAGTCGGCCCGCGGAATTCAGCTCGGAAGGCTCGCGCGCCCGCAGTCCGGGT-CGGAGATCGCAAGACTCTCCCGGC-GCGGGACGCGTGCCGGCCGTGTGCACTTTCCGCGGGCAGAGCGCCACGACCGGTTTCCGGGCGGTCAGAAGGCGAC-GGGGATGGTAGGCGCGCGC-CTCG-GCGCGCGCTGGTATAG-CCCCGCCTGTCCCGATCCG--CCT---GGGGACCGAGGAGCCGCCGCC-GGCTG-GGGCCGCCCCGCCCTCCCGGGATGT-CCGACTGGCAGAGACTGGGCAACCGTGTCTGCCGACCGCTTCC--TGGACGGA-CC-GGGG-GGGCCC-GCCG-----------------------------------------
>IM200730546_Clathroterebra_poppei 
CCCCCAGTAACGGCGAGTGAAGCGGGACCAGCCCAGCACCGAATCCCCCAGCATGCCGC-TGGCGGGAGCTGTGGTGTATGGGACGCCACCTGTCGTCTGCACCGGTGACCGAAGTCCTCCTGATCGGGGCCTCTCCCAGAGCGGGTGTCAGGCCTTTACTGGCCGCTGGTGCGTCGGCTGCGAGCGTCTCCGGAGTCGGGTTGTTTGGGAATGCAGCCCAAAGCGGGTGGTAAACTCCATCTAAGGCTAAATACTGGCACGAGTCCGATAGCGGACAAGTACCGTGAGGGAAAGTTGAAAAGAACTTTGAAGAGAGAGTTCAAGAGTACGTGAAACCGCCTAGAGGTAAACGGGTGGATCCGCAAAGTCGGCCCGCGGAATTCAGCTCGGAAGGCT-GCGCGCCCGT-GTCCGGGT-AGGAGATCGCAAGACTCTCCCGGC-GCGGGACGCGTGTCGGCCGTGTGCACTTTCCGCGGGCAGAGCGCCACGACCGGTTCTCGGGCGGTCAGAAGGCGGC-GGGGATGGTAGGCGTGCGC-CTCG-GCGCGCGCTGGTATAG-CCCCGTCTGTCCCGATCCG--CTTT--GGGGACCGAGGAGCCGCCGCC-GGCAG-GGGCCGCCCCGCCCTCCCGGGATGT-TCGACTGGCAGAGACTGGGCAACCGTGTCTGCCGACCGCTTCC-TTGGACGGA-CT-GGGGTGGGCCC-GCCG--GCACAGGGTCAGTGGCGAATCGGTCGGCCCTCCACCCGA
>IM200730551_Myurella_affinis 
CCCCCAGTAACGGCGAGTGAAGCGGGACCAGCCCAGCACCGAATCCCCCAGCATGCCGC-TGGCGGGAGCTGTGGTGTATGGGACGCCACCTGTCGTCTGCACCGGTGACCGAAGTCCTCCTGATCGGGGCCTCTCCCAGAGCGGGTGTCAGGCCTTTACTGGCCGCTGGTGCGTCGGCTGCGAGCGTCTCCGGAGTCGGGTTGTTTGGGAATGCAGCCCAAAGCGGGTGGTAAACTCCATCTAAGGCTAAATACTGGCACGAGTCCGATAGCGGACAAGTACCGTGAGGGAAAGTTGAAAAGAACTTTGAAGAGAGAGTTCAAGAGTACGTGAAACCGCCTAGAGGTAAACGGGTGGATCCGCAAAGTCGGCCCGCGGAATTCAGCTCGGAAGGCT-GCGCGCCCGC-GGCTGGGC-AGGAGATCGCAAGACTCTCCCGGC-CCGGGACGCGCGCCGGCCGTGTGCACTTTCCGCGGGCAGAGCGCCACGACCGGTTCTCGGGCGGTCAGAAGGCGGC-GGGGATGGTAGGCGTGCGC-CTCG-GCGCGCGCTGGTATAG-CCCCGCCTGTCCCGATCCG--CCTC--GGGGACCGAGGAGCCGCCGCC-GGCTG-GGGCCGCCCCGCCCTCCCGGGATGT-TCGACTGGCAGAGACTGGGCGACCGTGTCTGCCGACCGCTTCC-TTGGACGGA-CT-GGGGTGGGCCC-GCCG--GCACAGGGTCTGTGGCGAATCGGTCGGCCCTCCACCCGA
>IM200730552_Cinguloterebra_anilis 
CCCCCAGTAACGGCGAGTGAAGCGGGACCAGCCCAGCACCGAATCCCCCAGCATGCCGC-TGGCGGGAACTGTGGTGTATGGGACGCCACCTGTCGTCTGCACCGGTGACCGAAGTCCTCCTGATCGGGGCCTCTCCCAGAGCGGGTGTCAGGCCTTTACTGGCCGCTGGTGCGTCGGCTGCGAGCGTCTCCGGAGTCGGGTTGTTTGGGAATGCAGCCCAAAGCGGGTGGTAAACTCCATCTAAGGCTAAATACTGGCACGAGTCCGATAGCGGACAAGTACCGTGAGGGAAAGTTGAAAAGAACTTTGAAGAGAGAGTTCAACAGTACGTGAAACCGCCTAGAGGTAAACGGGTGGATCCGCAAAGTCGGCCCGCGGAATTCAGCTCGGAAGGCTTGCGCGCCCGT-CGCCGGTC-CGGAGATCGCAAGACTCCCCCGGC-GCGGGACGCGTGTCGGCCGTGTGCACTTTCCGCGGGCAGAGCGCCACGACCGGTTCTCGGGCGGTCAGAAGGCGGC-GGGGATGGTAGGCGTGCGC-CTCG-GCGCGCGCTGGTATAG-CCCCGCCTGTCCCGATCCG--CCT---GGGGACCGAGGAGCCGCCGCC-GGCTG-GGGCCGCCCCGCCCTCCTGGGATGT-CCGACTGGCAGAGACTGGGCAACCGTGTCTGCTGACCGCTTCC-CTGGACGGA-CT-GGGGTGGGCCC-GCCG--GCACAGGGTCTGTGGCGAATCGGTCGGCCCTCCACCCGA
>IM200730562_Terebra_cingulifera 
CCCCCAGTAACGGCGAGTGAAGCGGGACCAGCCCAGCACCGAATCCCCCAGCATGCCGC-TGGCGGGAACTGTGGTGTATGGGACGCCACCTGTCGTCTGCACCGGTGACCGAAGTCCTCCTGATCGGGGCCTCTCCCAGAGCGGGTGTCAGGCCTTTACTGGCCGCTGGTGCGTCGGCTGCGAGCGTCTCCGGAGTCGGGTTGTTTGGGAATGCAGCCCAAAGCGGGTGGTAAACTCCATCTAAGGCTAAATACTGGCACGAGTCCGATAGCGGACAAGTACCGTGAGGGAAAGTTGAAAAGAACTTTGAAGAGAGAGTTCAACAGTACGTGAAACCGCCTAGAGGTAAACGGGTGGATCCGCAAAGTCGGCCCGCGGAATTCAGCTCGGAAGGCTTGCGCGCCCGT-GGCCGGTC-CGGAGATCGCAAGACTCCCCCGGCAGCGGGACGCGTGCCGGCCGTGTGCACTTTCCGCGGGCAGAGCGCCACGACCGGTTCTCGGGCGGTCAGAAGGCGGCAGGGGATGGTAGGCGTGCGC-CTCG-GCGCGCGCTGGTATAGCCCCCGCCTGTCCCGATCCG--CCT---GGGGACCGAGGAGCCGCCGCC-GGCTG-GGGCCGCCCCGCCCTCCCGGGATGT-CCGACTGGCAGAGACTGGGCAACCGTGTCTGCCGACCGCTTCC-CGGGACGGACCT-GGGGTGGGCCC-GCCGCTGCACAGGGTCTGTGGCGAATCGGTCGGCCCTCCACCCGA
>IM200730570_Myurella_undulata 
CCCCCAGTAACGGCGAGTGAAGCGGGACCAGCCCAGCACCGAATCCCCCAGCATGCCGC-TGGCGGGAGCTGTGGTGTATGGGACGCCACCTGTCGTCTGCACCGGTGACCGAAGTCCTCCTGATCGGGGCCTCTCCCAGAGCGGGTGTCAGGCCTTTACTGGCCGCTGGTGCGTCGGCTGCGAGCGTCTCCGGAGTCGGGTTGTTTGGGAATGCAGCCCAAAGCGGGTGGTAAACTCCATCTAAGGCTAAATACTGGCACGAGTCCGATAGCGGACAAGTACCGTGAGGGAAAGTTGAAAAGAACTTTGAAGAGAGAGTTCAAGAGTACGTGAAACCGCCTAGAGGTAAACGGGTGGATCCGCAAAGTCGGCCCGCGGAATTCAGCTCGGAAGGCT-GCGCGCCCGC-GGCTGGGC-AGGAGATCGCAAGACTCTCCCGGC-CCGGGACGCGTGCCGGCCGTGTGCACTTTCCGCGGGCAGAGCGCCACGACCGGTTCTCGGGCGGTCAGAAGGCGGC-GGGGATGGTAGGCGTGCGC-CTCG-GCGCGCGCTGGTACAG-CCCCGCCTGTCCCGATCCG--CCTC--GGGGACCGAGGAGCCGCCGCC-GGCTG-GGGCCGCCCCGCCCTCCCGGGATGT-TCGACTGGCAGAGACTGGGCAACCGTGTCTGCCGACCGCTTCC-CTGGACGGA-CT-GGGGTGGGCCC-GCCG--GCACAGGGTCTGTGGCGAATCGGTCGGCCCTCCACCCGA
>IM200730573_Terebra_laevigata 
CCCCCAGTAACGGCGAGTGAAGCGGGACCAGCCCAGCACCGAATCCCCCGGCATGCCGC-CGGCGGGAACTGTGGTGTATGGGACGCCACCTGTCGTCTGCGCCGGTGACCGAAGTCCTCCTGATCGGGGCCTCTCCCAGAGCGGGTGTCAGGCCTTTACCGGCCGCTGGCGCGTCGGCTGCGAGCGTCTCCGGAGTCGGGTTGTTTGGGAATGCAGCCCAAAGCGGGTGGTAAACTCCATCTAAGGCTAAATACTGGCACGAGTCCGATAGCGGACAAGTACCGTGAGGGAAAGTTGAAAAGAACTTTGAAGAGAGAGTTCAACAGTACGTGAAACCGCCTAGAGGTAAACGGGTGGATCCGCAAAGTCGGCCCGCGGAATTCAGCTCGGAAGGCTCGCGCGCCCGC-CGCCGGGT-CGGAGATCGCAAGACTCTCCCGGC-GCGGGACGCGTGCCGGCCGTGTGCACTTTCCGCGGGCAGAGCGCCACGACCGGTTTCCGGGCGGTCAGAAGGCGGC-GGGGATGGTAGGCGCGCGC-CTCG-GCGCGCGCTGGTATAG-CCCCGCCTGTCCCGATCCG--CCT---GGGGACCGAGGAGCCGCCGCC-GGCTG-GGGCCGCCCCGCCCTCCTGGGATGT-TCGACCGGCAGAGACTGGGTGACCGTGTCTGCCGACCGCTTCC-CTGGACGGA-CC-GGGGTGGGCCC-GCCG--GCACAGGGTCTGTGGCGAATCGGTCGGCCCTCCACCCGA
>IM200730576_Terebra_cingulifera 
CCCCCAGTAACGGCGAGTGAAGCGGGACCAGCCCAGCACCGAATCCCCCAGCATGCCGC-TGGCGGGAACTGTGGTGTATGGGACGCCACCTGTCGTCTGCACCGGTGACCGAAGTCCTCCTGATCGGGGCCTCTCCCAGAGCGGGTGTCAGGCCTTTACTGGCCGCTGGTGCGTCGGCTGCGAGCGTCTCCGGAGTCGGGTTGTTTGGGAATGCAGCCCAAAGCGGGTGGTAAACTCCATCTAAGGCTAAATACTGGCACGAGTCCGATAGCGGACAAGTACCGTGAGGGAAAGTTGAAAAGAACTTTGAAGAGAGAGTTCAACAGTACGTGAAACCGCCTAGAGGTAAACGGGTGGATCCGCAAAGTCGGCCCGCGGAATTCAGCTCGGAAGGCTTGCGCGCCCGT-GGCCGGTC-CGGAGATCGCAAGACTCCCCCGGCAGCGGGACGCGTGCCGGCCGTGTGCACTTTCCGCGGGCAGAGCGCCACGACCGGTTCTCGGGCGGTCAGAAGGCGGCAGGGGATGGTAGGCGTGCGC-CTCG-GCGCGCGCTGGTATAGCCCCCGCCTGTCCCGATCCG--CCT---GGGGACCGAGGAGCCGCCGCC-GGCTG-GGGCCGCCCCGCCCTCCCGGGATGT-CCGACTGGCAGAGACTGGGCAACCGTGTCTGCCGACCGCTTCC-CGGGACGGACCT-GGGGTGGGCCC-GCCGC-GCACAGGGTCTGTGGCGAATCGGTCGGCCCTCCACCCGA
>IM200730582_Terebra_succincta 
CCCCCAGTAACGGCGAGTGAAGCGGGACCAGCCCAGCACCGAATCCCCCAGCATGCCGC-TGGCGGGAGCTGTGGTGTATGGGACGCCACCTGTCGTCTGCACCGGTGACCGAAGTCCTCCTGATCGGGGCCTCTCCCAGAGTGGGTGTCAGGCCTTTACTGGCCGCTGGTGCGTCGGCTGCGAGCGTCTCCGGAGTCGGGTTGTTTGGGAATGCAGCCCAAAGCGGGTGGTAAACTCCATCTAAGGCTAAATACTGGCACGAGTCCGATAGCGGACAAGTACCGTGAGGGAAAGTTGAAAAGAACTTTGAAGAGAGAGTTCAAGAGTACGTGAAACCGCCTAGAGGTAAACGGGTGGATCCGCAAAGTCGGCCCGCGGAATTCAGCTCGGAAGGCT-GCGCGCCCGT-GTCCGGGC-AGGAGATCGCAAGACTCTCCCGGC-GCGGGACGCGTGTCGGCCGTGTGCACTTTCCGCGGGCAGAGCGCCACGACCGGTTCTCGGGCGGTCAGAAGGCGGC-GGGGATGGTAGGCGTGCGC-CTCG-GCGCGCGCTGGTACAG-CCCCGCCTGTCCCGATCCG--CCTC--GGGGACCGAGGAGCCGCCGCC-GGCTG-GGGCCGCCTCGCCCTCCCGGGATGT-TCGACCGGCAGAGACTGGGCAACCGTGTCTGCCGACCGCTTCC-TTGGACGGA-CT-GGGGTGGGCCC-GCCG--GCACAGGGTCTGTGGCGAATCGGTCGGCCCTCCACCCGA
>IM200730594_Myurella_affinis 
CCCCCAGTAACGGCGAGTGAAGCGGGACCAGCCCAGCACCGAATCCCCCAGCATGCCGC-TGGCGGGAGCTGTGGTGTATGGGACGCCACCTGTCGTCTGCACCGGTGACCGAAGTCCTCCTGATCGGGGCCTCTCCCAGAGCGGGTGTCAGGCCTTTACTGGCCGCTGGTGCGTCGGCTGCGAGCGTCTCCGGAGTCGGGTTGTTTGGGAATGCAGCCCAAAGCGGGTGGTAAACTCCATCTAAGGCTAAATACTGGCACGAGTCCGATAGCGGACAAGTACCGTGAGGGAAAGTTGAAAAGAACTTTGAAGAGAGAGTTCAAGAGTACGTGAAACCGCCTAGAGGTAAACGGGTGGATCCGCAAAGTCGGCCCGCGGAATTCAGCTCGGAAGGCT-GCGCGCCCGC-GGCTGGGC-AGGAGATCGCAAGACTCTCCCGGC-CCGGGACGCGCGCCGGCCGTGTGCACTTTCCGCGGGCAGAGCGCCACGACCGGTTCTCGGGCGGTCAGAAGGCGGC-GGGGATGGTAGGCGTGCGC-CTCG-GCGCGCGCTGGTATAG-CCCCGCCTGTCCCGATCCG--CCTC--GGGGACCGAGGAGCCGCCGCC-GGCTG-GGGCCGCCCCGCCCTCCCGGGATGT-TCGACTGGCAGAGACTGGGCGACCGTGTCTGCCGACCGCTTCC-TTGGACGGA-CT-GGGGTGGGCCC-GCCG--GCACAGGGTCTGTGGCGAATCGGTCGGCCCTCCACCCGA
>IM200730598_Myurella_columellaris 
CCCCCAGTAACGGCGAGTGAAGCGGGACCAGCCCAGCACCGAATCCCCCAGCATGCCGC-TGGCGGGAGCTGTGGTGTATGGGACGCCACCTGTCGTCTGCACCGGTGACCGAAGTCCTCCTGATCGGGGCCTCTCCCAGAGCGGGTGTCAGGCCTTTACTGGCCGCTGGTGCGTCGGCTGCGAGCGTCTCCGGAGTCGGGTTGTTTGGGAATGCAGCCCAAAGCGGGTGGTAAACTCCATCTAAGGCTAAATACTGGCACGAGTCCGATAGCGGACAAGTACCGTGAGGGAAAGTTGAAAAGAACTTTGAAGAGAGAGTTCAAGAGTACGTGAAACCGCCTAGAGGTAAACGGGTGGATCCGCAAAGTCGGCCCGCGGAATTCAGCTCGGAAGGCT-GCGCGCCCGC-GGCTGGGC-AGGAGATCGCAAGACTCTCCCGGC-CCGGGACGCGTGCCGGCCGTGTGCACTTTCCGCGGGCAGAGCGCCACGACCGGTTCTCGGGCGGTCAGAAGGCGGT-GGGGATGGTAGGCGTGCGC-CTCG-GCGCGCGCTGGTATAG-CCCCGCCTGTCCCGATCCG--CCTC--GGGGACCGAGGAGCCGCCGCC-GGCTG-GGGCCGCCCCGCCCTCCCGGGATGT-TCGACTGGCAGAGACTGGGCAACCGTGTCTGCCGACCGCTTCC-CTGGACGGA-CT-GGGGTGGGCCC-GCCG--GCACAGGGTCTGTGGCGAATCGGTCGGCCCTCCACCCGA
>IM200730609_Strioterebrum_sp 
CCCCCAGTAACGGCGAGTGAAGCGGGACCAGCCCAGCACCGAATCCCCCAGCATGCCGC-TGGCGGGAGCTGTGGTGTATGGGACGCCACCTGTCGTCTGCACCGGTGACCGAAGTCCTCCTGATCGGGGCCTCTCCCAGAGCGGGTGTCAGGCCTTTACTGGCCGCTGGTGCGTCGGCTGCGAGCGTCTCCGGAGTCGGGTTGTTTGGGAATGCAGCCCAAAGCGGGTGGTAAACTCCATCTAAGGCTAAATACTGGCACGAGTCCGATAGCGGACAAGTACCGTGAGGGAAAGTTGAAAAGAACTTTGAAGAGAGAGTTCAAGAGTACGTGAAACCGCCTAGAGGTAAACGGGTGGATCCGCAAAGTCGGCCCGCGGAATTCAGCTCGGAAGGCT-GCGCGCCCGC-GTCCGGGT-AGGAGATCGCAAGACTCTCCCGGC-GTGGGACGCGTGTCGGCCGTGTGCACTTTCCGCGGGCAGAGCGCCACGACCGGTTCTCGGGCGGTCAGAAGGCGGC-GGGGATGGTAGGCGTGCGC-CCCG-GCGCGCGCTGGTATAG-CCCCGCCTGTCCCGATCCG--CCTC--GGGGACCGAGGAGCCGCCGCC-GGCTG-GGGCCGCCCCGCCCTCCTGGGATGT-TCGACTGGCAGAGACTGGGCAACCGTGTCTGCCGACCGCTTCC-CTGGACGGA-CT-GGGGTGGGCCC-GCCG--GCACAGGGTCAGTGGCGAATCGGTCGGCCCTCCACCCGA
>IM200730612_Myurella_lineaperlata 
CCCCCAGTAACGGCGAGTGAAGCGGGACCAGCCCAGCACCGAATCCCCCAGCATGCCGCTTGGCGGGAGCTGTGGTGTATGGGACGCCACCTGTCGTCTGCACCGGTGACCGAAGTCCTCCTGATCGGGGCCTCTCCCAGAGCGGGTGTCAGGCCTTTACTGGCCGCTGGTGCGTCGGCTGCGAGCGTCTCCGGAGTCGGGTTGTTTGGGAATGCAGCCCAAAGCGGGTGGTAAACTCCATCTAAGGCTAAATACTGGCACGAGTCCGATAGCGGACAAGTACCGTGAGGGAAAGTTGAAAAGAACTTTGAAGAGAGAGTTCAAGAGTACGTGAAACCGCCTAGAGGTAAACGGGTGGATCCGCAAAGTCGGCCCGCGGAATTCAGCTCGGAAGGCT-GCGCGCCCGC-GTCCGGGC-AGGAGATCGCAAGACTCTCCCGGC-GTGGGACGCGTGCCGGCCGTGTGCACTTTCCGCGGGCAGAGCGCCACGACCGGTTCTCGGGCGGTCAGAAGGCGGC-GGGGATGGTAGGCGTGCGC-CTCG-GCGCGCGCTGGTATAG-CCCCGCCTGTCCCGATCCG--CCTC--GGGGACCGAGGAGCCGCCGCC-GGCTG-GGGCCGCCCCGCCCTCCCGGGATGT-TCGACTGGCAGAGACTGGGCAACCGTGTCTGCCGACCGCTTCC-CTGGACGGA-CT-GGGGTGGGCCC-GCCG--GCACAGGGTCTGTGGCGAATCTGTCGGCCCTCCACCCGA
>IM200730617_Terebra_sp 
CCCCCAGTAACGGCGAGTGAAGCGGGACCAGCCCAGCACCGAATCCCCCAGCATGCCGC-TGGCGGGAGCTGTGGTGTATGGGACGCCACCTGTCGTCTGCACCGGTGACCGAAGTCCTCCTGATCGGGGCCTCTCCCAGAGCGGGTGTCAGGCCTTTACTGGCCGCTGGTGCGTCGGCTGCGAGCGTCTCCGGAGTCGGGTTGTTTGGGAATGCAGCCCAAAGCGGGTGGTAAACTCCATCTAAGGCTAAATACTGGCACGAGTCCGATAGCGGACAAGTACCGTGAGGGAAAGTTGAAAAGAACTTTGAAGAGAGAGTTCAAGAGTACGTGAAACCGCCTAGAGGTAAACGGGTGGATCCGCAAAGTCGGCCCGCGGAATTCAGCTCGGAAGGCT-GCGCGCCCGC-GTCCGGGC-AGGAGATCGCAAGACTCTCCCGGT-GTGGGACGCGTGTCGGCCGTGTGCACTTTCCGCGGGCAGAGCGCCACGACCGGTTCTCGGGCGGTCAGAAGGCGGC-GGGGATGGTAGGCGTGCGC-CTCG-GTGCGCGCTGGTATAG-CCCCGCCTGTCCCGATCCG--CCTC--GGGGACCGAGGAGCCGCCGCC-GGCTG-GGGCCGCCCCGCCCTCCCGGGATGT-TCGACTGGCAGAGACTGGGCAACCGTGTCTGCCGACCGCTTCC-CTGGACGGA-CT-GGGGTGGGCCC-GCCG--GCACAGGGTCTGTGGCGAATCGGTCGGCCCTCCACCCGA
>IM200730618_Terebra_sp 
CCCCCAGTAACGGCGAGTGAAGCGGGACCAGCCCAGCACCGAATCCCCCAGCATGCCGC-TGGCGGGAGCTGTGGTGTATGGGACGCCACCTGTCGTCTGCACCGGTGACCGAAGTCCTCCTGATCGGGGCCTCTCCCAGAGCGGGTGTCAGGCCTTTACTGGCCGCTGGTGCGTCGGCTGCGAGCGTCTCCGGAGTCGGGTTGTTTGGGAATGCAGCCCAAAGCGGGTGGTAAACTCCATCTAAGGCTAAATACTGGCACGAGTCCGATAGCGGACAAGTACCGTGAGGGAAAGTTGAAAAGAACTTTGAAGAGAGAGTTCAAGAGTACGTGAAACCGCCTAGAGGTAAACGGGTGGATCCGCAAAGTCGGCCCGCGGAATTCAGCTCGGAAGGCT-GCGCGCCCGC-GTCCGGGC-AGGAGATCGCAAGACTCTCCCGGT-GTGGGACGCGTGTCGGCCGTGTGCACTTTCCGCGGGCAGAGCGCCACGACCGGTTCTCGGGCGGTCAGAAGGCGGC-GGGGATGGTAGGCGTGCGC-CTCG-GTGCGCGCTGGTATAG-CCCCGCCTGTCCCGATCCG--CCTC--GGGGACCGAGGAGCCGCCGCC-GGCTG-GGGCCGCCTCGCCCTCCTGGGATGT-TCGACTGGCAGAGACTGGGCAACCGTGTCTGCCGACCGCTTCC-CTGGACGGA-CT-GGGGTGGGCCC-GCCG--GCACAGGGTCTGTGGCGAATCGGTCGGCCCTCCACCCGA
>IM200730620_Myurella_undulata 
CCCCCAGTAACGGCGAGTGAAGCGGGACCAGCCCAGCACCGAATCCCCCAGCATGCCGC-TGGCGGGAGCTGTGGTGTATGGGACGCCACCTGTCGTCTGCACCGGTGACCGAAGTCCTCCTGATCGGGGCCTCTCCCAGAGCGGGTGTCAGGCCTTTACTGGCCGCTGGTGCGTCGGCTGCGAGCGTCTCCGGAGTCGGGTTGTTTGGGAATGCAGCCCAAAGCGGGTGGTAAACTCCATCTAAGGCTAAATACTGGCACGAGTCCGATAGCGGACAAGTACCGTGAGGGAAAGTTGAAAAGAACTTTGAAGAGAGAGTTCAAGAGTACGTGAAACCGCCTAGAGGTAAACGGGTGGATCCGCAAAGTCGGCCCGCGGAATTCAGCTCGGAAGGCT-GCGCGCCCGC-GGCTGGGC-AGGAGATCGCAAGACTCTCCCGGC-CCGGGACGCGTGCCGGCCGTGTGCACTTTCCGCGGGCAGAGCGCCACGACCGGTTCTCGGGCGGTCAGAAGGCGGC-GGGGATGGTAGGCGTGCGC-CTCG-GCGCGCGCTGGTACAG-CCCCGCCTGTCCCGATCCG--CCTC--GGGGACCGAGGAGCCGCCGCC-GGCTG-GGGCCGCCCCGCCCTCCTGGGATGT-TCGACTGGCAGAGACTGGGCAACCGTGTCTGCCGACCGCTTCC-CTGGACGGA-CT-GGGGTGGGCCC-GCCG--GCACAGGGTCTGTGGCGAATCGGTCGGCCCTCCACCCGA
>IM200730621_Terebra_textilis 
CCCCCAGTAACGGCGAGTGAAGCGGGACCAGCCCAGCACCGAATCCCCCAGCATGCCGC-TGGCGGGAGCTGTGGTGTATGGGACGCCACCTGTCGTCTGCACCGGTGACCGAAGTCCTCCTGATCGGGGCCTCTCCCAGAGCGGGTGTCAGGCCTTTACTGGCCGCTGGTGCGTCGGCTGCGAGCGTCTCCGGAGTCGGGTTGTTTGGGAATGCAGCCCAAAGCGGGTGGTAAACTCCATCTAAGGCTAAATACTGGCACGAGTCCGATAGCGGACAAGTACCGTGAGGGAAAGTTGAAAAGAACTTTGAAGAGAGAGTTCAAGAGTACGTGAAACCGCCTAGAGGTAAACGGGTGGATCCGCAAAGTCGGCCCGCGGAATTCAGCTCGGAAGGCT-GCGCGCCCGC-GTCCGGGC-AGGAGATCGCAAGACTCTCCCGGC-GTGGGACGCGTGTCGGCCGTGTGCACTTTCCGCGGGCAGAGCGCCACGACCGGTTCTCGGGCGGTCAGAAGGCGGC-GGGGATGGTAGGCGTGCGC-CTCG-GCGCGCGCTGGTATAG-CCCCGTCTGTCCCGATCCG--CCTC--GGGGACCGAGGAGCCGCCGCC-GGCTG-GGGCCGCCCCGCCCTCCTGGGATGT-TCGACTGGCAGAGACTGGGCAACCGTGTCTGCCGACCGCTTCC-CTGGACGGA-CT-GGGGTGGGCCC-GCCG--GCACAGGGTCTGTGGCGAATCGGTCGGCCCTCCACCCGA
>IM200730622_Terebra_succincta 
CCCCCAGTAACGGCGAGTGAAGCGGGACCAGCCCAGCACCGAATCCCCCAGCATGTCGC-TGGCGGGAGCTGTGGTGTATGGGACGCCACCTGTCGTCTGCACCGGTGACCGAAGTCCTCCTGATCGGGGCCTCTCCCAGAGCGGGTGTCAGGCCTTTACTGGCCGCTGGTGCGTCGGCTGCGAGCGTCTCCGGAGTCGGGTTGTTTGGGAATGCAGCCCAAAGCGGGTGGTAAACTCCATCTAAGGCTAAATACTGGCACGAGTCCGATAGCGGACAAGTACCGTGAGGGAAAGTTGAAAAGAACTTTGAAGAGAGAGTTCAAGAGTACGTGAAACCGCCTAGAGGTAAACGGGTGGATCCGCAAAGTCGGCCCGCGGAATTCAGCTCGGAAGGCT-GCGCGCCCGCTGTCCGGGC-AGGAGATCGCAAGACTCTCCCGGC-GTGGGACGCGTGTCGGCCGTGTGCACTTTCCGCGGGCAGAGCGCCACGACCGGTTCTCGGGCGGTCAGAAGGCGGC-GGGGATGGTAGGCGTGCGC-CTCG-GCGCGCGCTGGTATAG-CCCCGCCTGTCCCGATCCG--CCTC--GGGGACCGAGGAGCCGCCGCC-GGCTG-GGGCCGCCCCGCCCTCCCGGGATGT-TCGACTGGCAGAGACTGGGCAACCGTGTCTGCCGACCGCTTCC-CTGGACGGA-CT-GGGGTGGGCCC-GCCG--GCACAGGGTCTGTGGCGAATCGGTCGGCCCTCCACCCGA
>IM200730623_Hastulopsis_conspersa 
CCCCCAGTAACGGCGAGTGAAGCGGGACCAGCCCAGCACCGAATCCCCCAGCATGCCGC-TGGCGGGAGCTGTGGTGTATGGGACGCCACCTGTCGTCTGCACCGGTGACCGAAGTCCTCCTGATCGGGGCCTCTCCCAGAGCGGGTGTCAGGCCTTTACCGGCCGCTGGTGCGTCGGCTGCGAGCGTCTCCGGAGTCGGGTTGTTTGGGAATGCAGCCCAAAGCGGGTGGTAAACTCCATCTAAGGCTAAATACTGGCACGAGTCCGATAGCGGACAAGTACCGTGAGGGAAAGTTGAAAAGAACTTTGAAGAGAGAGTTCAAGAGTACGTGAAACCGCCTAGAGGTAAACGGGTGGATCCGCAAAGTCGGCCCGCGGAATTCAGCTCGGAAGGCT-GCGCGCCCGC-GGCAGGGC-AGGAGATCGCAAGACTCTCCCGGC-CCGGGACGCGTGCCGGCCGTGTGCACTTTCCGCGGGCAGAGCGCCACGACCGGTTCTCGGGCGGTCAGAAGGCGGC-GGGGATGGTAGGCGTGCGC-CTCG-GCGCGCGCTGGTATAG-CCCCGCCTGTCCCGATCCG--CCTC--GGGGACCGAGGAGCCGCCGCC-GGCTG-GGGCCGCCCCGCCCTCCCGGGATGT-TCGACTGGCAGAGACTGGGCGACCGTGTCTGCCGACCGCTTCC-TTGGACGGA-CT-GGGGTGGGCCC-GCCG--GCACAGGGTCTGTGGCGAATCGGTCGGCCCTCCACCCGA
>IM200730626_Terebra_succincta 
CCCCCAGTAACGGCGAGTGAAGCGGGACCAGCCCAGCACCGAATCCCCCAGCATGTCGC-TGGCGGGAGCTGTGGTGTATGGGACGCCACCTGTCGTCTGCACCGGTGACCGAAGTCCTCCTGATCGGGGCCTCTCCCAGAGCGGGTGTCAGGCCTTTACTGGCCGCTGGTGCGTCGGCTGCGAGCGTCTCCGGAGTCGGGTTGTTTGGGAATGCAGCCCAAAGCGGGTGGTAAACTCCATCTAAGGCTAAATACTGGCACGAGTCCGATAGCGGACAAGTACCGTGAGGGAAAGTTGAAAAGAACTTTGAAGAGAGAGTTCAAGAGTACGTGAAACCGCCTAGAGGTAAACGGGTGGATCCGCAAAGTCGGCCCGCGGAATTCAGCTCGGAAGGCT-GCGCGCCCGCTGTCCGGGC-AGGAGATCGCAAGACTCTCCCGGC-GTGGGACGCGTGTCGGCCGTGTGCACTTTCCGCGGGCAGAGCGCCACGACCGGTTCTCGGGCGGTCAGAAGGCGGC-GGGGATGGTAGGCGTGCGC-CTCG-GCGCGCGCTGGTATAG-CCCCGCCTGTCCCGATCCG--CCTC--GGGGACCGAGGAGCCGCCGCC-GGCTG-GGGCCGCCCCGCCCTCCCGGGATGT-TCGACTGGCAGAGACTGGGCAACCGTGTCTGCCGACCGCTTCC-CTGGACGGA-CT-GGGGTGGGCCC-GCCG--GCACAGGGTCTGTGGCGAATCGGTCGGCCCTCCACCCGA
>IM200730628_Myurella_undulata 
CCCCCAGTAACGGCGAGTGAAGCGGGACCAGCCCAGCACCGAATCCCCCAGCATGCCGC-TGGCGGGAGCTGTGGTGTATGGGACGCCACCTGTCGTCTGCACCGGTGACCGAAGTCCTCCTGATCGGGGCCTCTCCCAGAGCGGGTGTCAGGCCTTTACTGGCCGCTGGTGCGTCGGCTGCGAGCGTCTCCGGAGTCGGGTTGTTTGGGAATGCAGCCCAAAGCGGGTGGTAAACTCCATCTAAGGCTAAATACTGGCACGAGTCCGATAGCGGACAAGTACCGTGAGGGAAAGTTGAAAAGAACTTTGAAGAGAGAGTTCAAGAGTACGTGAAACCGCCTAGAGGTAAACGGGTGGATCCGCAAAGTCGGCCCGCGGAATTCAGCTCGGAAGGCT-GCGCGCCCGC-GGCTGGGC-AGGAGATCGCAAGACTCTCCCGGC-CCGGGACGCGTGCCGGCCGTGTGCACTTTCCGCGGGCAGAGCGCCACGACCGGTTCTCGGGCGGTCAGAAGGCGGC-GGGGATGGTAGGCGTGCGC-CTCG-GCGCGCGCTGGTACAG-CCCCGCCTGTCCCGATCCG--CCTC--GGGGACCGAGGAGCCGCCGCC-GGCTG-GGGCCGCCCCGCCCTCCTGGGATGT-TCGACTGGCAGAGACTGGGCAACCGTGTCTGCCGACCGCTTCC-CTGGACGGA-CT-GGGGTGGGCCC-GCCG--GCACAGGGTCTGTGGCGAATCGGTCGGCCCTCCACCCGA
>IM200730629_Myurella_undulata 
CCCCCAGTAACGGCGAGTGAAGCGGGACCAGCCCAGCACCGAATCCCCCAGCATGCCGC-TGGCGGGAGCTGTGGTGTATGGGACGCCACCTGTCGTCTGCACCGGTGACCGAAGTCCTCCTGATCGGGGCCTCTCCCAGAGCGGGTGTCAGGCCTTTACTGGCCGCTGGTGCGTCGGCTGCGAGCGTCTCCGGAGTCGGGTTGTTTGGGAATGCAGCCCAAAGCGGGTGGTAAACTCCATCTAAGGCTAAATACTGGCACGAGTCCGATAGCGGACAAGTACCGTGAGGGAAAGTTGAAAAGAACTTTGAAGAGAGAGTTCAAGAGTACGTGAAACCGCCTAGAGGTAAACGGGTGGATCCGCAAAGTCGGCCCGCGGAATTCAGCTCGGAAGGCT-GCGCGCCCGC-GGCTGGGC-AGGAGATCGCAAGACTCTCCCGGC-CCGGGACGCGTGCCGGCCGTGTGCACTTTCCGCGGGCAGAGCGCCACGACCGGTTCTCGGGCGGTCAGAAGGCGGC-GGGGATGGTAGGCGTGCGC-CTCG-GCGCGCGCTGGTACAG-CCCCGCCTGTCCCGATCCG--CCTC--GGGGACCGAGGAGCCGCCGCC-GGCTG-GGGCCGCCCCGCCCTCCTGGGATGT-TCGACTGGCAGAGACTGGGCAACCGTGTCTGCCGACCGCTTCC-CTGGACGGA-CT-GGGGTGGGCCC-GCCG--GCACAGGGTCTGTGGCGAATCGGTCGGCCCTCCACCCGA
>IM200730630_Hastula_albula 
CCCCCAGTAACGGCGAGTGAAGCGGGACCAGCCCAGCACCGAATCCCCCAGCATGCCGC-TGGCGGGAACTGTGGTGTATGGGACGCCACCTGTCGTCTGCACCGGTGACCGAAGTCCTCCTGATCGGGGCCTCTCCCAGAGCGGGTGTCAGGCCTTTACCGGCCGCTGGTGCGTCGGCTGCGAGCGTCTCCGGAGTCGGGTTGTTTGGGAATGCAGCCCAAAGCGGGTGGTAAACTCCATCTAAGGCTAAATACTGGCACGAGTCCGATAGCGGACAAGTACCGTGAGGGAAAGTTGAAAAGAACTTTGAAGAGAGAGTTCAACAGTACGTGAAACCGCCTAGAGGTAAACGGGTGGATCCGCAAAGTCGGCCCGCGGAATTCAGCTCGGAAGGCTGCCGCGCCCGCCGGCCGGGT-AGGAGATCGCAAGACTCTCCCGGC-CCGGGACGCGCGCCGGCCGTGTGCACTTTCCGCGGGCAGAGCGCCACGACCGGTTCCCGGGCGGTCAGAAGGCGGC-GGGGATGGTAGGCGCGCGC-CTCG-GCGCGCGCTGGTATAG-CCCCGCCTGTCCCGATCCGCACC---GGGGGACCGAGGAGCCGCCGCC-GGCAG-GGGCCGCCCCGCCCTCCCGGGATGT-TCGACTGGCAGAGACTGGGCAACCGTGTCTGCCGACCGCTTCC--TGGACGGT-CC-GGGGTGGG-------------------------------------------------
>IM200730634_Terebra_succincta 
CCCCCAGTAACGGCGAGTGAAGCGGGACCAGCCCAGCACCGAATCCCCCAGCATGTCGC-TGGCGGGAGCTGTGGTGTATGGGACGCCACCTGTCGTCTGCACCGGTGACCGAAGTCCTCCTGATCGGGGCCTCTCCCAGAGCGGGTGTCAGGCCTTTACTGGCCGCTGGTGCGTCGGCTGCGAGCGTCTCCGGAGTCGGGTTGTTTGGGAATGCAGCCCAAAGCGGGTGGTAAACTCCATCTAAGGCTAAATACTGGCACGAGTCCGATAGCGGACAAGTACCGTGAGGGAAAGTTGAAAAGAACTTTGAAGAGAGAGTTCAAGAGTACGTGAAACCGCCTAGAGGTAAACGGGTGGATCCGCAAAGTCGGCCCGCGGAATTCAGCTCGGAAGGCT-GCGCGCCCGCTGTCCGGGC-AGGAGATCGCAAGACTCTCCCGGC-GTGGGACGCGTGTCGGCCGTGTGCACTTTCCGCGGGCAGAGCGCCACGACCGGTTCTCGGGCGGTCAGAAGGCGGC-GGGGATGGTAGGCGTGCGC-CTCG-GCGCGCGCTGGTATAG-CCCCGCCTGTCCCGATCCG--CCTC--GGGGACCGAGGAGCCGCCGCC-GGCTG-GGGCCGCCCCGCCCTCCCGGGATGT-TCGACTGGCAGAGACTGGGCAACCGTGTCTGCCGACCGCTTCC-CTGGACGGA-CT-GGGGTGGGCCC-GCCG--GCACAGGGTCTGTGGCGAATCGGTCGGCCCTCCACCCGA
>IM200730635_Myurella_lineaperlata 
CCCCCAGTAACGGCGAGTGAAGCGGGACCAGCCCAGCACCGAATCCCCCAGCATGCCGCTTGGCGGGAGCTGTGGTGTATGGGACGCCACCTGTCGTCTGCACCGGTGACCGAAGTCCTCCTGATCGGGGCCTCTCCCAGAGCGGGTGTCAGGCCTTTACTGGCCGCTGGTGCGTCGGCTGCGAGCGTCTCCGGAGTCGGGTTGTTTGGGAATGCAGCCCAAAGCGGGTGGTAAACTCCATCTAAGGCTAAATACTGGCACGAGTCCGATAGCGGACAAGTACCGTGAGGGAAAGTTGAAAAGAACTTTGAAGAGAGAGTTCAAGAGTACGTGAAACCGCCTAGAGGTAAACGGGTGGATCCGCAAAGTCGGCCCGCGGAATTCAGCTCGGAAGGCT-GCGCGCCCGC-GTCCGGGC-AGGAGATCGCAAGACTCTCCCGGC-GTGGGACGCGTGCCGGCCGTGTGCACTTTCCGCGGGCAGAGCGCCACGACCGGTTCTCGGGCGGTCAGAAGGCGGC-GGGGATGGTAGGCGTGCGC-CTCG-GCGCGCGCTGGTATAG-CCCCGCCTGTCCCGATCCG--CCTC--GGGGACCGAGGAGCCGCCGCC-GGCTG-GGGCCGCCCCGCCCTCCCGGGATGT-TCGACTGGCAGAGACTGGGCAACCGTGTCTGCCGACCGCTTCC-CTGGACGGA-CT-GGGGTGGGCCC-GCCG--GCACAGGGTCTGTGGCGAATCGGTCGGCCCTCCACCCGA
>IM200910015_Perirhoe_cerithina 
CCCCCAGTAACGGCGAGTGAAGCGGGACCAGCCCAGCACCGAATCCCCCAGCATGCCGC-TGGCGGGAACTGTGGTGTATGGGACGCCAACTGTCGTCTGCACCGGTGACCGAAGTCCTCCTGATCGGGGCCTCTCCCAGAGCGGGTGTCAGGCCTTTACTGGCCGCTGGTGCGTCGGCTGCGAGCGTCTCCGGAGTCGGGTTGTTTGGGAATGCAGCCCAAAGCGGGTGGTAAACTCCATCTAAGGCTAAATACTGGCACGAGTCCGATAGCGGACAAGTACCGTGAGGGAAAGTTGAAAAGAACTTTGAAGAGAGAGTTCAACAGTACGTGAAACCGCCTAGAGGTAAACGGGTGGATCCGCAAAGTCGGCCCGCGGAATTCAGCTCGGAAGGCTCGCGCGCCCGT-CGCCGGGT-CGGAGATCGCAAGACTCTCCCGGC-GCGGGACGCGCGCCGGCCGTGTGCACTTTCCGCGGGCAGAGCGCCACGACCGGTTCCCGGGCGGTCAGAAGGCGGC-GGGGATGGTAGGCGTGCGC-CTCG-GCGCGCGCTGGTATAG-CCCCGCCTGTCCCGATCCG-CCCTC-GGGGGACCGAGGAGCCGCCGCC-GGTGG-AGGCCGCCCCGCCCTCCCGGGTTGTCCCGACTGGCAGAGACTGGGCAACCGTGTCTGCCGACCGCTTCC-CGGGACGGA-CG-GGGGTGGGCCCCGCCG--GCACAGGGTCTGTGGCGAATCGGTCGGCCCTCCACCCGA
>IM200910017_Terebra_laevigata 
CCCCCAGTAACGGCGAGTGAAGCGGGACCAGCCCAGCACCGAATCCCCCGGCATGCCGC-CGGCGGGAACTGTGGTGTATGGGACGCCACCTGTCGTCTGCGCCGGTGACCGAAGTCCTCCTGATCGGGGCCTCTCCCAGAGCGGGTGTCAGGCCTTTACCGGCCGCTGGCGCGTCGGCTGCGAGCGTCTCCGGAGTCGGGTTGTTTGGGAATGCAGCCCAAAGCGGGTGGTAAACTCCATCTAAGGCTAAATACTGGCACGAGTCCGATAGCGGACAAGTACCGTGAGGGAAAGTTGAAAAGAACTTTGAAGAGAGAGTTCAACAGTACGTGAAACCGCCTAGAGGTAAACGGGTGGATCCGCAAAGTCGGCCCGCGGAATTCAGCTCGGAAGGCTCGCGCGCCCGC-CGCCGGGT-CGGAGATCGCAAGACTCTCCCGGC-GCGGGACGCGTGCCGGCCGTGTGCACTTTCCGCGGGCAGAGCGCCACGACCGGTTTCCGGGCGGTCAGAAGGCGGC-GGGGATGGTAGGCGCGCGC-CTCG-GCGCGCGCTGGTATAG-CCCCGCCTGTCCCGATCCG--CCT---GGGGACCGAGGAGCCGCCGCC-GGCTG-GGGCCGCCCCGCCCTCCTGGGATGT-TCGACCGGCAGAGACTGGGTGACCGTGTCTGCCGACCGCTTCC-CTGGACGGA-CC-GGGGTGGGCCC-GCCG--GCACAGGGTCTGTGGCGAATCGGTCGGCCCTCCACCCGA
>IM200910018_Terebra_laevigata 
CCCCCAGTAACGGCGAGTGAAGCGGGACCAGCCCAGCACCGAATCCCCCGGCATGCCGC-CGGCGGGAACTGTGGTGTATGGGACGCCACCTGTCGTCTGCGCCGGTGACCGAAGTCCTCCTGATCGGGGCCTCTCCCAGAGCGGGTGTCAGGCCTTTACCGGCCGCTGGCGCGTCGGCTGCGAGCGTCTCCGGAGTCGGGTTGTTTGGGAATGCAGCCCAAAGCGGGTGGTAAACTCCATCTAAGGCTAAATACTGGCACGAGTCCGATAGCGGACAAGTACCGTGAGGGAAAGTTGAAAAGAACTTTGAAGAGAGAGTTCAACAGTACGTGAAACCGCCTAGAGGTAAACGGGTGGATCCGCAAAGTCGGCCCGCGGAATTCAGCTCGGAAGGCTCGCGCGCCCGC-CGCCGGGT-CGGAGATCGCAAGACTCTCCCGGC-GCGGGACGCGTGCCGGCCGTGTGCACTTTCCGCGGGCAGAGCGCCACGACCGGTTTCCGGGCGGTCAGAAGGCGGC-GGGGATGGTAGGCGCGCGC-CTCG-GCGCGCGCTGGTATAG-CCCCGCCTGTCCCGATCCG--CCT---GGGGACCGAGGAGCCGCCGCC-GGCTG-GGGCCGCCCCGCCCTCCTGGGATGT-TCGACCGGCAGAGACTGGGTGACCGTGTCTGCCGACCGCTTCC-CTGGACGGA-CC-GGGGTGGGCCC-GCCG--GCACAGGGTCTGTGGCGAATCGGTCGGCCCTCCACCCGA
>IM200910019_Terebra_laevigata 
CCCCCAGTAACGGCGAGTGAAGCGGGACCAGCCCAGCACCGAATCCCCCGGCATGCCGC-CGGCGGGAACTGTGGTGTATGGGACGCCACCTGTCGTCTGCGCCGGTGACCGAAGTCCTCCTGATCGGGGCCTCTCCCAGAGCGGGTGTCAGGCCTTTACCGGCCGCTGGCGCGTCGGCTGCGAGCGTCTCCGGAGTCGGGTTGTTTGGGAATGCAGCCCAAAGCGGGTGGTAAACTCCATCTAAGGCTAAATACTGGCACGAGTCCGATAGCGGACAAGTACCGTGAGGGAAAGTTGAAAAGAACTTTGAAGAGAGAGTTCAACAGTACGTGAAACCGCCTAGAGGTAAACGGGTGGATCCGCAAAGTCGGCCCGCGGAATTCAGCTCGGAAGGCTCGCGCGCCCGC-CGCCGGGT-CGGAGATCGCAAGACTCTCCCGGC-GCGGGACGCGTGCCGGCCGTGTGCACTTTCCGCGGGCAGAGCGCCACGACCGGTTTCCGGGCGGTCAGAAGGCGGC-GGGGATGGTAGGCGCGCGC-CTCG-GCGCGCGCTGGTATAG-CCCCGCCTGTCCCGATCCG--CCT---GGGGACCGAGGAGCCGCCGCC-GGCTG-GGGCCGCCCCGCCCTCCTGGGATGT-TCGACCGGCAGAGACTGGGTGACCGTGTCTGCCGACCGCTTCC-CTGGACGGA-CC-GGGGTGGGCCC-GCCG--GCACAGGGTCTGTGGCGAATCGGTCGGCCCTCCACCCGA
>IM200910020_Myurella_columellaris 
CCCCCAGTAACGGCGAGTGAAGCGGGACCAGCCCAGCACCGAATCCCCCAGCATGCCGC-TGGCGGGAGCTGTGGTGTATGGGACGCCACCTGTCGTCTGCACCGGTGACCGAAGTCCTCCTGATCGGGGCCTCTCCCAGAGCGGGTGTCAGGCCTTTACTGGCCGCTGGTGCGTCGGCTGCGAGCGTCTCCGGAGTCGGGTTGTTTGGGAATGCAGCCCAAAGCGGGTGGTAAACTCCATCTAAGGCTAAATACTGGCACGAGTCCGATAGCGGACAAGTACCGTGAGGGAAAGTTGAAAAGAACTTTGAAGAGAGAGTTCAAGAGTACGTGAAACCGCCTAGAGGTAAACGGGTGGATCCGCAAAGTCGGCCCGCGGAATTCAGCTCGGAAGGCT-GCGCGCCCGC-GGCTGGGC-AGGAGATCGCAAGACTCTCCCGGC-CCGGGACGCGTGCCGGCCGTGTGCACTTTCCGCGGGCAGAGCGCCACGACCGGTTCTCGGGCGGTCAGAAGGCGGT-GGGGATGGTAGGCGTGCGC-CTCG-GCGCGCGCTGGTATAG-CCCCGCCTGTCCCGATCCG--CCTC--GGGGACCGAGGAGCCGCCGCC-GGCTG-GGGCCGCCCCGCCCTCCCGGGATGT-TCGACTGGCAGAGACTGGGCAACCGTGTCTGCCGACCGCTTCC-CTGGACGGA-CT-GGGGTGGGCCC-GCCG--GCACAGGGTCTGTGGCGAATCGGTCGGCCCTCC-CCCG-
>IM200910021_Myurella_affinis 
CCCCCAGTAACGGCGAGTGAAGCGGGACCAGCCCAGCACCGAATCCCCCAGCATGCCGC-TGGCGGGAGCTGTGGTGTATGGGACGCCACCTGTCGTCTGCACCGGTGACCGAAGTCCTCCTGATCGGGGCCTCTCCCAGAGCGGGTGTCAGGCCTTTACTGGCCGCTGGTGCGTCGGCTGCGAGCGTCTCCGGAGTCGGGTTGTTTGGGAATGCAGCCCAAAGCGGGTGGTAAACTCCATCTAAGGCTAAATACTGGCACGAGTCCGATAGCGGACAAGTACCGTGAGGGAAAGTTGAAAAGAACTTTGAAGAGAGAGTTCAAGAGTACGTGAAACCGCCTAGAGGTAAACGGGTGGATCCGCAAAGTCGGCCCGCGGAATTCAGCTCGGAAGGCT-GCGCGCCCGC-GGCTGGGC-AGGAGATCGCAAGACTCTCCCGGC-CCGGGACGCGCGCCGGCCGTGTGCACTTTCCGCGGGCAGAGCGCCACGACCGGTTCTCGGGCGGTCAGAAGGCGGC-GGGGATGGTAGGCGTGCGC-CTCG-GCGCGCGCTGGTATAG-CCCCGTCTGTCCCGATCCG--CCTC--GGGGACCGAGGAGCCGCCGCC-GGCTG-GGGCCGCCCCGCCCTCCCGGGATGT-TCGACTGGCAGAGACTGGGCGACCGTGTCTGCCGACCGCTTCC-TTGGACGGA-CT-GGGGTGGGCCC-GCCG--GCACAGGGTCTGTGGCGAATCGGTCGGCCCTCC-CCCGA
>IM200910022_Myurella_affinis 
CCCCCAGTAACGGCGAGTGAAGCGGGACCAGCCCAGCACCGAATCCCCCAGCATGCCGC-TGGCGGGAGCTGTGGTGTATGGGACGCCACCTGTCGTCCGCACCGGTGACCGAAGTCCTCCTGATCGGGGCCTCTCCCAGAGCGGGTGTCAGGCCTTTACTGGCCGCTGGTGCGTCGGCTGCGAGCGTCTCCGGAGTCGGGTTGTTTGGGAATGCAGCCCAAAGCGGGTGGTAAACTCCATCTAAGGCTAAATACTGGCACGAGTCCGATAGCGGACAAGTACCGTGAGGGAAAGTTGAAAAGAACTTTGAAGAGAGAGTTCAAGAGTACGTGAAACCGCCTAGAGGTAAACGGGTGGATCCGCAAAGTCGGCCCGCGGAATTCAGCTCGGAAGGCT-GCGCGCCCGC-GGCTGGGC-AGGAGATCGCAAGACTCTCCCGGC-CCGGGACGCGCGCCGGCCGTGTGCACTTTCCGCGGGCAGAGCGCCACGACCGGTTCTCGGGCGGTCAGAAGGCGGC-GGGGATGGTAGGCGTGCGC-CTCG-GCGCGCGCTGGTATAG-CCCCGTCTGTCCCGATCCG--CCTC--GGGGACCGAGGAGCCGCCGCC-GGCTG-GGGCCGCCCCGCCCTCCCGGGATGT-TCGACTGGCAGAGACTGGGCGACCGTGTCTGCCGACCGCTTCC-TTGGACGGA-CT-GGGGTGGGCCC-GCCG--GCACAGGGTCTGTGGCGAATCGGTCGGCCCTCC-CCCGA
>IM200910059_Myurella_affinis 
CCCCCAGTAACGGCGAGTGAAGCGGGACCAGCCCAGCACCGAATCCCCCAGCATGCCGC-TGGCGGGAGCTGTGGTGTATGGGACGCCACCTGTCGTCTGCACCGGTGACCGAAGTCCTCCTGATCGGGGCCTCTCCCAGAGCGGGTGTCAGGCCTTTACTGGCCGCTGGTGCGTCGGCTGCGAGCGTCTCCGGAGTCGGGTTGTTTGGGAATGCAGCCCAAAGCGGGTGGTAAACTCCATCTAAGGCTAAATACTGGCACGAGTCCGATAGCGGACAAGTACCGTGAGGGAAAGTTGAAAAGAACTTTGAAGAGAGAGTTCAAGAGTACGTGAAACCGCCTAGAGGTAAACGGGTGGATCCGCAAAGTCGGCCCGCGGAATTCAGCTCGGAAGGCT-GCGCGCCCGC-GGCTGGGC-AGGAGATCGCAAGACTCTCCCGGC-CCGGGACGCGCGCCGGCCGTGTGCACTTTCCGCGGGCAGAGCGCCACGACCGGTTCTCGGGCGGTCAGAAGGCGGC-GGGGATGGTAGGCGTGCGC-CTCG-GCGCGCGCTGGTATAG-CCCCGTCTGTCCCGATCCG--CCTC--GGGGACCGAGGAGCCGCCGCC-GGCTG-GGGCCGCCCCGCCCTCCCGGGATGT-TCGACTGGCAGAGACTGGGCGACCGTGTCTGCCGACCGCTTCC-TTGGACGGA-CT-GGGGTGGGCCC-GCCG--GCACAGGGTCTGTGGCGAATCGGTCGGCCCTCCACCCGA
>IM200910060_Myurella_affinis 
CCCCCAGTAACGGCGAGTGAAGCGGGACCAGCCCAGCACCGAATCCCCCAGCATGCCGC-TGGCGGGAGCTGTGGTGTATGGGACGCCACCTGTCGTCCGCACCGGTGACCGAAGTCCTCCTGATCGGGGCCTCTCCCAGAGCGGGTGTCAGGCCTTTACTGGCCGCTGGTGCGTCGGCTGCGAGCGTCTCCGGAGTCGGGTTGTTTGGGAATGCAGCCCAAAGCGGGTGGTAAACTCCATCTAAGGCTAAATACTGGCACGAGTCCGATAGCGGACAAGTACCGTGAGGGAAAGTTGAAAAGAACTTTGAAGAGAGAGTTCAAGAGTACGTGAAACCGCCTAGAGGTAAACGGGTGGATCCGCAAAGTCGGCCCGCGGAATTCAGCTCGGAAGGCT-GCGCGCCCGC-GGCTGGGC-AGGAGATCGCAAGACTCTCCCGGC-CCGGGACGCGCGCCGGCCGTGTGCACTTTCCGCGGGCAGAGCGCCACGACCGGTTCTCGGGCGGTCAGAAGGCGGC-GGGGATGGTAGGCGTGCGC-CTCG-GCGCGCGCTGGTATAG-CCCCGCCTGTCCCGATCCG--CCTC--GGGGACCGAGGAGCCGCCGCC-GGCTG-GGGCCGCCCCGCCCTCCCGGGATGT-TCGACTGGCAGAGACTGGGCGACCGTGTCTGCCGACCGCTTCC-TTGGACGGA-CT-GGGGTGGGCCC-GCCG--GCACAGGGTCTGTGGCGAATCGGTCGGCCCTCC-CCCGA
>IM200910061_Myurella_affinis 
CCCCCAGTAACGGCGAGTGAAGCGGGACCAGCCCAGCACCGAATCCCCCAGCATGCCGC-TGGCGGGAGCTGTGGTGTATGGGACGCCACCTGTCGTCTGCACCGGTGACCGAAGTCCTCCTGATCGGGGCCTCTCCCAGAGCGGGTGTCAGGCCTTTACTGGCCGCTGGTGCGTCGGCTGCGAGCGTCTCCGGAGTCGGGTTGTTTGGGAATGCAGCCCAAAGCGGGTGGTAAACTCCATCTAAGGCTAAATACTGGCACGAGTCCGATAGCGGACAAGTACCGTGAGGGAAAGTTGAAAAGAACTTTGAAGAGAGAGTTCAAGAGTACGTGAAACCGCCTAGAGGTAAACGGGTGGATCCGCAAAGTCGGCCCGCGGAATTCAGCTCGGAAGGCT-GCGCGCCCGC-GGCTGGGC-AGGAGATCGCAAGACTCTCCCGGC-CCGGGACGCGCGCCGGCCGTGTGCACTTTCCGCGGGCAGAGCGCCACGACCGGTTCTCGGGCGGTCAGAAGGCGGC-GGGGATGGTAGGCGTGCGC-CTCG-GCGCGCGCTGGTATAG-CCCCGCCTGTCCCGATCCG--CCTC--GGGGACCGAGGAGCCGCCGCC-GGCTG-GGGCCGCCCCGCCCTCCCGGGATGT-TCGACTGGCAGAGACTGGGCGACCGTGTCTGCCGACCGCTTCC-TTGGACGGA-CT-GGGGTGGGCCC-GCCG--GCACAGGGTCTGTGGCGAATCGGTCGGCCCTCC-CCCGA
>IM200910062_Myurella_affinis 
CCCCCAGTAACGGCGAGTGAAGCGGGACCAGCCCAGCACCGAATCCCCCAGCATGCCGC-TGGCGGGAGCTGTGGTGTATGGGACGCCACCTGTCGTCTGCACCGGTGACCGAAGTCCTCCTGATCGGGGCCTCTCCCAGAGCGGGTGTCAGGCCTTTACTGGCCGCTGGTGCGTCGGCTGCGAGCGTCTCCGGAGTCGGGTTGTTTGGGAATGCAGCCCAAAGCGGGTGGTAAACTCCATCTAAGGCTAAATACTGGCACGAGTCCGATAGCGGACAAGTACCGTGAGGGAAAGTTGAAAAGAACTTTGAAGAGAGAGTTCAAGAGTACGTGAAACCGCCTAGAGGTAAACGGGTGGATCCGCAAAGTCGGCCCGCGGAATTCAGCTCGGAAGGCT-GCGCGCCCGC-GGCTGGGC-AGGAGATCGCAAGACTCTCCCGGC-CCGGGACGCGCGCCGGCCGTGTGCACTTTCCGCGGGCAGAGCGCCACGACCGGTTCTCGGGCGGTCAGAAGGCGGC-GGGGATGGTAGGCGTGCGC-CTCG-GCGCGCGCTGGTATAG-CCCCGTCTGTCCCGATCCG--CCTC--GGGGACCGAGGAGCCGCCGCC-GGCTG-GGGCCGCCCCGCCCTCCCGGGATGT-TCGACTGGCAGAGACTGGGCGACCGTGTCTGCCGACCGCTTCC-TTGGACGGA-CT-GGGGTGGGCCC-GCCG--GCACAGGGTCTGTGGCGAATCGGTCGGCCCTCCACCCGA
>IM200910063_Myurella_affinis 
CCCCCAGTAACGGCGAGTGAAGCGGGACCAGCCCAGCACCGAATCCCCCAGCATGCCGC-TGGCGGGAGCTGTGGTGTATGGGACGCCACCTGTCGTCTGCACCGGTGACCGAAGTCCTCCTGATCGGGGCCTCTCCCAGAGCGGGTGTCAGGCCTTTACTGGCCGCTGGTGCGTCGGCTGCGAGCGTCTCCGGAGTCGGGTTGTTTGGGAATGCAGCCCAAAGCGGGTGGTAAACTCCATCTAAGGCTAAATACTGGCACGAGTCCGATAGCGGACAAGTACCGTGAGGGAAAGTTGAAAAGAACTTTGAAGAGAGAGTTCAAGAGTACGTGAAACCGCCTAGAGGTAAACGGGTGGATCCGCAAAGTCGGCCCGCGGAATTCAGCTCGGAAGGCT-GCGCGCCCGC-GGCTGGGC-AGGAGATCGCAAGACTCTCCCGGC-CCGGGACGCGCGCCGGCCGTGTGCACTTTCCGCGGGCAGAGCGCCACGACCGGTTCTCGGGCGGTCAGAAGGCGGC-GGGGATGGTAGGCGTGCGC-CTCG-GCGCGCGCTGGTATAG-CCCCGCCTGTCCCGATCCG--CCTC--GGGGACCGAGGAGCCGCCGCC-GGCTG-GGGCCGCCCCGCCCTCCCGGGATGT-TCGACTGGCAGAGACTGGGCGACCGTGTCTGCCGACCGCTTCC-TTGGACGGA-CT-GGGGTGGGCCC-GCCG--GCACAGGGTCTGTGGCGAATCGGTCGGCCCTCCACCCGA
>IM200910064_Myurella_affinis 
CCCCCAGTAACGGCGAGTGAAGCGGGACCAGCCCAGCACCGAATCCCCCAGCATGCCGC-TGGCGGGAGCTGTGGTGTATGGGACGCCACCTGTCGTCCGCACCGGTGACCGAAGTCCTCCTGATCGGGGCCTCTCCCAGAGCGGGTGTCAGGCCTTTACTGGCCGCTGGTGCGTCGGCTGCGAGCGTCTCCGGAGTCGGGTTGTTTGGGAATGCAGCCCAAAGCGGGTGGTAAACTCCATCTAAGGCTAAATACTGGCACGAGTCCGATAGCGGACAAGTACCGTGAGGGAAAGTTGAAAAGAACTTTGAAGAGAGAGTTCAAGAGTACGTGAAACCGCCTAGAGGTAAACGGGTGGATCCGCAAAGTCGGCCCGCGGAATTCAGCTCGGAAGGCT-GCGCGCCCGC-GGCTGGGC-AGGAGATCGCAAGACTCTCCCGGC-CCGGGACGCGCGCCGGCCGTGTGCACTTTCCGCGGGCAGAGCGCCACGACCGGTTCTCGGGCGGTCAGAAGGCGGC-GGGGATGGTAGGCGTGCGC-CTCG-GCGCGCGCTGGTATAG-CCCCGCCTGTCCCGATCCG--CCTC--GGGGACCGAGGAGCCGCCGCC-GGCTG-GGGCCGCCCCGCCCTCCCGGGATGT-TCGACTGGCAGAGACTGGGCGACCGTGTCTGCCGACCGCTTCC-TTGGACGGA-CT-GGGGTGGGCCC-GCCG--GCACAGGGTCTGTGGCGAATCGGTCGGCCCTCCACCCGA
>IM200910065_Myurella_affinis 
CCCCCAGTAACGGCGAGTGAAGCGGGACCAGCCCAGCACCGAATCCCCCAGCATGCCGC-TGGCGGGAGCTGTGGTGTATGGGACGCCACCTGTCGTCTGCACCGGTGACCGAAGTCCTCCTGATCGGGGCCTCTCCCAGAGCGGGTGTCAGGCCTTTACTGGCCGCTGGTGCGTCGGCTGCGAGCGTCTCCGGAGTCGGGTTGTTTGGGAATGCAGCCCAAAGCGGGTGGTAAACTCCATCTAAGGCTAAATACTGGCACGAGTCCGATAGCGGACAAGTACCGTGAGGGAAAGTTGAAAAGAACTTTGAAGAGAGAGTTCAAGAGTACGTGAAACCGCCTAGAGGTAAACGGGTGGATCCGCAAAGTCGGCCCGCGGAATTCAGCTCGGAAGGCT-GCGCGCCCGC-GGCTGGGC-AGGAGATCGCAAGACTCTCCCGGC-CCGGGACGCGCGCCGGCCGTGTGCACTTTCCGCGGGCAGAGCGCCACGACCGGTTCTCGGGCGGTCAGAAGGCGGC-GGGGATGGTAGGCGTGCGC-CTCG-GCGCGCGCTGGTATAG-CCCCGTCTGTCCCGATCCG--CCTC--GGGGACCGAGGAGCCGCCGCC-GGCTG-GGGCCGCCCCGCCCTCCCGGGATGT-TCGACTGGCAGAGACTGGGCGACCGTGTCTGCCGACCGCTTCC-TTGGACGGA-CT-GGGGTGGGCCC-GCCG--GCACAGGGTCTGTGGCGAATCGGTCGGCCCTCCACCCGA
>IM200910066_Myurella_affinis 
CCCCCAGTAACGGCGAGTGAAGCGGGACCAGCCCAGCACCGAATCCCCCAGCATGCCGC-TGGCGGGAGCTGTGGTGTATGGGACGCCACCTGTCGTCTGCACCGGTGACCGAAGTCCTCCTGATCGGGGCCTCTCCCAGAGCGGGTGTCAGGCCTTTACTGGCCGCTGGTGCGTCGGCTGCGAGCGTCTCCGGAGTCGGGTTGTTTGGGAATGCAGCCCAAAGCGGGTGGTAAACTCCATCTAAGGCTAAATACTGGCACGAGTCCGATAGCGGACAAGTACCGTGAGGGAAAGTTGAAAAGAACTTTGAAGAGAGAGTTCAAGAGTACGTGAAACCGCCTAGAGGTAAACGGGTGGATCCGCAAAGTCGGCCCGCGGAATTCAGCTCGGAAGGCT-GCGCGCCCGC-GGCTGGGC-AGGAGATCGCAAGACTCTCCCGGC-CCGGGACGCGCGCCGGCCGTGTGCACTTTCCGCGGGCAGAGCGCCACGACCGGTTCTCGGGCGGTCAGAAGGCGGC-GGGGATGGTAGGCGTGCGC-CTCG-GCGCGCGCTGGTATAG-CCCCGTCTGTCCCGATCCG--CCTC--GGGGACCGAGGAGCCGCCGCC-GGCTG-GGGCCGCCCCGCCCTCCCGGGATGT-TCGACTGGCAGAGACTGGGCGACCGTGTCTGCCGACCGCTTCC-TTGGACGGA-CT-GGGGTGGGCCC-GCCG--GCACAGGGTCTGTGGCGAATCGGTCGGCCCTCCACCCGA
>IM200910067_Myurella_affinis 
CCCCCAGTAACGGCGAGTGAAGCGGGACCAGCCCAGCACCGAATCCCCCAGCATGCCGC-TGGCGGGAGCTGTGGTGTATGGGACGCCACCTGTCGTCTGCACCGGTGACCGAAGTCCTCCTGATCGGGGCCTCTCCCAGAGCGGGTGTCAGGCCTTTACTGGCCGCTGGTGCGTCGGCTGCGAGCGTCTCCGGAGTCGGGTTGTTTGGGAATGCAGCCCAAAGCGGGTGGTAAACTCCATCTAAGGCTAAATACTGGCACGAGTCCGATAGCGGACAAGTACCGTGAGGGAAAGTTGAAAAGAACTTTGAAGAGAGAGTTCAAGAGTACGTGAAACCGCCTAGAGGTAAACGGGTGGATCCGCAAAGTCGGCCCGCGGAATTCAGCTCGGAAGGCT-GCGCGCCCGC-GGCTGGGC-AGGAGATCGCAAGACTCTCCCGGC-CCGGGACGCGCGCCGGCCGTGTGCACTTTCCGCGGGCAGAGCGCCACGACCGGTTCTCGGGCGGTCAGAAGGCGGC-GGGGATGGTAGGCGTGCGC-CTCG-GCGCGCGCTGGTATAG-CCCCGCCTGTCCCGATCCG--CCTC--GGGGACCGAGGAGCCGCCGCC-GGCTG-GGGCCGCCCCGCCCTCCCGGGATGT-TCGACTGGCAGAGACTGGGCGACCGTGTCTGCCGACCGCTTCC-TTGGACGGA-CT-GGGGTGGGCCC-GCCG--GCACAGGGTCTGTGGCGAATCGGTCGGCCCTCCACCCGA
>IM200910068_Cinguloterebra_anilis 
CCCCCAGTAACGGCGAGTGAAGCGGGACCAGCCCAGCACCGAATCCCCCAGCATGCCGC-TGGCGGGAACTGTGGTGTATGGGACGCCACCTGTCGTCTGCACCGGTGACCGAAGTCCTCCTGATCGGGGCCTCTCCCAGAGCGGGTGTCAGGCCTTTACTGGCCGCTGGTGCGTCGGCTGCGAGCGTCTCCGGAGTCGGGTTGTTTGGGAATGCAGCCCAAAGCGGGTGGTAAACTCCATCTAAGGCTAAATACTGGCACGAGTCCGATAGCGGACAAGTACCGTGAGGGAAAGTTGAAAAGAACTTTGAAGAGAGAGTTCAACAGTACGTGAAACCGCCTAGAGGTAAACGGGTGGATCCGCAAAGTCGGCCCGCGGAATTCAGCTCGGAAGGCTTGCGCGCCCGT-CGCCGGTC-CGGAGATCGCAAGACTCCCCCGGC-GCGGGACGCGTGTCGGCCGTGTGCACTTTCCGCGGGCAGAGCGCCACGACCGGTTCTCGGGCGGTCAGAAGGCGGC-GGGGATGGTAGGCGTGCGC-CTCG-GCGCGCGCTGGTATAG-CCCTGCCTGTCCCGATCCG--CCT---GGGGACCGAGGAGCCGCCGCC-GGCTG-GGGCCGCCCCGCCCTCCTGGGATGT-CCGACTGGCAGAGACTGGGCAACCGTGTCTGCTGACCGCTTCC-CTGGACGGA-CT-GGGGTGGGCCC-GCCG--GCACAGGGTCTGTGGCGAATCGGTCGGCCCTCCACCCGA
>IM200910070_Cinguloterebra_anilis 
CCCCCAGTAACGGCGAGTGAAGCGGGACCAGCCCAGCACCGAATCCCCCAGCATGCCGC-TGGCGGGAACTGTGGTGTATGGGACGCCACCTGTCGTCTGCACCGGTGACCGAAGTCCTCCTGATCGGGGCCTCTCCCAGAGCGGGTGTCAGGCCTTTACTGGCCGCTGGTGCGTCGGCTGCGAGCGTCTCCGGAGTCGGGTTGTTTGGGAATGCAGCCCAAAGCGGGTGGTAAACTCCATCTAAGGCTAAATACTGGCACGAGTCCGATAGCGGACAAGTACCGTGAGGGAAAGTTGAAAAGAACTTTGAAGAGAGAGTTCAACAGTACGTGAAACCGCCTAGAGGTAAACGGGTGGATCCGCAAAGTCGGCCCGCGGAATTCAGCTCGGAAGGCTTGCGCGCCCGT-CGCCGGTC-CGGAGATCGCAAGACTCCCCCGGC-GCGGGACGCGTGTCGGCCGTGTGCACTTTCCGCGGGCAGAGCGCCACGACCGGTTCTCGGGCGGTCAGAAGGCGGC-AGGGATGGTAGGCGTGCGC-CTCG-GCGCGCGCTGGTATAG-CCCTGCCTGTCCCGATCCG--CCT---GGGGACCGAGGAGCCGCCGCC-GGCTG-GGGCCGCCCCGCCCTCCTGGGATGT-CCGACTGGCAGAGACTGGGCAACCGTGTCTGCTGACCGCTTCC-CTGGACGGA-CT-GGGGTGGGCCC-GCCG--GCACAGGGTCTGTGGCGAATCGGTCGGCCCTCCACCCGA
>IM200910072_Cinguloterebra_anilis 
CCCCCAGTAACGGCGAGTGAAGCGGGACCAGCCCAGCACCGAATCCCCCAGCATGCCGC-TGGCGGGAACTGTGGTGTATGGGACGCCACCTGTCGTCTGCACCGGTGACCGAAGTCCTCCTGATCGGGGCCTCTCCCAGAGCGGGTGTCAGGCCTTTACTGGCCGCTGGTGCGTCGGCTGCGAGCGTCTCCGGAGTCGGGTTGTTTGGGAATGCAGCCCAAAGCGGGTGGTAAACTCCATCTAAGGCTAAATACTGGCACGAGTCCGATAGCGGACAAGTACCGTGAGGGAAAGTTGAAAAGAACTTTGAAGAGAGAGTTCAACAGTACGTGAAACCGCCTAGAGGTAAACGGGTGGATCCGCAAAGTCGGCCCGCGGAATTCAGCTCGGAAGGCTTGCGCGCCCGT-CGCCGGTC-CGGAGATCGCAAGACTCCCCCGGC-GCGGGACGCGTGTCGGCCGTGTGCACTTTCCGCGGGCAGAGCGCCACGACCGGTTCTCGGGCGGTCAGAAGGCGGC-GGGGATGGTAGGCGTGCGC-CTCG-GCGCGCGCTGGTATAG-CCCTGCCTGTCCCGATCCG--CCT---GGGGACCGAGGAGCCGCCGCC-GGCTG-GGGCCGCCCCGCCCTCCTGGGATGT-CCGACTGGCAGAGACTGGGCAACCGTGTCTGCTGACCGCTTCC-CTGGACGGA-CT-GGGGTGGGCCC-GCCG--GCACAGGGTCTGTGGCGAATCGGTCGGCCCTCCACCCGA
>IM200910076_Cinguloterebra_fenestrata 
CCCCCAGTAACGGCGAGTGAAGCGGGACCAGCCCAGCACCGAATCCCCCAGCATGCCGC-TGGCGGGAACTGTGGTGTATGGGACGCCACCTGTCGTCTGCACCGGTGACCGAAGTCCTCCTGATCGGGGCCTCTCCCAGAGCGGGTGTCAGGCCTTTACTGGCCGCTGGTGCGTCGGCTGCGAGCGTCTCCGGAGTCGGGTTGTTTGGGAATGCAGCCCAAAGCGGGTGGTAAACTCCATCTAAGGCTAAATACTGGCACGAGTCCGATAGCGGACAAGTACCGTGAGGGAAAGTTGAAAAGAACTTTGAAGAGAGAGTTCAACAGTACGTGAAACCGCCTAGAGGTAAACGGGTGGATCCGCAAAGTCGGCCCGCGGAATTCAGCTCGGAAGGCTTGCGCGCCTGC-CGCCGGTC-CGGAGATCGCAAGACTCTCCCGGCAGCGGGACGCGTGCCGGCCGTGTGCACTTTCCGCGGGCAGAGCGCCACGACCGGTTCCCGGGCGGTCAGAAGGCGGCGTGGGATGGTAGGCGTGCGC-CTCG-GCGCGCGCTGGTATAG-CCCCGCCTGTCCCGATCCG--CCT---GGGGACCGAGGAGCCGCCGCC-GGCTG-GGGCCGCCCCGCCCTCCCGGGATGT-CCGACTGGCAGAGACTGGGCAACCGTGTCTGCCGACCGCTTCC-CTGGACGGA-CT-GGGGTGGGCCC-GCCG--GCACAGGGTCTGTGGCGAATCGGTCGGCCCTCC-CCCGA
>IM200910077_Cinguloterebra_fenestrata 
CCCCCAGTAACGGCGAGTGAAGCGGGACCAGCCCAGCACCGAATCCCCCAGCATGCCGC-TGGCGGGAACTGTGGTGTATGGGACGCCACCTGTCGTCTGCACCGGTGACCGAAGTCCTCCTGATCGGGGCCTCTCCCAGAGCGGGTGTCAGGCCTTTACTGGCCGCTGGTGCGTCGGCTGCGAGCGTCTCCGGAGTCGGGTTGTTTGGGAATGCAGCCCAAAGCGGGTGGTAAACTCCATCTAAGGCTAAATACTGGCACGAGTCCGATAGCGGACAAGTACCGTGAGGGAAAGTTGAAAAGAACTTTGAAGAGAGAGTTCAACAGTACGTGAAACCGCCTAGAGGTAAACGGGTGGATCCGCAAAGTCGGCCCGCGGAATTCAGCTCGGAAGGCTTGCGCGCCTGC-CGCCGGTC-CGGAGATCGCAAGACTCTCCCGGCAGCGGGACGCGTGCCGGCCGTGTGCACTTTCCGCGGGCAGAGCGCCACGACCGGTTCCCGGGCGGTCAGAAGGCGGCGTGGGATGGTAGGCGTGCGC-CTCG-GCGCGCGCTGGTATAG-CCCCGCCTGTCCCGATCCG--CCT---GGGGACCGAGGAGCCGCCGCC-GGCTG-GGGCCGCCCCGCCCTCCCGGGATGT-CCGACTGGCAGAGACTGGGCAACCGTGTCTGCCGACCGCTTCC-CTGGACGGA-CT-GGGGTGGGCCC-GCCG--GCACAGGGTCTGTGGCGAATCGGTCGGCCCTCC-CCCGA
>IM200910084_Cinguloterebra_triseriata 
CCCCCAGTAACGGCGAGTGAAGCGGGACCAGCCCAGCACCGAATCCCCCAGCATGCCGC-TGGCGGGAACTGTGGTGTATGGGACGCCACCTGTCGTCTGCACCGGTGACCGAAGTCCTCCTGATCGGGGCCTCTCCCAGAGCGGGTGTCAGGCCTTTACTGGCCGCTGGTGCGTCGGCTGCGAGCGTCTCCGGAGTCGGGTTGTTTGGGAATGCAGCCCAAAGTGGGTGGTAAACTCCATCTAAGGCTAAATACTGGCACGAGTCCGATAGCGGACAAGTACCGTGAGGGAAAGTTGAAAAGAACTTTGAAGAGAGAGTTCAACAGTACGTGAAACCGCCTAGAGGTAAACGGGTGGATCCGCAAAGTCGGCCCGCGGAATTCAGCTCGGAAGGCTCGCGCGCCCGCAGCCCGGGT-CGGAGATCGCAAGACTCTCCCGGC-GCGGGACGCGTGCCGGCCGTGTGCACTTTCCGCGGGCAGAGCGCCACGACCGGTTTCCGGGCGGTCAGAAGGCGGC-GGGGATGGTAGGCGCGCGC-TTCG-GCGTGCGCTGGTATAG-CCCCGTCTGTCCCGATCCG--CCT---GGGGACCGAGGAGCCGCCGCC-GGCTG-GGGCCGCCCCGCCCTCCCGGGATGT-TCGACTGGCAGAGACTGGGCGACCGTGTCTGCCGACCGCTTCC-TGGGACGGA-CC-GGGGTGGGCCC-GCCG--GCACAGGGTCTGTGGCGAATCGGTCGGCCCTCCACCCGA
>IM200910085_Terebra_succincta 
CCCCCAGTAACGGCGAGTGAAGCGGGACCAGCCCAGCACCGAATCCCCCAGCATGCCGC-TGGCGGGAGCTGTGGTGTATGGGACGCCACCTGTCGTCTGCACCGGTGACCGAAGTCCTCCTGATCGGGGCCTCTCCCACAGTGGGTGTCAGGCCTTTACTGGCCGCTGGTGCGTCGGCTGCGAGCGTCTCCGGAGTCGGGTTGTTTGGGAATGCAGCCCAAAGCGGGTGGTAAACTCCATCTAAGGCTAAATACTGGCACGAGTCCGATAGCGGACAAGTACCGTGAGGGAAAGTTGAAAAGAACTTTGAAGAGAGAGTTCAAGAGTACGTGAAACCGCCTAGAGGTAAACGGGTGGATCCGCAAAGTCGGCCCGCGGAATTCAGCTCGGAAGGCT-GCGCGCCCGT-GTCCGGGC-AGGAGATCGCAAGACTCTCCCGGC-GCGGGACGCGTGTCGGCCGTGTGCACTTTCCGCGGGCAGAGCGCCACGACCGGTTCTCGGGCGGTCAGAAGGCGGC-GGGGATGGTAGGCGTGCGC-CTCG-GCGCGCGCTGGTACAG-CCCCGCCTGTCCCGATCCG--CCTC--GGGGACCGAGGAGCCGCCGCC-GGCTG-GGGCCGCCTCGCCCTCCCGGGATGT-TCGACTGGCAGAGACTGGGCAACCGTGTCTGCCGACCGCTTCC-TTGGACGGA-CT-GGGGTGGGCCC-GCCG--GCACAGGGTCTGTGGCGAATCGGTCGGCCCTCCACCCGA
>IM200910088_Terebra_textilis 
CCCCCAGTAACGGCGAGTGAAGCGGGACCAGCCCAGCACCGAATCCCCCAGCATGCCGC-TGGCGGGAGCTGTGGTGTATGGGACGCCACCTGTCGTCTGCACCGGTGACCGAAGTCCTCCTGATCGGGGCCTCTCCCAGAGCGGGTGTCAGGCCTTTACTGGCCGCTGGTGCGTCGGCTGCGAGCGTCTCCGGAGTCGGGTTGTTTGGGAATGCAGCCCAAAGCGGGTGGTAAACTCCATCTAAGGCTAAATACTGGCACGAGTCCGATAGCGGACAAGTACCGTGAGGGAAAGTTGAAAAGAACTTTGAAGAGAGAGTTCAAGAGTACGTGAAACCGCCTAGAGGTAAACGGGTGGATCCGCAAAGTCGGCCCGCGGAATTCAGCTCGGAAGGCT-GCGCGCCCGC-GTCCGGGC-AGGAGATCGCAAGACTCTCCCGGC-GTGGGACGCGTGTCGGCCGTGTGCACTTTCCGCGGGCAGAGCGCCACGACCGGTTCTCGGGCGGTCAGAAGGCGGC-GGGGATGGTAGGCGTGCGC-CTCG-GCGCGCGCTGGTATAG-CCCCGTCTGTCCCGATCCG--CCTC--GGGGACCGAGGAGCCGCCGCC-GGCTG-GGGCCGCCCCGCCCTCCCGGGATGT-TCGACTGGCAGAGACTGGGCAACCGTGTCTGCCGACCGCTTCC-TTGGACGGA-CT-GGGGTGGGCCC-GCCG--GCACAGGGTCAGTGGCGAATCGGTCGGCCCTCCACCCGA
>IM200910089_Terebra_textilis 
CCCCCAGTAACGGCGAGTGAAGCGGGACCAGCCCAGCACCGAATCCCCCAGCATGCCGC-TGGCGGGAGCTGTGGTGTATGGGACGCCACCTGTCGTCTGCACCGGTGACCGAAGTCCTCCTGATCGGGGCCTCTCCCAGAGCGGGTGTCAGGCCTTTACTGGCCGCTGGTGCGTCGGCTGCGAGCGTCTCCGGAGTCGGGTTGTTTGGGAATGCAGCCCAAAGCGGGTGGTAAACTCCATCTAAGGCTAAATACTGGCACGAGTCCGATAGCGGACAAGTACCGTGAGGGAAAGTTGAAAAGAACTTTGAAGAGAGAGTTCAAGAGTACGTGAAACCGCCTAGAGGTAAACGGGTGGATCCGCAAAGTCGGCCCGCGGAATTCAGCTCGGAAGGCT-GCGCGCCCGC-GTCCGGGC-AGGAGATCGCAAGACTCTCCCGGC-GTGGGACGCGTGTCGGCCGTGTGCACTTTCCGCGGGCAGAGCGCCACGACCGGTTCTCGGGCGGTCAGAAGGCGGC-GGGGATGGTAGGCGTGCGC-CTCG-GCGCGCGCTGGTATAG-CCCCGTCTGTCCCGATCCG--CCTC--GGGGACCGAGGAGCCGCCGCC-GGCTG-GGGCCGCCCCGCCCTCCCGGGATGT-TCGACTGGCAGAGACTGGGCAACCGTGTCTGCCGACCGCTTCC-TTGGACGGA-CT-GGGGTGGGCCC-GCCG--GCACAGGGTCAGTGGCGAATCGGTCGGCCCTCCACCCGA
>IM200910090_Myurella_sp 
TCCCCAGTAACGGCGAGTGAAGCGGGACCAGCCCAGCACCGAATCCCCCAGCATGCCGC-TGGCGGGAGCTGTGGTGTATGGGACGCCACCTGTCGTCTGCACCGGTGACCGAAGTCCTCCTGATCGGGGCCTCTCCCAGAGCGGGTGTCAGGCCTTTACTGGCCGCTGGTGCGTCGGCTGCGAGCGTCTCCGGAGTCGGGTTGTTTGGGAATGCAGCCCAAAGCGGGTGGTAAACTCCATCTAAGGCTAAATACTGGCACGAGTCCGATAGCGGACAAGTACCGTGAGGGAAAGTTGAAAAGAACTTTGAAGAGAGAGTTCAAGAGTACGTGAAACCGCCTAGAGGTAAACGGGTGGATCCGCAAAGTCGGCCCGCGGAATTCAGCTCGGAAGGCT-GCGCGCCCGC-GGCTGGGC-AGGAGATCGCAAGACTCTCCTGGC-CCGGGACGCGTGCCGGCCGTGTGCACTTTCCGCGGGCAGAGCGCCACGACCGGTTCTCGGGCGGTCAGAAGGCGGC-GGGGATGGTAGGCGTGCGC-CTCG-GCGCGCGCTGGTACAG-CCCCGCCTGTCCCGATCCG--CCTC--GGGGACCGAGGAGCCGCCGCC-GGCTG-GGGCCGCCCCGCCCTCCTGGGATGT-TCGACTGGCAGAGACTGGGCAACCGTGTCTGCTGACCGCTTCC-CTGGACGGA-CT-GGGGTGGGCCC-GCCG--GCACAGGGTCTGTGGCGAATCGGTCGGCCCTCCACCCGA
>IM200910091_Myurella_sp 
TCCCCAGTAACGGCGAGTGAAGCGGGACCAGCCCAGCACCGAATCCCCCAGCATGCCGC-TGGCGGGAGCTGTGGTGTATGGGACGCCACCTGTCGTCTGCACCGGTGACCGAAGTCCTCCTGATCGGGGCCTCTCCCAGAGCGGGTGTCAGGCCTTTACTGGCCGCTGGTGCGTCGGCTGCGAGCGTCTCCGGAGTCGGGTTGTTTGGGAATGCAGCCCAAAGCGGGTGGTAAACTCCATCTAAGGCTAAATACTGGCACGAGTCCGATAGCGGACAAGTACCGTGAGGGAAAGTTGAAAAGAACTTTGAAGAGAGAGTTCAAGAGTACGTGAAACCGCCTAGAGGTAAACGGGTGGATCCGCAAAGTCGGCCCGCGGAATTCAGCTCGGAAGGCT-GCGCGCCCGC-GGCTGGGC-AGGAGATCGCAAGACTCTCCTGGC-CCGGGACGCGTGCCGGCCGTGTGCACTTTCCGCGGGCAGAGCGCCACGACCGGTTCTCGGGCGGTCAGAAGGCGGC-GGGGATGGTAGGCGTGCGC-CTCG-GCGCGCGCTGGTACAG-CCCCGCCTGTCCCGATCCG--CCTC--GGGGACCGAGGAGCCGCCGCC-GGCTG-GGGCCGCCCCGCCCTCCTGGGATGT-TCGACTGGCAGAGACTGGGCAACCGTGTCTGCTGACCGCTTCC-CTGGACGGA-CT-GGGGTGGGCCC-GCCG--GCACAGGGTCTGTGGCGAATCGGTCGGCCCTCCACCCGA
>IM200910092_Myurella_sp 
TCCCCAGTAACGGCGAGTGAAGCGGGACCAGCCCAGCACCGAATCCCCCAGCATGCCGC-TGGCGGGAGCTGTGGTGTATGGGACGCCACCTGTCGTCTGCACCGGTGACCGAAGTCCTCCTGATCGGGGCCTCTCCCAGAGCGGGTGTCAGGCCTTTACTGGCCGCTGGTGCGTCGGCTGCGAGCGTCTCCGGAGTCGGGTTGTTTGGGAATGCAGCCCAAAGCGGGTGGTAAACTCCATCTAAGGCTAAATACTGGCACGAGTCCGATAGCGGACAAGTACCGTGAGGGAAAGTTGAAAAGAACTTTGAAGAGAGAGTTCAAGAGTACGTGAAACCGCCTAGAGGTAAACGGGTGGATCCGCAAAGTCGGCCCGCGGAATTCAGCTCGGAAGGCT-GCGCGCCCGC-GGCTGGGC-AGGAGATCGCAAGACTCTCCTGGC-CCGGGACGCGTGCCGGCCGTGTGCACTTTCCGCGGGCAGAGCGCCACGACCGGTTCTCGGGCGGTCAGAAGGCGGC-GGGGATGGTAGGCGTGCGC-CTCG-GCGCGCGCTGGTACAG-CCCCGCCTGTCCCGATCCG--CCTC--GGGGACCGAGGAGCCGCCGCC-GGCTG-GGGCCGCCCCGCCCTCCTGGGATGT-TCGACTGGCAGAGACTGGGCAACCGTGTCTGCTGACCGCTTCC-CTGGACGGA-CT-GGGGTGGGCCC-GCCG--GCACAGGGTCTGTGGCGAATCGGTCGGCCCTCCACCCGA
>IM200910093_Terebra_textilis 
CCCCCAGTAACGGCGAGTGAAGCGGGACCAGCCCAGCACCGAATCCCCCAGCATGCCGC-TGGCGGGAGCTGTGGTGTATGGGACGCCACCTGTCGTCTGCACCGGTGACCGAAGTCCTCCTGATCGGGGCCTCTCCCAGAGCGGGTGTCAGGCCTTTACTGGCCGCTGGTGCGTCGGCTGCGAGCGTCTCCGGAGTCGGGTTGTTTGGGAATGCAGCCCAAAGCGGGTGGTAAACTCCATCTAAGGCTAAATACTGGCACGAGTCCGATAGCGGACAAGTACCGTGAGGGAAAGTTGAAAAGAACTTTGAAGAGAGAGTTCAAGAGTACGTGAAACCGCCTAGAGGTAAACGGGTGGATCCGCAAAGTCGGCCCGCGGAATTCAGCTCGGAAGGCT-GCGCGCCCGC-GTCCGGGC-AGGAGATCGCAAGACTCTCCCGGC-GTGGGACGCGTGTCGGCCGTGTGCACTTTCCGCGGGCAGAGCGCCACGACCGGTTCTCGGGCGGTCAGAAGGCGGC-GGGGATGGTAGGCGTGCGC-CTCG-GCGCGCGCTGGTATAG-CCCCGTCTGTCCCGATCCG--CCTC--GGGGACCGAGGAGCCGCCGCC-GGCTG-GGGCCGCCCCGCCCTCCCGGGATGT-TCGACTGGCAGAGACTGGGCAACCGTGTCTGCCGACCGCTTCC-TTGGACGGA-CT-GGGGTGGGCCC-GCCG--GCACAGGGTCAGTGGCGAATCGGTCGGCCCTCCACCCGA
>IM200910094_Myurella_sp 
TCCCCAGTAACGGCGAGTGAAGCGGGACCAGCCCAGCACCGAATCCCCCAGCATGCCGC-TGGCGGGAGCTGTGGTGTATGGGACGCCACCTGTCGTCTGCACCGGTGACCGAAGTCCTCCTGATCGGGGCCTCTCCCAGAGCGGGTGTCAGGCCTTTACTGGCCGCTGGTGCGTCGGCTGCGAGCGTCTCCGGAGTCGGGTTGTTTGGGAATGCAGCCCAAAGCGGGTGGTAAACTCCATCTAAGGCTAAATACTGGCACGAGTCCGATAGCGGACAAGTACCGTGAGGGAAAGTTGAAAAGAACTTTGAAGAGAGAGTTCAAGAGTACGTGAAACCGCCTAGAGGTAAACGGGTGGATCCGCAAAGTCGGCCCGCGGAATTCAGCTCGGAAGGCT-GCGCGCCCGC-GGCTGGGC-AGGAGATCGCAAGACTCTCCTGGC-CCGGGACGCGTGCCGGCCGTGTGCACTTTCCGCGGGCAGAGCGCCACGACCGGTTCTCGGGCGGTCAGAAGGCGGC-GGGGATGGTAGGCGTGCGC-CTCG-GCGCGCGCTGGTACAG-CCCCGCCTGTCCCGATCCG--CCTC--GGGGACCGAGGAGCCGCCGCC-GGCTG-GGGCCGCCCCGCCCTCCTGGGATGT-TCGACTGGCAGAGACTGGGCAACCGTGTCTGCTGACCGCTTCC-CTGGACGGA-CT-GGGGTGGGCCC-GCCG--GCACAGGGTCTGTGGCGAATCGGTCGGCCCTCCACCCGA
>IM200910095_Terebra_textilis 
CCCCCAGTAACGGCGAGTGAAGCGGGACCAGCCCAGCACCGAATCCCCCAGCATGCCGC-TGGCGGGAGCTGTGGTGTATGGGACGCCACCTGTCGTCTGCACCGGTGACCGAAGTCCTCCTGATCGGGGCCTCTCCCAGAGCGGGTGTCAGGCCTTTACTGGCCGCTGGTGCGTCGGCTGCGAGCGTCTCCGGAGTCGGGTTGTTTGGGAATGCAGCCCAAAGCGGGTGGTAAACTCCATCTAAGGCTAAATACTGGCACGAGTCCGATAGCGGACAAGTACCGTGAGGGAAAGTTGAAAAGAACTTTGAAGAGAGAGTTCAAGAGTACGTGAAACCGCCTAGAGGTAAACGGGTGGATCCGCAAAGTCGGCCCGCGGAATTCAGCTCGGAAGGCT-GCGCGCCCGC-GTCCGGGC-AGGAGATCGCAAGACTCTCCCGGC-GTGGGACGCGTGTCGGCCGTGTGCACTTTCCGCGGGCAGAGCGCCACGACCGGTTCTCGGGCGGTCAGAAGGCGGC-GGGGATGGTAGGCGTGCGC-CTCG-GCGCGCGCTGGTATAG-CCCCGTCTGTCCCGATCCG--CCTC--GGGGACCGAGGAGCCGCCGCC-GGCTG-GGGCCGCCCCGCCCTCCCGGGATGT-TCGACTGGCAGAGACTGGGCAACCGTGTCTGCCGACCGCTTCC-TTGGACGGA-CT-GGGGTGGGCCC-GCCG--GCACAGGGTCAGTGGCGAATCGGTCGGCCCTCCACCCGA
>IM200910096_Myurella_sp 
TCCCCAGTAACGGCGAGTGAAGCGGGACCAGCCCAGCACCGAATCCCCCAGCATGCCGC-TGGCGGGAGCTGTGGTGTATGGGACGCCACCTGTCGTCTGCACCGGTGACCGAAGTCCTCCTGATCGGGGCCTCTCCCAGAGCGGGTGTCAGGCCTTTACTGGCCGCTGGTGCGTCGGCTGCGAGCGTCTCCGGAGTCGGGTTGTTTGGGAATGCAGCCCAAAGCGGGTGGTAAACTCCATCTAAGGCTAAATACTGGCACGAGTCCGATAGCGGACAAGTACCGTGAGGGAAAGTTGAAAAGAACTTTGAAGAGAGAGTTCAAGAGTACGTGAAACCGCCTAGAGGTAAACGGGTGGATCCGCAAAGTCGGCCCGCGGAATTCAGCTCGGAAGGCT-GCGCGCCCGC-GGCTGGGC-AGGAGATCGCAAGACTCTCCCGGC-CCGGGACGCGTGCCGGCCGTGTGCACTTTCCGCGGGCAGAGCGCCACGACCGGTTCTCGGGCGGTCAGAAGGCGGC-GGGGATGGTAGGCGTGCGC-CTCG-GCGCGCGCTGGTACAG-CCCCGCCTGTCCCGATCCG--CCTC--GGGGACCGAGGAGCCGCCGCC-GGCTG-GGGCCGCCCCGCCCTCCTGGGATGT-TCGACTGGCAGAGACTGGGCAACCGTGTCTGCTGACCGCTTCC-CTGGACGGA-CT-GGGGTGGGCCC-GCCG--GCACAGGGTCTGTGGCGAATCGGTCGGCCCTCCACCCGA
>IM200910097_Myurella_sp 
TCCCCAGTAACGGCGAGTGAAGCGGGACCAGCCCAGCACCGAATCCCCCAGCATGCCGC-TGGCGGGAGCTGTGGTGTATGGGACGCCACCTGTCGTCTGCACCGGTGACCGAAGTCCTCCTGATCGGGGCCTCTCCCAGAGCGGGTGTCAGGCCTTTACTGGCCGCTGGTGCGTCGGCTGCGAGCGTCTCCGGAGTCGGGTTGTTTGGGAATGCAGCCCAAAGCGGGTGGTAAACTCCATCTAAGGCTAAATACTGGCACGAGTCCGATAGCGGACAAGTACCGTGAGGGAAAGTTGAAAAGAACTTTGAAGAGAGAGTTCAAGAGTACGTGAAACCGCCTAGAGGTAAACGGGTGGATCCGCAAAGTCGGCCCGCGGAATTCAGCTCGGAAGGCT-GCGCGCCCGC-GGCTGGGC-AGGAGATCGCAAGACTCTCCTGGC-CCGGGACGCGTGCCGGCCGTGTGCACTTTCCGCGGGCAGAGCGCCACGACCGGTTCTCGGGCGGTCAGAAGGCGGC-GGGGATGGTAGGCGTGCGC-CTCG-GCGCGCGCTGGTACAG-CCCCGCCTGTCCCGATCCG--CCTC--GGGGACCGAGGAGCCGCCGCC-GGCTG-GGGCCGCCCCGCCCTCCTGGGATGT-TCGACTGGCAGAGACTGGGCAACCGTGTCTGCTGACCGCTTCC-CTGGACGGACCT-GGGGTGGGCCC-GCCG--GCACAGGGTCTGTGGCGAATCGGTCGGCCCTCCACCCGA
>IM200910100_Cinguloterebra_triseriata 
CCCCCAGTAACGGCGAGTGAAGCGGGACCAGCCCAGCACCGAATCCCCCAGCATGCCGC-TGGCGGGAGCTGTGGTGTATGGGACGCCACCTGTCGTCTGCACCGGTGACCGAAGTCCTCCTGATCGGGGCCTCTCCCAGAGCGGGTGTCAGGCCTTTACTGGCCGCTGGTGCGTCGGCTGCGAGCGTCTCCGGAGTCGGGTTGTTTGGGAATGCAGCCCAAAGTGGGTGGTAAACTCCATCTAAGGCTAAATACTGGCACGAGTCCGATAGCGGACAAGTACCGTGAGGGAAAGTTGAAAAGAACTTTGAAGAGAGAGTTCAACAGTACGTGAAACCGCCTAGAGGTAAACGGGTGGATCCGCAAAGTCGGCCCGCGGAATTCAGCTCGGAAGGCTCGCGCGCCCGCAGCCCGGGT-CGGAGATCGCAAGACTCTCCCGGC-GCGGGACGCGTGCCGGCCGTGTGCACTTTCCGCGGGCAGAGCGCCACGACCGGTTTCCGGGCGGTCAGAAGGCGGC-GGGGATGGTAGGCGCGCGC-TTCG-GCGTGCGCTGGTATAG-CCCCGTCTGTCCCGATCCG--CCT---GGGGACCGAGGAGCCGCCGCC-GGCTG-GGGCCGCCCCGCCCTCCCGGGATGT-TCGACTGGCAGAGACTGGGCGACCGTGTCTGCCGACCGCTTCC-TGGGACGGA-CC-GGGG-GGGCCC-GCCG--GCACAGGGTCTGTGGCGAATCGGTCGGCCCTCCACCCGA
>IM200910102_Cinguloterebra_triseriata 
CCCCCAGTAACGGCGAGTGAAGCGGGACCAGCCCAGCACCGAATCCCCCAGCATGCCGC-TGGCGGGAGCTGTGGTGTATGGGACGCCACCTGTCGTCTGCACCGGTGACCGAAGTCCTCCTGATCGGGGCCTCTCCCAGAGCGGGTGTCAGGCCTTTACTGGCCGCTGGTGCGTCGGCTGCGAGCGTCTCCGGAGTCGGGTTGTTTGGGAATGCAGCCCAAAGTGGGTGGTAAACTCCATCTAAGGCTAAATACTGGCACGAGTCCGATAGCGGACAAGTACCGTGAGGGAAAGTTGAAAAGAACTTTGAAGAGAGAGTTCAACAGTACGTGAAACCGCCTAGAGGTAAACGGGTGGATCCGCAAAGTCGGCCCGCGGAATTCAGCTCGGAAGGCTCGCGCGCCCGCAGCCCGGGT-CGGAGATCGCAAGACTCTCCCGGC-GCGGGACGCGTGCCGGCCGTGTGCACTTTCCGCGGGCAGAGCGCCACGACCGGTTTCCGGGCGGTCAGAAGGCGGC-GGGGATGGTAGGCGCGCGC-TTCG-GCGTGCGCTGGTATAG-CCCCGTCTGTCCCGATCCG--CCT---GGGGACCGAGGAGCCGCCGCC-GGCTG-GGGCCGCCCCGCCCTCCCGGGATGT-TCGACTGGCAGAGACTGGGCGACCGTGTCTGCCGACCGCTTCC-TGGGACGGA-CC-GGGGTGGGCCC-GCCG--GCACAGGGTCTGTGGCGAATCGGTCGGCCCTCCACCCGA
>IM200910104_Hastula_hectica 
CCCCCAGTAACGGCGAGTGAAGCGGGACCAGCCCAGCACCGAATCCCCCAGCATGCCGC-TGGCGGGAACTGTGGTGTATGGGACGCCACCTGTCGTCTGCACCGGTGACCGAAGTCCTCCTGATCGGGGCCTCTCCCAGAGCGGGTGTCAGGCCTTTACCGGCCGCTGGTGCGTCGGCTGCGAGCGTCTCCGGAGTCGGGTTGTTTGGGAATGCAGCCCAAAGCGGGTGGTAAACTCCATCTAAGGCTAAATACTGGCACGAGTCCGATAGCGGACAAGTACCGTGAGGGAAAGTTGAAAAGAACTTTGAAGAGAGAGTTCAACAGTACGTGAAACCGCCTAGAGGTAAACGGGTGGATCCGCAAAGTCGGCCCGCGGAATTCAGCTCGGAAGGCTGCCGCGCCCGCCGGCCGGGC-AGGAGATCGCAAGACTCTCCCGGC-CCGGGACGCGCGCCGGCCGTGTGCACTTTCCGCGGGCAGAGCGCCACGACCGGTTCCCGGGCGGTCAGAAGGCGGC-GGGGATGGTAGGCGCGCGC-TTCG-GCGTGCGCTGGTATAG-CCCCGCCTGTCCCGATCCGCACCT---GGGGACCGAGGAGCCGCCGCC-GGCTG-GGGCCGCCCCGCCCTCCCGGGATGT-TCGACTGGCAGAGACTGGGCGACCGTGTCTGCCGACCGCTTCC-TTGGACGGA-CT-GGGGTGGGCCC-GCCG--GCACAGGGTCTGTGGCGAATCGGTCGGCCCTCC-CCCGA
>IM200910106_Hastula_stylata 
CCCCCAGTAACGGCGAGTGAAGCGGGACCAGCCCAGCACCGAATCCCCCAGCATGCCGC-TGGCGGGAACTGTGGTGTATGGGACGCCACCTGTCGTCTGCACCGGTGACCGAAGTCCTCCTGATCGGGGCCTCTCCCAGAGCGGGTGTCAGGCCTTTACCGGCCGCTGGTGCGTCGGCTGCGAGCGTCTCCGGAGTCGGGTTGTTTGGGAATGCAGCCCAAAGCGGGTGGTAAACTCCATCTAAGGCTAAATACTGGCACGAGTCCGATAGCGGACAAGTACCGTGAGGGAAAGTTGAAAAGAACTTTGAAGAGAGAGTTCAACAGTACGTGAAACCGCCTAGAGGTAAACGGGTGGATCCGCAAAGTCGGCCCGCGGAATTCAGCTCGGAAGGCTGCCGCGCCCGCCGGCCGGGT-AGGAGATCGCAAGACTCTCCCGGC-CCGGGACGCGCGCCGGCCGTGTGCACTTTCCGCGGGCAGAGCGCCACGACCGGTTCCCGGGCGGTCAGAAGGCGGC-GGGGATGGTAGGCGCGCGC-CTCG-GCGCGCGCTGGTATAG-CCCCGCCTGTCCCGATCCG---CTCCGGGGGACCGAGGAGCCGCCGCC-GGCAG-GGGCCGCCCCGCCCTCCCGGGATGT-TCGACTGGCAGAGACTGGGCAACCGTGTCTGCCGACCGCTTCC-TTGGACGGT-CT-GGGGTGGGCCC-GCCG--GCACAGGGTCTGTGGCGAATCGGTCGGCCCTCCACCCGA
>IM200910108_Cinguloterebra_triseriata 
CCCCCAGTAACGGCGAGTGAAGCGGGACCAGCCCAGCACCGAATCCCCCAGCATGCCGC-TGGCGGGAGCTGTGGTGTATGGGACGCCACCTGTCGTCTGCACCGGTGACCGAAGTCCTCCTGATCGGGGCCTCTCCCAGAGCGGGTGTCAGGCCTTTACTGGCCGCTGGTGCGTCGGCTGCGAGCGTCTCCGGAGTCGGGTTGTTTGGGAATGCAGCCCAAAGTGGGTGGTAAACTCCATCTAAGGCTAAATACTGGCACGAGTCCGATAGCGGACAAGTACCGTGAGGGAAAGTTGAAAAGAACTTTGAAGAGAGAGTTCAACAGTACGTGAAACCGCCTAGAGGTAAACGGGTGGATCCGCAAAGTCGGCCCGCGGAATTCAGCTCGGAAGGCTCGCGCGCCCGCAGCCCGGGT-CGGAGATCGCAAGACTCTCCCGGC-GCGGGACGCGTGCCGGCCGTGTGCACTTTCCGCGGGCAGAGCGCCACGACCGGTTTCCGGGCGGTCAGAAGGCGGC-GGGGATGGTAGGCGCGCGC-TTCG-GCGTGCGCTGGTATAG-CCCCGTCTGTCCCGATCCG--CCT---GGGGACCGAGGAGCCGCCGCC-GGCTG-GGGCCGCCCCGCCCTCCCGGGATGT-TCGACTGGCAGAGACTGGGCGACCGTGTCTGCCGACCGCTTCC-TGGGACGGA-CC-GGGGTGGGCCC-GCCG--GCACAGGGTCTGTGGCGAATCGGTCGGCCCTCCACCCGA
>IM200910111_Duplicaria_sp 
CCCCCAGTAACGGCGAGTGAAGCGGGACCAGCCCAGCACCGAATCCCCCAGCATGTCGC-TGGCGGGAACTGTGGTGTATGGGACGCCAACTGTCGTCTGCACCGGTGACCGAAGTCCTCCTGATCGGGGCCTCTCCCAGAGCGGGTGTCAGGCCTTTACTGGCCGCTGGTGCGTCGGCTGCGAGCGTCTCCGGAGTCGGGTTGTTTGGGAATGCAGCCCAAAGCGGGTGGTAAACTCCATCTAAGGCTAAATACTGGCACGAGTCCGATAGCGGACAAGTACCGTGAGGGAAAGTTGAAAAGAACTTTGAAGAGAGAGTTCAACAGTACGTGAAACCGCCTAGAGGTAAACGGGTGGATCCGCAAAGTCGGCCCGCGGAATTCAGCTCGGAAGGCT-GCGCGCCCTC-GGTCGGGT-CGGAGATCGCAAGACTCTCCTGGCCGGGGGACGCGTGTCGGCCGTGTGCACTTTCCGCGGGCAGAGCGCCACGACCGGTTCTCGGGCGGTCAGAAGGCGGC-GAGGATGGTAGGCGTGCGC-CTCG-GCGCGCGCTGGTATAG-CCTCGCCTGTCCCGATCCG--CCT---GGGGACCGAGGAGCCGCCGCC-GGCTG-GGGCCGCCTCGCCCTCCCGGGATGT-TCGACTGGCAGAGACTGGGCAACCGTGTCTGCCGACCGCTTCC-TGGGACGGA-CT-GGGGTGGGCCC-GCCG--GCACAGGGTCAGTGGCGAATCGGTCGGCCCT-CACCC--
>IM200910112_Euterebra_fuscolutea 
CCCCCAGTAACGGCGAGTGAAGCGGGACCAGCCCAGCACCGAATCCCCCAGCATGTCGC-TGGCGGGAACTGTGGTGTATGGGACGCCAACTGTCGTCTGCACCGGTGACCGAAGTCCTCCTGATCGGGGCCTCTCCCAGAGCGGGTGTCAGGCCTTTACTGGCCGCTGGTGCGTCGGCTGCGAGCGTCTCCGGAGTCGGGTTGTTTGGGAATGCAGCCCAAAGCGGGTGGTAAACTCCATCTAAGGCTAAATACTGGCACGAGTCCGATAGCGGACAAGTACCGTGAGGGAAAGTTGAAAAGAACTTTGAAGAGAGAGTTCAACAGTACGTGAAACCGCCTAGAGGTAAACGGGTGGATCCGCAAAGTCGGCCCGCGGAATTCAGCTCGGAAGGCT-GCGCGCCCTC-GGTTGGGT-CGGAGATCGCAAGACTCTCCTGGCCGGGGGACGCGTGTCGGCCGTGTGCACTTTCCGCGGGCAGAGCGCCACGACCGGTTCTCGGGCGGTCAGAAGGCGGC-GAGGATGGTAGGCGTGCGC-TTCG-GCGCGCGCTGGTATAG-CCTCGTCTGTCCCGATCCG--CCT---GGGGACCGAGGAGCCGCCGCC-GGCTG-GGGCCGCCTCGCCCTCCCGGGATGT-TCGACTGGCAGAGACTGGGCAACCGTGTCTGCCGACCGCTTTC-CGGGACGGA-CT-GGGGTGGGCCC-GCCG--GCACAGGGTCAGTGGCGAATCGGTCGGCCCTCCACCCGA
>IM200910113_Duplicaria_sp 
CCCCCAGTAACGGCGAGTGAAGCGGGACCAGCCCAGCACCGAATCCCCCAGCATGTCGC-TGGCGGGAACTGTGGTGTATGGGACGCCAACTGTCGTCTGCACCGGTGACCGAAGTCCTCCTGATCGGGGCCTCTCCCAGAGCGGGTGTCAGGCCTTTACTGGCCGCTGGTGCGTCGGCTGCGAGCGTCTCCGGAGTCGGGTTGTTTGGGAATGCAGCCCAAAGCGGGTGGTAAACTCCATCTAAGGCTAAATACTGGCACGAGTCCGATAGCGGACAAGTACCGTGAGGGAAAGTTGAAAAGAACTTTGAAGAGAGAGTTCAACAGTACGTGAAACCGCCTAGAGGTAAACGGGTGGATCCGCAAAGTCGGCCCGCGGAATTCAGCTCGGAAGGCT-GCGCGCCCTC-GGTTGGGT-CGGAGATCGCAAGACTCTCCTGGCCGGGGGACGCGTGTCGGCCGTGTGCACTTTCCGCGGGCAGAGCGCCACGACCGGTTCTCGGGCGGTCAGAAGGCGGC-GAGGATGGTAGGCGTGCGC-TTCG-GTGCGCGCTGGTATAG-CCTCGCCTGTCCCGATCCG--CCT---GGGGACCGAGGAGCCGCCGCC-GGCTG-GGGCCGCCTCGCCCTCCGGGGATGT-TCGACTGGCAGAGACTGGGCAACCGTGTCTGCCGACCGCTTCC-CTGGACGGA-CT-GGGGTGGGCCC-GCCG--GCACAGGGTCTGTGGCGAATCGGTCGGCCCTCCACCCGA
>IM200910114_Euterebra_fuscolutea 
CCCCCAGTAACGGCGAGTGAAGCGGGACCAGCCCAGCACCGAATCCCCCAGCATGTCGC-TGGCGGGAACTGTGGTGTATGGGACGCCAACTGTCGTCTGCACCGGTGACCGAAGTCCTCCTGATCGGGGCCTCTCCCAGAGCGGGTGTCAGGCCTTTACTGGCCGCTGGTGCGTCGGCTGCGAGCGTCTCCGGAGTCGGGTTGTTTGGGAATGCAGCCCAAAGCGGGTGGTAAACTCCATCTAAGGCTAAATACTGGCACGAGTCCGATAGCGGACAAGTACCGTGAGGGAAAGTTGAAAAGAACTTTGAAGAGAGAGTTCAACAGTACGTGAAACCGCCTAGAGGTAAACGGGTGGATCCGCAAAGTCGGCCCGCGGAATTCAGCTCGGAAGGCT-GCGCGCCCTC-GGTTGGGT-CGGAGATCGCAAGACTCTCCTGGCCGGGGGACGCGTGTCGGCCGTGTGCACTTTCCGCGGGCAGAGCGCCACGACCGGTTCTCGGGCGGTCAGAAGGCGGC-GAGGATGGTAGGCGTGCGC-TTCG-GCGCGCGCTGGTATAG-CCTCGTCTGTCCCGATCCG--CCT---GGGGACCGAGGAGCCGCCGCC-GGCTG-GGGCCGCCTCGCCCTCCCGGGATGT-TCGACTGGCAGAGACTGGGCAACCGTGTCTGCCGACCGCTTTC-CGGGACGGA-CT-GGGGTGGGCCC-GTCG--GCACAGGGTCAGTGGCGAATCGGTCGGCCCTCCACCCGA
>IM200910115_Duplicaria_sp 
CCCCCAGTAACGGCGAGTGAAGCGGGACCAGCCCAGCACCGAATCCCCCAGCATGTCGC-TGGCGGGAACTGTGGTGTATGGGACGCCAACTGTCGTCTGCACCGGTGACCGAAGTCCTCCTGATCGGGGCCTCTCCCAGAGCGGGTGTCAGGCCTTTACTGGCCGCTGGTGCGTCGGCTGCGAGCGTCTCCGGAGTCGGGTTGTTTGGGAATGCAGCCCAAAGCGGGTGGTAAACTCCATCTAAGGCTAAATACTGGCACGAGTCCGATAGCGGACAAGTACCGTGAGGGAAAGTTGAAAAGAACTTTGAAGAGAGAGTTCAACAGTACGTGAAACCGCCTAGAGGTAAACGGGTGGATCCGCAAAGTCGGCCCGCGGAATTCAGCTCGGAAGGCT-GCGCGCCCTC-GGTCGGGT-CGGAGATCGCAAGACTCTCCTGGCCGGGGGACGCGTGTCGGCCGTGTGCACTTTCCGCGGGCAGAGCGCCACGACCGGTTCTCGGGCGGTCAGAAGGCGGC-GAGGATGGTAGGCGTGCGC-CTCG-GCGCGCGCTGGTATAG-CCTCGCCTGTCCCGATCCG--CCT---GGGGACCGAGGAGCCGCCGCC-GGCTG-GGGCCGCCTCGCCCTCCCGGGATGT-TCGACTGGCAGAGACTGGGCAACCGTGTCTGCCGACCGCTTCC-TGGGACGGA-CT-GGGGTGGGCCC-GCCG--GCACAGGGTCAGTGGCGAATCGGTCGGCCCTCCACCCGA
>IM200910117_Duplicaria_sp 
CCCCCAGTAACGGCGAGTGAAGCGGGACCAGCCCAGCACCGAATCCCCCAGCATGTCGC-TGGCGGGAACTGTGGTGTATGGGACGCCAACTGTCGTCTGCACCGGTGACCGAAGTCCTCCTGATCGGGGCCTCTCCCAGAGCGGGTGTCAGGCCTTTACTGGCCGCTGGTGCGTCGGCTGCGAGCGTCTCCGGAGTCGGGTTGTTTGGGAATGCAGCCCAAAGCGGGTGGTAAACTCCATCTAAGGCTAAATACTGGCACGAGTCCGATAGCGGACAAGTACCGTGAGGGAAAGTTGAAAAGAACTTTGAAGAGAGAGTTCAACAGTACGTGAAACCGCCTAGAGGTAAACGGGTGGATCCGCAAAGTCGGCCCGCGGAATTCAGCTCGGAAGGCT-GCGCGCCCTC-GGTCGGGT-CGGAGATCGCAAGACTCTCCTGGCCGGGGGACGCGTGTCGGCCGTGTGCACTTTCCGCGGGCAGAGCGCCACGACCGGTTCTCGGGCGGTCAGAAGGCGGC-GAGGATGGTAGGCGTGCGC-CTCG-GCGCGCGCTGGTATAG-CCTCGCCTGTCCCGATCCG--CCT---GGGGACCGAGGAGCCGCCGCC-GGCTG-GGGCCGCCTCGCCCTCCCGGGATGT-TCGACTGGCAGAGACTGGGCAACCGTGTCTGCCGACCGCTTCC-TGGGACGGA-CT-GGGGTGGGCCC-GCCG--GCACAGGGTCAGTGGCGAATCGGTCGGCCCTCCACCCGA
>IM200910118_Terebra_suspensa 
CCCCCAGTAACGGCGAGTGAAGCGGGACCAGCCCAGCACCGAATCCCCCAGCATGCCGC-TGGCGGGAGCTGTGGTGTATGGGACGCCACCTGTCGTCTGCACCGGTGACCGAAGTCCTCCTGATCGGGGCCTCTCCCAGAGCGGGTGTCAGGCCTTTACTGGCCGCTGGTGCGTCGGCTGCGAGCGTCTCCGGAGTCGGGTTGTTTGGGAATGCAGCCCAAAGCGGGTGGTAAACTCCATCTAAGGCTAAATACTGGCACGAGTCCGATAGCGGACAAGTACCGTGAGGGAAAGTTGAAAAGAACTTTGAAGAGAGAGTTCAAGAGTACGTGAAACCGCCTAGAGGTAAACGGGTGGATCCGCAAAGTCGGCCCGCGGAATTCAGCTCGGAAGGCT-GCGCGCCCGC-GGCCGGGC-AGGAGATCGCAAGACTCTCCCGGC-CCGGGACGCGTGCCGGCCGTGTGCACTTTCCGCGGGCAGAGCGCCACGACCGGTTCTCGGGCGGTCAGAAGGCGGT-GGGGATGGTAGGCGTGCGC-CCCG-GCGCGCGCTGGTATAG-CCCCGCCTGTCCCGATCCG--CCCC--GGGGACCGAGGAGCCGCCGCC-GGCTG-GGGCCGCCCCGCCCTCCCGGGATGT-TCGACTGGCAGAGACTGGGCAACCGTGTCTGCCGACCGCTTCC-CTGGACGGA-CT-GGGGTGGGCCC-GCCG--GCACAGGGTCTGTGGCGAATCGGTCGGCCCTCCACCCGA
>IM200910120_Terebra_suspensa 
CCCCCAGTAACGGCGAGTGAAGCGGGACCAGCCCAGCACCGAATCCCCCAGCATGCCGC-TGGCGGGAGCTGTGGTGTATGGGACGCCACCTGTCGTCCGCACCGGTGACCGAAGTCCTCCTGATCGGGGCCTCTCCCAGAGCGGGTGTCAGGCCTTTACTGGCCGCTGGTGCGTCGGCTGCGAGCGTCTCCGGAGTCGGGTTGTTTGGGAATGCAGCCCAAAGCGGGTGGTAAACTCCATCTAAGGCTAAATACTGGCACGAGTCCGATAGCGGACAAGTACCGTGAGGGAAAGTTGAAAAGAACTTTGAAGAGAGAGTTCAAGAGTACGTGAAACCGCCTAGAGGTAAACGGGTGGATCCGCAAAGTCGGCCCGCGGAATTCAGCTCGGAAGGCT-GCGCGCCCGC-GGCCGGGCAAGGAGATCGCAAGACTCTCCCGGC-CCGGGACGCGTGCCGGCCGTGTGCACTTTCCGCGGGCAGAGCGCCACGACCGGTTCTCGGGCGGTCAGAAGGCGGT-GGGGATGGTAGGCGTGCGC-CCCG-GCGCGCGCTGGTATAG-CCCCGCCTGTCCCGATCCG--CCTC--GGGGACCGAGGAGCCGCCGCC-GGCTG-GGGCCGCCCCGCCCTCTCGGGATGT-TCGACTGGCAGAGACTGGGCAACCGTGTCTGCCGACCGCTTCC-CTGGACGGA-CT-GGGGTGGGCCC-GCCG--GCACAGGGTCTGTGGCGAATCGGTCGGCCCTCCACCCGA
>IM200910121_Terenolla_pygmea 
CCCCCAGTAACGGCGAGTGAAGCGGGACCAGCCCAGCACCGAATCCCCCAGCATGTCGC-TGGCGGGAGCTGTGGTGTATGGGACGCCACCTGTCGTCTGCACCGGTGACCGAAGTCCTCCTGATCGGGGCCTCTCCCAGAGCGGGTGTCAGGCCTTTACTGGTCGCTGGTGCGTCGGCTGCGAGCGTCTCCGGAGTCGGGTTGTTTGGGAATGCAGCCCAAAGCGGGTGGTAAACTCCATCTAAGGCTAAATACTGGCACGAGTCCGATAGCGGACAAGTACCGTGAGGGAAAGTTGAAAAGAACTTTGAAGAGAGAGTTCAAGAGTACGTGAAACCGCCTAGAGGTAAACGGGTGGATCCGCAAAGTCGGCCCGCGGAATTCAGCTCGGAAGGCT-GCGCGCCCGC-GGCTGGGC-AGGAGATCGCAAGACTCTCCCGGC-CCGGGACGCGTGCCGGCCGTGTGCACTTTCCGCGGGCAGAGCGCCACGACCGGTTCTCGGGCGGTCAGAAGGCGGC-GGGGATGGTAGGCGTGCGC-CTCG-GCGCGCGCTGGTATAG-CCCCGCCTGTCCCGATCCG--CCTC--GGGGACCGAGGAGCCGCCGCC-GGCTG-GGGCCGCCCCGCCCTCCCGGGATGT-TCGACTGGCAGAGACTGGGCAACCGTGTCTGCCGACCGCTTCC-TTGGACGGA-CT-GGGGTGGGCCC-GCCG--GCACAGGGTCTGTGGCGAATCGGTCGGCCCTCCACCCGA
>IM200910122_Duplicaria_sp 
CCCCCAGTAACGGCGAGTGAAGCGGGATCAGCCCAGCACCGAATCCCCCAGCATGCCGC-TGGCGGGAGCTGTGGTGTATGGGACGCCACCTGCCGTCTGCACCGGTGACCGAAGTCCTCCTGATCGGGGCCTCTCCCAGAGCGGGTGTCAGGCCTTTACTGGTCGCTGGTGCGTCGGCTGCGAGCGTCTCCGGAGTCGGGTTGTTTGGGAATGCAGCCCAAAGCGGGTGGTAAACTCCATCTAAGGCTAAATACTGGCACGAGTCCGATAGCGGACAAGTACCGTGAGGGAAAGTTGAAAAGAACTTTGAAGAGAGAGTTCAAGAGTACGTGAAACCGCCTAGAGGTAAACGGGTGGATCCGCAAAGTCGGCCCGCGGAATTCAGCTCGGAAGGCT-GCGCGCCCGC--GTCGGGC-AGGAGATCGCAAGACTCTCCCGGC-GTGGGACGCGTGTCGGCCGTGTGCACTTTCCGCGGGCAGAGCGCCACGACCGGTTCTCGGGCGGTCAGAAGGCGGC-GGGGATGGTAGGCGTGCGC-CTCG-GCGCGCGCTGGTATAG-CCCCGCCTGTCCTGATCCG--CCTC--GGGGACCGAGGAGCCGCCGCC-GGCTG-GGGCCGCCCCGCCCTCCTGGGATGT-TCGACTGGCAGAGACTGGGCAACCGTGTCTGCCGACCGCTTCC-CGGGACGGA-CT-GGGGTGGGCCC-GCCG--GCACAGGGTCAGTGGCGAATCGGTCGGCCCTCCACCCGA
>IM200910123_Duplicaria_sp 
CCCCCAGTAACGGCGAGTGAAGCGGGATCAGCCCAGCACCGAATCCCCCAGCATGCCGC-TGGCGGGAGCTGTGGTGTATGGGACGCCACCTGCCGTCTGCACCGGTGACCGAAGTCCTCCTGATCGGGGCCTCTCCCAGAGCGGGTGTCAGGCCTTTACTGGTCGCTGGTGCGTCGGCTGCGAGCGTCTCCGGAGTCGGGTTGTTTGGGAATGCAGCCCAAAGCGGGTGGTAAACTCCATCTAAGGCTAAATACTGGCACGAGTCCGATAGCGGACAAGTACCGTGAGGGAAAGTTGAAAAGAACTTTGAAGAGAGAGTTCAAGAGTACGTGAAACCGCCTAGAGGTAAACGGGTGGATCCGCAAAGTCGGCCCGCGGAATTCAGCTCGGAAGGCT-GCGCGCCCGC--GTCGGGC-AGGAGATCGCAAGACTCTCCCGGC-GTGGGACGCGTGTCGGCCGTGTGCACTTTCCGCGGGCAGAGCGCCACGACCGGTTCTCGGGCGGTCAGAAGGCGGC-GGGGATGGTAGGCGTGCGC-CTCG-GCGCGCGCTGGTATAG-CCCCGCCTGTCCTGATCCG--CCTC--GGGGACCGAGGAGCCGCCGCC-GGCTG-GGGCCGCCCCGCCCTCCTGGGATGT-TCGACTGGCAGAGACTGGGCAACCGTGTCTGCCGACCGCTTCC-CGGGACGGA-CT-GGGGTGGGCCC-GCCG--GCACAGGGTCAGTGGCGAATCGGTCGGCCCTCC-CCCGA
>IM200910124_Duplicaria_sp 
CCCCCAGTAACGGCGAGTGAAGCGGGATCAGCCCAGCACCGAATCCCCCAGCATGCCGC-TGGCGGGAGCTGTGGTGTATGGGACGCCACCTGCCGTCTGCACCGGTGACCGAAGTCCTCCTGATCGGGGCCTCTCCCAGAGCGGGTGTCAGGCCTTTACTGGTCGCTGGTGCGTCGGCTGCGAGCGTCTCCGGAGTCGGGTTGTTTGGGAATGCAGCCCAAAGCGGGTGGTAAACTCCATCTAAGGCTAAATACTGGCACGAGTCCGATAGCGGACAAGTACCGTGAGGGAAAGTTGAAAAGAACTTTGAAGAGAGAGTTCAAGAGTACGTGAAACCGCCTAGAGGTAAACGGGTGGATCCGCAAAGTCGGCCCGCGGAATTCAGCTCGGAAGGCT-GCGCGCCCGC--GTCGGGC-AGGAGATCGCAAGACTCTCCCGGC-GTGGGACGCGTGTCGGCCGTGTGCACTTTCCGCGGGCAGAGCGCCACGACCGGTTCTCGGGCGGTCAGAAGGCGGC-GGGGATGGTAGGCGTGCGC-CTCG-GCGCGCGCTGGTATAG-CCCCGCCTGTCCTGATCCG--CCTC--GGGGACCGAGGAGCCGCCGCC-GGCTG-GGGCCGCCCCGCCCTCCTGGGATGT-TCGACTGGCAGAGACTGGGCAACCGTGTCTGCCGACCGCTTCC-CGGGACGGA-CT-GGGGTGGGCCC-GCCG--GCACAGGGTCAGTGGCGAATCGGTCGGCCCTCCACCCGA
>IM200910125_Duplicaria_sp 
CCCCCAGTAACGGCGAGTGAAGCGGGATCAGCCCAGCACCGAATCCCCCAGCATGCCGC-TGGCGGGAGCTGTGGTGTATGGGACGCCACCTGCCGTCTGCACCGGTGACCGAAGTCCTCCTGATCGGGGCCTCTCCCAGAGCGGGTGTCAGGCCTTTACTGGTCGCTGGTGCGTCGGCTGCGAGCGTCTCCGGAGTCGGGTTGTTTGGGAATGCAGCCCAAAGCGGGTGGTAAACTCCATCTAAGGCTAAATACTGGCACGAGTCCGATAGCGGACAAGTACCGTGAGGGAAAGTTGAAAAGAACTTTGAAGAGAGAGTTCAAGAGTACGTGAAACCGCCTAGAGGTAAACGGGTGGATCCGCAAAGTCGGCCCGCGGAATTCAGCTCGGAAGGCT-GCGCGCCCGC--GTCGGGC-AGGAGATCGCAAGACTCTCCCGGC-GTGGGACGCGTGTCGGCCGTGTGCACTTTCCGCGGGCAGAGCGCCACGACCGGTTCTCGGGCGGTCAGAAGGCGGC-GGGGATGGTAGGCGTGCGC-CTCG-GCGCGCGCTGGTATAG-CCCCGCCTGTCCTGATCCG--CCTC--GGGGACCGAGGAGCCGCCGCC-GGCTG-GGGCCGCCCCGCCCTCCTGGGATGT-TCGACTGGCAGAGACTGGGCAACCGTGTCTGCCGACCGCTTCC-CGGGACGGA-CT-GGGGTGGGCCC-GCCG--GCACAGGGTCAGTGGCGAATCGGTCGGCCCTCCACCCGA
>IM200910126_Duplicaria_sp 
CCCCCAGTAACGGCGAGTGAAGCGGGATCAGCCCAGCACCGAATCCCCCAGCATGCCGC-TGGCGGGAGCTGTGGTGTATGGGACGCCACCTGCCGTCTGCACCGGTGACCGAAGTCCTCCTGATCGGGGCCTCTCCCAGAGCGGGTGTCAGGCCTTTACTGGTCGCTGGTGCGTCGGCTGCGAGCGTCTCCGGAGTCGGGTTGTTTGGGAATGCAGCCCAAAGCGGGTGGTAAACTCCATCTAAGGCTAAATACTGGCACGAGTCCGATAGCGGACAAGTACCGTGAGGGAAAGTTGAAAAGAACTTTGAAGAGAGAGTTCAAGAGTACGTGAAACCGCCTAGAGGTAAACGGGTGGATCCGCAAAGTCGGCCCGCGGAATTCAGCTCGGAAGGCT-GCGCGCCCGC--GTCGGGC-AGGAGATCGCAAGACTCTCCCGGC-GTGGGACGCGTGTCGGCCGTGTGCACTTTCCGCGGGCAGAGCGCCACGACCGGTTCTCGGGCGGTCAGAAGGCGGC-GGGGATGGTAGGCGTGCGC-CTCG-GCGCGCGCTGGTATAG-CCCCGCCTGTCCTGATCCG--CCTC--GGGGACCGAGGAGCCGCCGCC-GGCTG-GGGCCGCCCCGCCCTCCTGGGATGT-TCGACTGGCAGAGACTGGGCAACCGTGTCTGCCGACCGCTTCC-CGGGACGGA-CT-GGGGTGGGCCC-GCCG--GCACAGGGTCAGTGGCGAATCGGTCGGCCCTCCACCCGA
>IM200910127_Euterebra_fuscolutea 
CCCCCAGTAACGGCGAGTGAAGCGGGACCAGCCCAGCACCGAATCCCCCAGCATGTCGC-TGGCGGGAACTGTGGTGTATGGGACGCCAACTGTCGTCTGCACCGGTGACCGAAGTCCTCCTGATCGGGGCCTCTCCCAGAGCGGGTGTCAGGCCTTTACTGGCCGCTGGTGCGTCGGCTGCGAGCGTCTCCGGAGTCGGGTTGTTTGGGAATGCAGCCCAAAGCGGGTGGTAAACTCCATCTAAGGCTAAATACTGGCACGAGTCCGATAGCGGACAAGTACCGTGAGGGAAAGTTGAAAAGAACTTTGAAGAGAGAGTTCAACAGTACGTGAAACCGCCTAGAGGTAAACGGGTGGATCCGCAAAGTCGGCCCGCGGAATTCAGCTCGGAAGGCT-GCGCGCCCTC-GGTTGGGT-CGGAGATCGCAAGACTCTCCTGGCCGGGGGACGCGTGTCGGCCGTGTGCACTTTCCGCGGGCAGAGCGCCACGACCGGTTCTCGGGCGGTCAGAAGGCGGC-GAGGATGGTAGGCGTGCGC-TTCG-GCGCGCGCTGGTATAG-CCTCGTCTGTCCCGATCCG--CCT---GGGGACCGAGGAGCCGCCGCC-GGCTG-GGGCCGCCTCGCCCTCCCGGGATGT-TCGACTGGCAGAGACTGGGCAACCGTGTCTGCCGACCGCTTTC-CGGGACGGA-CT-GGGGTGGGCCC-GTCG--GCACAGGGTCAGTGGCGAATCGGTCGGCCCTCCACCCGA
>IM200910128_Terebra_suspensa 
CCCCCAGTAACGGCGAGTGAAGCGGGACCAGCCCAGCACCGAATCCCCCAGCATGCCGC-TGGCGGGAGCTGTGGTGTATGGGACGCCACCTGTCGTCCGCACCGGTGACCGAAGTCCTCCTGATCGGGGCCTCTCCCAGAGCGGGTGTCAGGCCTTTACTGGCCGCTGGTGCGTCGGCTGCGAGCGTCTCCGGAGTCGGGTTGTTTGGGAATGCAGCCCAAAGCGGGTGGTAAACTCCATCTAAGGCTAAATACTGGCACGAGTCCGATAGCGGACAAGTACCGTGAGGGAAAGTTGAAAAGAACTTTGAAGAGAGAGTTCAAGAGTACGTGAAACCGCCTAGAGGTAAACGGGTGGATCCGCAAAGTCGGCCCGCGGAATTCAGCTCGGAAGGCT-GCGCGCCCGC-GGCCGGGCAAGGAGATCGCAAGACTCTCCCGGC-CCGGGACGCGTGCCGGCCGTGTGCACTTTCCGCGGGCAGAGCGCCACGACCGGTTCTCGGGCGGTCAGAAGGCGGT-GGGGATGGTAGGCGTGCGC-CCCG-GCGCGCGCTGGTATAG-CCCCGCCTGTCCCGATCCG--CCTC--GGGGACCGAGGAGCCGCCGCC-GGCTG-GGGCCGCCCCGCCCTCTCGGGATGT-TCGACTGGCAGAGACTGGGCAACCGTGTCTGCCGACCGCTTCC-CTGGACGGA-CT-GGGGTGGGCCC-GCCG--GCACAGGGTCTGTGGCGAATCGGTCGGCCCTCC-CCCGA
>IM200910129_Terebra_suspensa 
CCCCCAGTAACGGCGAGTGAAGCGGGACCAGCCCAGCACCGAATCCCCCAGCATGCCGC-TGGCGGGAGCTGTGGTGTATGGGACGCCACCTGTCGTCCGCACCGGTGACCGAAGTCCTCCTGATCGGGGCCTCTCCCAGAGCGGGTGTCAGGCCTTTACTGGCCGCTGGTGCGTCGGCTGCGAGCGTCTCCGGAGTCGGGTTGTTTGGGAATGCAGCCCAAAGCGGGTGGTAAACTCCATCTAAGGCTAAATACTGGCACGAGTCCGATAGCGGACAAGTACCGTGAGGGAAAGTTGAAAAGAACTTTGAAGAGAGAGTTCAAGAGTACGTGAAACCGCCTAGAGGTAAACGGGTGGATCCGCAAAGTCGGCCCGCGGAATTCAGCTCGGAAGGCT-GCGCGCCCGC-GGCCGGGCAAGGAGATCGCAAGACTCTCCCGGC-CCGGGACGCGTGCCGGCCGTGTGCACTTTCCGCGGGCAGAGCGCCACGACCGGTTCTCGGGCGGTCAGAAGGCGGT-GGGGATGGTAGGCGTGCGC-CCCG-GCGCGCGCTGGTATAG-CCCCGCCTGTCCCGATCCG--CCTC--GGGGACCGAGGAGCCGCCGCC-GGCTG-GGGCCGCCCCGCCCTCTCGGGATGT-TCGACTGGCAGAGACTGGGCAACCGTGTCTGCCGACCGCTTCC-CTGGACGGA-CT-GGGGTGGGCCC-GCCG--GCACAGGGTCTGTGGCGAATCGGTCGGCCCTCCACCCGA
>IM200910131_Terebra_suspensa 
CCCCCAGTAACGGCGAGTGAAGCGGGACCAGCCCAGCACCGAATCCCCCAGCATGCCGC-TGGCGGGAGCTGTGGTGTATGGGACGCCACCTGTCGTCCGCACCGGTGACCGAAGTCCTCCTGATCGGGGCCTCTCCCAGAGCGGGTGTCAGGCCTTTACTGGCCGCTGGTGCGTCGGCTGCGAGCGTCTCCGGAGTCGGGTTGTTTGGGAATGCAGCCCAAAGCGGGTGGTAAACTCCATCTAAGGCTAAATACTGGCACGAGTCCGATAGCGGACAAGTACCGTGAGGGAAAGTTGAAAAGAACTTTGAAGAGAGAGTTCAAGAGTACGTGAAACCGCCTAGAGGTAAACGGGTGGATCCGCAAAGTCGGCCCGCGGAATTCAGCTCGGAAGGCT-GCGCGCCCGC-GGCCGGGCAAGGAGATCGCAAGACTCTCCCGGC-CCGGGACGCGTGCCGGCCGTGTGCACTTTCCGCGGGCAGAGCGCCACGACCGGTTCTCGGGCGGTCAGAAGGCGGT-GGGGATGGTAGGCGTGCGC-CCCG-GCGCGCGCTGGTATAG-CCCCGCCTGTCCCGATCCG--CCTC--GGGGACCGAGGAGCCGCCGCC-GGCTG-GGGCCGCCCCGCCCTCTCGGGATGT-TCGACTGGCAGAGACTGGGCAACCGTGTCTGCCGACCGCTTCC-CTGGACGGA-CT-GGGGTGGGCCC-GCCG--GCACAGGGTCTGTGGCGAATCGGTCGGCCCTCCACCCGA
>IM200910133_Euterebra_fuscolutea 
CCCCCAGTAACGGCGAGTGAAGCGGGACCAGCCCAGCACCGAATCCCCCAGCATGTCGC-TGGCGGGAACTGTGGTGTATGGGACGCCAACTGTCGTCTGCACCGGTGACCGAAGTCCTCCTGATCGGGGCCTCTCCCAGAGCGGGTGTCAGGCCTTTACTGGCCGCTGGTGCGTCGGCTGCGAGCGTCTCCGGAGTCGGGTTGTTTGGGAATGCAGCCCAAAGCGGGTGGTAAACTCCATCTAAGGCTAAATACTGGCACGAGTCCGATAGCGGACAAGTACCGTGAGGGAAAGTTGAAAAGAACTTTGAAGAGAGAGTTCAACAGTACGTGAAACCGCCTAGAGGTAAACGGGTGGATCCGCAAAGTCGGCCCGCGGAATTCAGCTCGGAAGGCT-GCGCGCCCTC-GGTCGGGT-CGGAGATCGCAAGACTCTCCTGGCCGGGGGACGCGTGTCGGCCGTGTGCACTTTCCGCGGGCAGAGCGCCACGACCGGTTCTCGGGCGGTCAGAAGGCGGC-GAGGATGGTAGGCGTGCGC-TTCG-GCGCGCGCTGGTATAG-CCTCGTCTGTCCCGATCCG--CCT---GGGGACCGAGGAGCCGCCGCC-GGCTG-GGGCCGCCTCGCCCTCCCGGGATGT-TCGACTGGCAGAGACTGGGCAACCGTGTCTGCCGACCGCTTTC-CGGGACGGA-CT-GGGGTGGGCCC-GCCG--GCACAGGGTCAGTGGCGAATCGGTCGGCCCTCCACCCGA
>IM200910134_Duplicaria_sp 
CCCCCAGTAACGGCGAGTGAAGCGGGATCAGCCCAGCACCGAATCCCCCAGCATGCCGC-TGGCGGGAGCTGTGGTGTATGGGACGCCACCTGCCGTCTGCACCGGTGACCGAAGTCCTCCTGATCGGGGCCTCTCCCAGAGCGGGTGTCAGGCCTTTACTGGTCGCTGGTGCGTCGGCTGCGAGCGTCTCCGGAGTCGGGTTGTTTGGGAATGCAGCCCAAAGCGGGTGGTAAACTCCATCTAAGGCTAAATACTGGCACGAGTCCGATAGCGGACAAGTACCGTGAGGGAAAGTTGAAAAGAACTTTGAAGAGAGAGTTCAAGAGTACGTGAAACCGCCTAGAGGTAAACGGGTGGATCCGCAAAGTCGGCCCGCGGAATTCAGCTCGGAAGGCT-GCGCGCCCGC--GTCGGGC-AGGAGATCGCAAGACTCTCCCGGC-GTGGGACGCGTGTCGGCCGTGTGCACTTTCCGCGGGCAGAGCGCCACGACCGGTTCTCGGGCGGTCAGAAGGCGGC-GGGGATGGTAGGCGTGCGC-CTCG-GCGCGCGCTGGTATAG-CCCCGCCTGTCCTGATCCG--CCTC--GGGGACCGAGGAGCCGCCGCC-GGCTG-GGGCCGCCCCGCCCTCCTGGGATGT-TCGACTGGCAGAGACTGGGCAACCGTGTCTGCCGACCGCTTCC-CGGGACGGA-CT-GGGGTGGGCCC-GCCG--GCACAGGGTCAGTGGCGAATCGGTCGGCCCTCCACCCGA
>IM200910136_Duplicaria_sp 
CCCCCAGTAACGGCGAGTGAAGCGGGATCAGCCCAGCACCGAATCCCCCAGCATGCCGC-TGGCGGGAGCTGTGGTGTATGGGACGCCACCTGCCGTCTGCACCGGTGACCGAAGTCCTCCTGATCGGGGCCTCTCCCAGAGCGGGTGTCAGGCCTTTACTGGTCGCTGGTGCGTCGGCTGCGAGCGTCTCCGGAGTCGGGTTGTTTGGGAATGCAGCCCAAAGCGGGTGGTAAACTCCATCTAAGGCTAAATACTGGCACGAGTCCGATAGCGGACAAGTACCGTGAGGGAAAGTTGAAAAGAACTTTGAAGAGAGAGTTCAAGAGTACGTGAAACCGCCTAGAGGTAAACGGGTGGATCCGCAAAGTCGGCCCGCGGAATTCAGCTCGGAAGGCT-GCGCGCCCGC--GTCGGGC-AGGAGATCGCAAGACTCTCCCGGC-GTGGGACGCGTGTCGGCCGTGTGCACTTTCCGCGGGCAGAGCGCCACGACCGGTTCTCGGGCGGTCAGAAGGCGGC-GGGGATGGTAGGCGTGCGC-CTCG-GCGCGCGCTGGTATAG-CCCCGCCTGTCCTGATCCG--CCTC--GGGGACCGAGGAGCCGCCGCC-GGCTG-GGGCCGCCCCGCCCTCCTGGGATGT-TCGACTGGCAGAGACTGGGCAACCGTGTCTGCCGACCGCTTCC-CGGGACGGA-CT-GGGGTGGGCCC-GCCG--GCACAGGGTCAGTGGCGAATCGGTCGGCCCTCCACCCGA
>IM200910137_Duplicaria_sp 
CCCCCAGTAACGGCGAGTGAAGCGGGATCAGCCCAGCACCGAATCCCCCAGCATGCCGC-TGGCGGGAGCTGTGGTGTATGGGACGCCACCTGCCGTCTGCACCGGTGACCGAAGTCCTCCTGATCGGGGCCTCTCCCAGAGCGGGTGTCAGGCCTTTACTGGTCGCTGGTGCGTCGGCTGCGAGCGTCTCCGGAGTCGGGTTGTTTGGGAATGCAGCCCAAAGCGGGTGGTAAACTCCATCTAAGGCTAAATACTGGCACGAGTCCGATAGCGGACAAGTACCGTGAGGGAAAGTTGAAAAGAACTTTGAAGAGAGAGTTCAAGAGTACGTGAAACCGCCTAGAGGTAAACGGGTGGATCCGCAAAGTCGGCCCGCGGAATTCAGCTCGGAAGGCT-GCGCGCCCGC--GTCGGGC-AGGAGATCGCAAGACTCTCCCGGC-GTGGGACGCGTGTCGGCCGTGTGCACTTTCCGCGGGCAGAGCGCCACGACCGGTTCTCGGGCGGTCAGAAGGCGGC-GGGGATGGTAGGCGTGCGC-CTCG-GCGCGCGCTGGTATAG-CCCCGCCTGTCCTGATCCG--CCTC--GGGGACCGAGGAGCCGCCGCC-GGCTG-GGGCCGCCCCGCCCTCCTGGGATGT-TCGACTGGCAGAGACTGGGCAACCGTGTCTGCCGACCGCTTCC-CGGGACGGA-CT-GGGGTGGGCCC-GCCG--GCACAGGGTCAGTGGCGAATCGGTCGGCCCTCCACCCGA
>IM200910138_Duplicaria_sp 
CCCCCAGTAACGGCGAGTGAAGCGGGATCAGCCCAGCACCGAATCCCCCAGCATGCCGC-TGGCGGGAGCTGTGGTGTATGGGACGCCACCTGCCGTCTGCACCGGTGACCGAAGTCCTCCTGATCGGGGCCTCTCCCAGAGCGGGTGTCAGGCCTTTACTGGTCGCTGGTGCGTCGGCTGCGAGCGTCTCCGGAGTCGGGTTGTTTGGGAATGCAGCCCAAAGCGGGTGGTAAACTCCATCTAAGGCTAAATACTGGCACGAGTCCGATAGCGGACAAGTACCGTGAGGGAAAGTTGAAAAGAACTTTGAAGAGAGAGTTCAAGAGTACGTGAAACCGCCTAGAGGTAAACGGGTGGATCCGCAAAGTCGGCCCGCGGAATTCAGCTCGGAAGGCT-GCGCGCCCGC--GTCGGGC-AGGAGATCGCAAGACTCTCCCGGC-GTGGGACGCGTGTCGGCCGTGTGCACTTTCCGCGGGCAGAGCGCCACGACCGGTTCTCGGGCGGTCAGAAGGCGGC-GGGGATGGTAGGCGTGCGC-CTCG-GCGCGCGCTGGTATAG-CCCCGCCTGTCCTGATCCG--CCTC--GGGGACCGAGGAGCCGCCGCC-GGCTG-GGGCCGCCCCGCCCTCCTGGGATGT-TCGACTGGCAGAGACTGGGCAACCGTGTCTGCCGACCGCTTCC-CGGGACGGA-CT-GGGGTGGGCCC-GCCG--GCACAGGGTCAGTGGCGAATCGGTCGGCCCTCCACCCGA
>IM200910139_Duplicaria_sp 
CCCCCAGTAACGGCGAGTGAAGCGGGATCAGCCCAGCACCGAATCCCCCAGCATGCCGC-TGGCGGGAGCTGTGGTGTATGGGACGCCACCTGCCGTCTGCACCGGTGACCGAAGTCCTCCTGATCGGGGCCTCTCCCAGAGCGGGTGTCAGGCCTTTACTGGTCGCTGGTGCGTCGGCTGCGAGCGTCTCCGGAGTCGGGTTGTTTGGGAATGCAGCCCAAAGCGGGTGGTAAACTCCATCTAAGGCTAAATACTGGCACGAGTCCGATAGCGGACAAGTACCGTGAGGGAAAGTTGAAAAGAACTTTGAAGAGAGAGTTCAAGAGTACGTGAAACCGCCTAGAGGTAAACGGGTGGATCCGCAAAGTCGGCCCGCGGAATTCAGCTCGGAAGGCT-GCGCGCCCGC--GTCGGGC-AGGAGATCGCAAGACTCTCCCGGC-GTGGGACGCGTGTCGGCCGTGTGCACTTTCCGCGGGCAGAGCGCCACGACCGGTTCTCGGGCGGTCAGAAGGCGGC-GGGGATGGTAGGCGTGCGC-CTCG-GCGCGCGCTGGTATAG-CCCCGCCTGTCCTGATCCG--CCTC--GGGGACCGAGGAGCCGCCGCC-GGCTG-GGGCCGCCCCGCCCTCCTGGGATGT-TCGACTGGCAGAGACTGGGCAACCGTGTCTGCCGACCGCTTCC-CGGGACGGA-CT-GGGGTGGGCCC-GCCG--GCACAGGGTCAGTGGCGAATCGGTCGGCCCTCCACCCGA
>IM200910141_Duplicaria_sp 
CCCCCAGTAACGGCGAGTGAAGCGGGATCAGCCCAGCACCGAATCCCCCAGCATGCCGC-TGGCGGGAGCTGTGGTGTATGGGACGCCACCTGCCGTCTGCACCGGTGACCGAAGTCCTCCTGATCGGGGCCTCTCCCAGAGCGGGTGTCAGGCCTTTACTGGTCGCTGGTGCGTCGGCTGCGAGCGTCTCCGGAGTCGGGTTGTTTGGGAATGCAGCCCAAAGCGGGTGGTAAACTCCATCTAAGGCTAAATACTGGCACGAGTCCGATAGCGGACAAGTACCGTGAGGGAAAGTTGAAAAGAACTTTGAAGAGAGAGTTCAAGAGTACGTGAAACCGCCTAGAGGTAAACGGGTGGATCCGCAAAGTCGGCCCGCGGAATTCAGCTCGGAAGGCT-GCGCGCCCGC--GTCGGGC-AGGAGATCGCAAGACTCTCCCGGC-GTGGGACGCGTGTCGGCCGTGTGCACTTTCCGCGGGCAGAGCGCCACGACCGGTTCTCGGGCGGTCAGAAGGCGGC-GGGGATGGTAGGCGTGCGC-CTCG-GCGCGCGCTGGTATAG-CCCCGCCTGTCCTGATCCG--CCTC--GGGGACCGAGGAGCCGCCGCC-GGCTG-GGGCCGCCCCGCCCTCCTGGGATGT-TCGACTGGCAGAGACTGGGCAACCGTGTCTGCCGACCGCTTCC-CGGGACGGA-CT-GGGGTGGGCCC-GCCG--GCACAGGGTCAGTGGCGAATCGGTCGGCCCTCCACCCGA
>IM200910142_Duplicaria_sp 
CCCCCAGTAACGGCGAGTGAAGCGGGATCAGCCCAGCACCGAATCCCCCAGCATGCCGC-TGGCGGGAGCTGTGGTGTATGGGACGCCACCTGCCGTCTGCACCGGTGACCGAAGTCCTCCTGATCGGGGCCTCTCCCAGAGCGGGTGTCAGGCCTTTACTGGTCGCTGGTGCGTCGGCTGCGAGCGTCTCCGGAGTCGGGTTGTTTGGGAATGCAGCCCAAAGCGGGTGGTAAACTCCATCTAAGGCTAAATACTGGCACGAGTCCGATAGCGGACAAGTACCGTGAGGGAAAGTTGAAAAGAACTTTGAAGAGAGAGTTCAAGAGTACGTGAAACCGCCTAGAGGTAAACGGGTGGATCCGCAAAGTCGGCCCGCGGAATTCAGCTCGGAAGGCT-GCGCGCCCGC--GTCGGGC-AGGAGATCGCAAGACTCTCCCGGC-GTGGGACGCGTGTCGGCCGTGTGCACTTTCCGCGGGCAGAGCGCCACGACCGGTTCTCGGGCGGTCAGAAGGCGGC-GGGGATGGTAGGCGTGCGC-CTCG-GCGCGCGCTGGTATAG-CCCCGCCTGTCCTGATCCG--CCTC--GGGGACCGAGGAGCCGCCGCC-GGCTG-GGGCCGCCCCGCCCTCCTGGGATGT-TCGACTGGCAGAGACTGGGCAACCGTGTCTGCCGACCGCTTCC-CGGGACGGA-CT-GGGGTGGGCCC-GCCG--GCACAGGGTCAGTGGCGAATCGGTCGGCCCTCCACCCGA
>IM200910145_Duplicaria_sp 
CCCCCAGTAACGGCGAGTGAAGCGGGATCAGCCCAGCACCGAATCCCCCAGCATGCCGC-TGGCGGGAGCTGTGGTGTATGGGACGCCACCTGCCGTCTGCACCGGTGACCGAAGTCCTCCTGATCGGGGCCTCTCCCAGAGCGGGTGTCAGGCCTTTACTGGTCGCTGGTGCGTCGGCTGCGAGCGTCTCCGGAGTCGGGTTGTTTGGGAATGCAGCCCAAAGCGGGTGGTAAACTCCATCTAAGGCTAAATACTGGCACGAGTCCGATAGCGGACAAGTACCGTGAGGGAAAGTTGAAAAGAACTTTGAAGAGAGAGTTCAAGAGTACGTGAAACCGCCTAGAGGTAAACGGGTGGATCCGCAAAGTCGGCCCGCGGAATTCAGCTCGGAAGGCT-GCGCGCCCGC--GTCGGGC-AGGAGATCGCAAGACTCTCCCGGC-GTGGGACGCGTGTCGGCCGTGTGCACTTTCCGCGGGCAGAGCGCCACGACCGGTTCTCGGGCGGTCAGAAGGCGGC-GGGGATGGTAGGCGTGCGC-CTCG-GCGCGCGCTGGTATAG-CCCCGCCTGTCCTGATCCG--CCTC--GGGGACCGAGGAGCCGCCGCC-GGCTG-GGGCCGCCCCGCCCTCCTGGGATGT-TCGACTGGCAGAGACTGGGCAACCGTGTCTGCCGACCGCTTCC-CGGGACGGA-CT-GGGGTGGGCCC-GCCG--GCACAGGGTCAGTGGCGAATCGGTCGGCCCTCCACCCGA
>IM200910146_Duplicaria_sp 
CCCCCAGTAACGGCGAGTGAAGCGGGATCAGCCCAGCACCGAATCCCCCAGCATGCCGC-TGGCGGGAGCTGTGGTGTATGGGACGCCACCTGCCGTCTGCACCGGTGACCGAAGTCCTCCTGATCGGGGCCTCTCCCAGAGCGGGTGTCAGGCCTTTACTGGTCGCTGGTGCGTCGGCTGCGAGCGTCTCCGGAGTCGGGTTGTTTGGGAATGCAGCCCAAAGCGGGTGGTAAACTCCATCTAAGGCTAAATACTGGCACGAGTCCGATAGCGGACAAGTACCGTGAGGGAAAGTTGAAAAGAACTTTGAAGAGAGAGTTCAAGAGTACGTGAAACCGCCTAGAGGTAAACGGGTGGATCCGCAAAGTCGGCCCGCGGAATTCAGCTCGGAAGGCT-GCGCGCCCGC--GTCGGGC-AGGAGATCGCAAGACTCTCCCGGC-GTGGGACGCGTGTCGGCCGTGTGCACTTTCCGCGGGCAGAGCGCCACGACCGGTTCTCGGGCGGTCAGAAGGCGGC-GGGGATGGTAGGCGTGCGC-CTCG-GCGCGCGCTGGTATAG-CCCCGCCTGTCCTGATCCG--CCTC--GGGGACCGAGGAGCCGCCGCC-GGCTG-GGGCCGCCCCGCCCTCCTGGGATGT-TCGACTGGCAGAGACTGGGCAACCGTGTCTGCCGACCGCTTCC-CGGGACGGA-CT-GGGGTGGGCCC-GCCG--GCACAGGGTCAGTGGCGAATCGGTCGGCCCTCCACCCGA
>IM200910147_Euterebra_fuscolutea 
CCCCCAGTAACGGCGAGTGAAGCGGGACCAGCCCAGCACCGAATCCCCCAGCATGTCGC-TGGCGGGAACTGTGGTGTATGGGACGCCAACTGTCGTCTGCACCGGTGACCGAAGTCCTCCTGATCGGGGCCTCTCCCAGAGCGGGTGTCAGGCCTTTACTGGCCGCTGGTGCGTCGGCTGCGAGCGTCTCCGGAGTCGGGTTGTTTGGGAATGCAGCCCAAAGCGGGTGGTAAACTCCATCTAAGGCTAAATACTGGCACGAGTCCGATAGCGGACAAGTACCGTGAGGGAAAGTTGAAAAGAACTTTGAAGAGAGAGTTCAACAGTACGTGAAACCGCCTAGAGGTAAACGGGTGGATCCGCAAAGTCGGCCCGCGGAATTCAGCTCGGAAGGCT-GCGCGCCCTC-GGTTGGGT-CGGAGATCGCAAGACTCTCCTGGCCGGGGGACGCGTGTCGGCCGTGTGCACTTTCCGCGGGCAGAGCGCCACGACCGGTTCTCGGGCGGTCAGAAGGCGGC-GAGGATGGTAGGCGTGCGC-TTCG-GCGCGCGCTGGTATAG-CCTCGTCTGTCCCGATCCG--CCT---GGGGACCGAGGAGCCGCCGCC-GGCTG-GGGCCGCCTCGCCCTCCCGGGATGT-TCGACTGGCAGAGACTGGGCAACCGTGTCTGCCGACCGCTTTC-CGGGACGGA-CT-GGGGTGGGCCC-GTCG--GCACAGGGTCAGTGGCGAATCGGTCGGCCCTCCACCCGA
>IM200910148_Duplicaria_sp 
CCCCCAGTAACGGCGAGTGAAGCGGGATCAGCCCAGCACCGAATCCCCCAGCATGCCGC-TGGCGGGAGCTGTGGTGTATGGGACGCCACCTGCCGTCTGCACCGGTGACCGAAGTCCTCCTGATCGGGGCCTCTCCCAGAGCGGGTGTCAGGCCTTTACTGGTCGCTGGTGCGTCGGCTGCGAGCGTCTCCGGAGTCGGGTTGTTTGGGAATGCAGCCCAAAGCGGGTGGTAAACTCCATCTAAGGCTAAATACTGGCACGAGTCCGATAGCGGACAAGTACCGTGAGGGAAAGTTGAAAAGAACTTTGAAGAGAGAGTTCAAGAGTACGTGAAACCGCCTAGAGGTAAACGGGTGGATCCGCAAAGTCGGCCCGCGGAATTCAGCTCGGAAGGCT-GCGCGCCCGC--GTCGGGC-AGGAGATCGCAAGACTCTCCCGGC-GTGGGACGCGTGTCGGCCGTGTGCACTTTCCGCGGGCAGAGCGCCACGACCGGTTCTCGGGCGGTCAGAAGGCGGC-GGGGATGGTAGGCGTGCGC-CTCG-GCGCGCGCTGGTATAG-CCCCGCCTGTCCTGATCCG--CCTC--GGGGACCGAGGAGCCGCCGCC-GGCTG-GGGCCGCCCCGCCCTCCTGGGATGT-TCGACTGGCAGAGACTGGGCAACCGTGTCTGCCGACCGCTTCC-CGGGACGGA-CT-GGGGTGGGCCC-GCCG--GCACAGGGTCAGTGGCGAATCGGTCGGCCCTCCACCCGA
>IM200910149_Duplicaria_sp 
CCCCCAGTAACGGCGAGTGAAGCGGGATCAGCCCAGCACCGAATCCCCCAGCATGCCGC-TGGCGGGAGCTGTGGTGTATGGGACGCCACCTGCCGTCTGCACCGGTGACCGAAGTCCTCCTGATCGGGGCCTCTCCCAGAGCGGGTGTCAGGCCTTTACTGGTCGCTGGTGCGTCGGCTGCGAGCGTCTCCGGAGTCGGGTTGTTTGGGAATGCAGCCCAAAGCGGGTGGTAAACTCCATCTAAGGCTAAATACTGGCACGAGTCCGATAGCGGACAAGTACCGTGAGGGAAAGTTGAAAAGAACTTTGAAGAGAGAGTTCAAGAGTACGTGAAACCGCCTAGAGGTAAACGGGTGGATCCGCAAAGTCGGCCCGCGGAATTCAGCTCGGAAGGCT-GCGCGCCCGC--GTCGGGC-AGGAGATCGCAAGACTCTCCCGGC-GTGGGACGCGTGTCGGCCGTGTGCACTTTCCGCGGGCAGAGCGCCACGACCGGTTCTCGGGCGGTCAGAAGGCGGC-GGGGATGGTAGGCGTGCGC-CTCG-GCGCGCGCTGGTATAG-CCCCGCCTGTCCTGATCCG--CCTC--GGGGACCGAGGAGCCGCCGCC-GGCTG-GGGCCGCCCCGCCCTCCTGGGATGT-TCGACTGGCAGAGACTGGGCAACCGTGTCTGCCGACCGCTTCC-CGGGACGGA-CT-GGGGTGGGCCC-GCCG--GCACAGGGTCAGTGGCGAATCGGTCGGCCCTCCACCCGA
>IM200910150_Duplicaria_sp 
CCCCCAGTAACGGCGAGTGAAGCGGGATCAGCCCAGCACCGAATCCCCCAGCATGCCGC-TGGCGGGAGCTGTGGTGTATGGGACGCCACCTGCCGTCTGCACCGGTGACCGAAGTCCTCCTGATCGGGGCCTCTCCCAGAGCGGGTGTCAGGCCTTTACTGGTCGCTGGTGCGTCGGCTGCGAGCGTCTCCGGAGTCGGGTTGTTTGGGAATGCAGCCCAAAGCGGGTGGTAAACTCCATCTAAGGCTAAATACTGGCACGAGTCCGATAGCGGACAAGTACCGTGAGGGAAAGTTGAAAAGAACTTTGAAGAGAGAGTTCAAGAGTACGTGAAACCGCCTAGAGGTAAACGGGTGGATCCGCAAAGTCGGCCCGCGGAATTCAGCTCGGAAGGCT-GCGCGCCCGC--GTCGGGC-AGGAGATCGCAAGACTCTCCCGGC-GTGGGACGCGTGTCGGCCGTGTGCACTTTCCGCGGGCAGAGCGCCACGACCGGTTCTCGGGCGGTCAGAAGGCGGC-GGGGATGGTAGGCGTGCGC-CTCG-GCGCGCGCTGGTATAG-CCCCGCCTGTCCTGATCCG--CCTC--GGGGACCGAGGAGCCGCCGCC-GGCTG-GGGCCGCCCCGCCCTCCTGGGATGT-TCGACTGGCAGAGACTGGGCAACCGTGTCTGCCGACCGCTTCC-CGGGACGGA-CT-GGGGTGGGCCC-GCCG--GCACAGGGTCAGTGGCGAATCGGTCGGCCCTCCACCCGA
>IM200910151_Duplicaria_sp 
CCCCCAGTAACGGCGAGTGAAGCGGGATCAGCCCAGCACCGAATCCCCCAGCATGCCGC-TGGCGGGAGCTGTGGTGTATGGGACGCCACCTGCCGTCTGCACCGGTGACCGAAGTCCTCCTGATCGGGGCCTCTCCCAGAGCGGGTGTCAGGCCTTTACTGGTCGCTGGTGCGTCGGCTGCGAGCGTCTCCGGAGTCGGGTTGTTTGGGAATGCAGCCCAAAGCGGGTGGTAAACTCCATCTAAGGCTAAATACTGGCACGAGTCCGATAGCGGACAAGTACCGTGAGGGAAAGTTGAAAAGAACTTTGAAGAGAGAGTTCAAGAGTACGTGAAACCGCCTAGAGGTAAACGGGTGGATCCGCAAAGTCGGCCCGCGGAATTCAGCTCGGAAGGCT-GCGCGCCCGC--GTCGGGC-AGGAGATCGCAAGACTCTCCCGGC-GTGGGACGCGTGTCGGCCGTGTGCACTTTCCGCGGGCAGAGCGCCACGACCGGTTCTCGGGCGGTCAGAAGGCGGC-GGGGATGGTAGGCGTGCGC-CTCG-GCGCGCGCTGGTATAG-CCCCGCCTGTCCTGATCCG--CCTC--GGGGACCGAGGAGCCGCCGCC-GGCTG-GGGCCGCCCCGCCCTCCTGGGATGT-TCGACTGGCAGAGACTGGGCAACCGTGTCTGCCGACCGCTTCC-CGGGACGGA-CT-GGGGTGGGCCC-GCCG--GCACAGGGTCAGTGGCGAATCGGTCGGCCCTCCACCCGA
>IM200910152_Duplicaria_sp 
CCCCCAGTAACGGCGAGTGAAGCGGGATCAGCCCAGCACCGAATCCCCCAGCATGCCGC-TGGCGGGAGCTGTGGTGTATGGGACGCCACCTGCCGTCTGCACCGGTGACCGAAGTCCTCCTGATCGGGGCCTCTCCCAGAGCGGGTGTCAGGCCTTTACTGGTCGCTGGTGCGTCGGCTGCGAGCGTCTCCGGAGTCGGGTTGTTTGGGAATGCAGCCCAAAGCGGGTGGTAAACTCCATCTAAGGCTAAATACTGGCACGAGTCCGATAGCGGACAAGTACCGTGAGGGAAAGTTGAAAAGAACTTTGAAGAGAGAGTTCAAGAGTACGTGAAACCGCCTAGAGGTAAACGGGTGGATCCGCAAAGTCGGCCCGCGGAATTCAGCTCGGAAGGCT-GCGCGCCCGC--GTCGGGC-AGGAGATCGCAAGACTCTCCCGGC-GTGGGACGCGTGTCGGCCGTGTGCACTTTCCGCGGGCAGAGCGCCACGACCGGTTCTCGGGCGGTCAGAAGGCGGC-GGGGATGGTAGGCGTGCGC-CTCG-GCGCGCGCTGGTATAG-CCCCGCCTGTCCTGATCCG--CCTC--GGGGACCGAGGAGCCGCCGCC-GGCTG-GGGCCGCCCCGCCCTCCTGGGATGT-TCGACTGGCAGAGACTGGGCAACCGTGTCTGCCGACCGCTTCC-CGGGACGGA-CT-GGGGTGGGCCC-GCCG--GCACAGGGTCAGTGGCGAATCGGTCGGCCCTCCACCCGA
>IM200910153_Duplicaria_sp 
CCCCCAGTAACGGCGAGTGAAGCGGGATCAGCCCAGCACCGAATCCCCCAGCATGCCGC-TGGCGGGAGCTGTGGTGTATGGGACGCCACCTGCCGTCTGCACCGGTGACCGAAGTCCTCCTGATCGGGGCCTCTCCCAGAGCGGGTGTCAGGCCTTTACTGGTCGCTGGTGCGTCGGCTGCGAGCGTCTCCGGAGTCGGGTTGTTTGGGAATGCAGCCCAAAGCGGGTGGTAAACTCCATCTAAGGCTAAATACTGGCACGAGTCCGATAGCGGACAAGTACCGTGAGGGAAAGTTGAAAAGAACTTTGAAGAGAGAGTTCAAGAGTACGTGAAACCGCCTAGAGGTAAACGGGTGGATCCGCAAAGTCGGCCCGCGGAATTCAGCTCGGAAGGCT-GCGCGCCCGC--GTCGGGC-AGGAGATCGCAAGACTCTCCCGGC-GTGGGACGCGTGTCGGCCGTGTGCACTTTCCGCGGGCAGAGCGCCACGACCGGTTCTCGGGCGGTCAGAAGGCGGC-GGGGATGGTAGGCGTGCGC-CTCG-GCGCGCGCTGGTATAG-CCCCGCCTGTCCTGATCCG--CCTC--GGGGACCGAGGAGCCGCCGCC-GGCTG-GGGCCGCCCCGCCCTCCTGGGATGT-TCGACTGGCAGAGACTGGGCAACCGTGTCTGCCGACCGCTTCC-CGGGACGGA-CT-GGGGTGGGCCC-GCCG--GCACAGGGTCAGTGGCGAATCGGTCGGCCCTCCACCCGA
>IM200910154_Duplicaria_sp 
CCCCCAGTAACGGCGAGTGAAGCGGGATCAGCCCAGCACCGAATCCCCCAGCATGCCGC-TGGCGGGAGCTGTGGTGTATGGGACGCCACCTGCCGTCTGCACCGGTGACCGAAGTCCTCCTGATCGGGGCCTCTCCCAGAGCGGGTGTCAGGCCTTTACTGGTCGCTGGTGCGTCGGCTGCGAGCGTCTCCGGAGTCGGGTTGTTTGGGAATGCAGCCCAAAGCGGGTGGTAAACTCCATCTAAGGCTAAATACTGGCACGAGTCCGATAGCGGACAAGTACCGTGAGGGAAAGTTGAAAAGAACTTTGAAGAGAGAGTTCAAGAGTACGTGAAACCGCCTAGAGGTAAACGGGTGGATCCGCAAAGTCGGCCCGCGGAATTCAGCTCGGAAGGCT-GCGCGCCCGC--GTCGGGC-AGGAGATCGCAAGACTCTCCCGGC-GTGGGACGCGTGTCGGCCGTGTGCACTTTCCGCGGGCAGAGCGCCACGACCGGTTCTCGGGCGGTCAGAAGGCGGC-GGGGATGGTAGGCGTGCGC-CTCG-GCGCGCGCTGGTATAG-CCCCGCCTGTCCTGATCCG--CCTC--GGGGACCGAGGAGCCGCCGCC-GGCTG-GGGCCGCCCCGCCCTCCTGGGATGT-TCGACTGGCAGAGACTGGGCAACCGTGTCTGCCGACCGCTTCC-CGGGACGGA-CT-GGGGTGGGCCC-GCCG--GCACAGGGTCAGTGGCGAATCGGTCGGCCCTCCACCCGA
>IM200910155_Duplicaria_sp 
CCCCCAGTAACGGCGAGTGAAGCGGGATCAGCCCAGCACCGAATCCCCCAGCATGCCGC-TGGCGGGAGCTGTGGTGTATGGGACGCCACCTGCCGTCTGCACCGGTGACCGAAGTCCTCCTGATCGGGGCCTCTCCCAGAGCGGGTGTCAGGCCTTTACTGGTCGCTGGTGCGTCGGCTGCGAGCGTCTCCGGAGTCGGGTTGTTTGGGAATGCAGCCCAAAGCGGGTGGTAAACTCCATCTAAGGCTAAATACTGGCACGAGTCCGATAGCGGACAAGTACCGTGAGGGAAAGTTGAAAAGAACTTTGAAGAGAGAGTTCAAGAGTACGTGAAACCGCCTAGAGGTAAACGGGTGGATCCGCAAAGTCGGCCCGCGGAATTCAGCTCGGAAGGCT-GCGCGCCCGC--GTCGGGC-AGGAGATCGCAAGACTCTCCCGGC-GTGGGACGCGTGTCGGCCGTGTGCACTTTCCGCGGGCAGAGCGCCACGACCGGTTCTCGGGCGGTCAGAAGGCGGC-GGGGATGGTAGGCGTGCGC-CTCG-GCGCGCGCTGGTATAG-CCCCGCCTGTCCTGATCCG--CCTC--GGGGACCGAGGAGCCGCCGCC-GGCTG-GGGCCGCCCCGCCCTCCTGGGATGT-TCGACTGGCAGAGACTGGGCAACCGTGTCTGCCGACCGCTTCC-CGGGACGGA-CT-GGGGTGGGCCC-GCCG--GCACAGGGTCAGTGGCGAATCGGTCGGCCCTCCACCCGA
>IM200910156_Duplicaria_sp 
CCCCCAGTAACGGCGAGTGAAGCGGGATCAGCCCAGCACCGAATCCCCCAGCATGCCGC-TGGCGGGAGCTGTGGTGTATGGGACGCCACCTGCCGTCTGCACCGGTGACCGAAGTCCTCCTGATCGGGGCCTCTCCCAGAGCGGGTGTCAGGCCTTTACTGGTCGCTGGTGCGTCGGCTGCGAGCGTCTCCGGAGTCGGGTTGTTTGGGAATGCAGCCCAAAGCGGGTGGTAAACTCCATCTAAGGCTAAATACTGGCACGAGTCCGATAGCGGACAAGTACCGTGAGGGAAAGTTGAAAAGAACTTTGAAGAGAGAGTTCAAGAGTACGTGAAACCGCCTAGAGGTAAACGGGTGGATCCGCAAAGTCGGCCCGCGGAATTCAGCTCGGAAGGCT-GCGCGCCCGC--GTCGGGC-AGGAGATCGCAAGACTCTCCCGGC-GTGGGACGCGTGTCGGCCGTGTGCACTTTCCGCGGGCAGAGCGCCACGACCGGTTCTCGGGCGGTCAGAAGGCGGC-GGGGATGGTAGGCGTGCGC-CTCG-GCGCGCGCTGGTATAG-CCCCGCCTGTCCTGATCCG--CCTC--GGGGACCGAGGAGCCGCCGCC-GGCTG-GGGCCGCCCCGCCCTCCTGGGATGT-TCGACTGGCAGAGACTGGGCAACCGTGTCTGCCGACCGCTTCC-CGGGACGGA-CT-GGGGTGGGCCC-GCCG--GCACAGGGTCAGTGGCGAATCGGTCGGCCCT-CACCCGA
>IM200910157_Strioterebrum_arabella 
CCCCCAGTAACGGCGAGTGAAGCGGGACCAGCCCAGCACCGAATCCCCCAGCATGTCGC-TGGCGGGAGCTGTGGTGTATGGGACGCCACCTGTCGTCTGCACCGGCGACCGAAGTCCTCCTGATCGGGGCCTCTCCCAGAGCGGGTGTCAGGCCTTTACTGGCCGCTGGTGCGTCGGCTGCGAGCGTCTCCGGAGTCGGGTTGTTTGGGAATGCAGCCCAAAGCGGGTGGTAAACTCCATCTAAGGCTAAATACTGGCACGAGTCCGATAGCGGACAAGTACCGTGAGGGAAAGTTGAAAAGAACTTTGAAGAGAGAGTTCAAGAGTACGTGAAACCGCCTAGAGGTAAACGGGTGGATCCGCAAAGTCGGCCCGCGGAATTCAGCTCGGAAGG-T-GCGCGCCCGC-GCCCGGGT-AGGAGATCGCAAGACTCTCCCGGC-GTGGGACGCGTGCCGGCCGTGTGCACTTTCCGCGGGCAGAGCGCCACGACCGGTTCTCGGGCGGTCAGAAGGCGGC-GGGGATGGTAGGCGTGCGC-CTCG-GCGCGCGCTGGTATAG-CCCCGCCTGTCCCGATCCG--CCCC--GGGGACCGAGGAGCCGCCGCC-GGCTG-GGGCCGCCCCGCCCTCCTGGGATGT-TCGACTGGCAGAGACTGGGCAACCGTGTCTGCCGACCGCTTCC-CTGGACGGA-CT-GGGGTGGGCCC-GCCG--GCACAGGGTCTGTGGCGAATCGGTCGGCCCTCCACCCGA
>IM200910158_Strioterebrum_arabella 
CCCCCAGTAACGGCGAGTGAAGCGGGACCAGCCCAGCACCGAATCCCCCAGCATGTCGC-TGGCGGGAGCTGTGGTGTATGGGACGCCACCTGTCGTCTGCACCGGCGACCGAAGTCCTCCTGATCGGGGCCTCTCCCAGAGCGGGTGTCAGGCCTTTACTGGCCGCTGGTGCGTCGGCTGCGAGCGTCTCCGGAGTCGGGTTGTTTGGGAATGCAGCCCAAAGCGGGTGGTAAACTCCATCTAAGGCTAAATACTGGCACGAGTCCGATAGCGGACAAGTACCGTGAGGGAAAGTTGAAAAGAACTTTGAAGAGAGAGTTCAAGAGTACGTGAAACCGCCTAGAGGTAAACGGGTGGATCCGCAAAGTCGGCCCGCGGAATTCAGCTCGGAAGG-T-GCGCGCCCGC-GCCCGGGT-AGGAGATCGCAAGACTCTCCCGGC-GTGGGACGCGTGCCGGCCGTGTGCACTTTCCGCGGGCAGAGCGCCACGACCGGTTCTCGGGCGGTCAGAAGGCGGC-GGGGATGGTAGGCGTGCGC-CTCG-GCGCGCGCTGGTATAG-CCCCGCCTGTCCCGATCCG--CCCC--GGGGACCGAGGAGCCGCCGCC-GGCTG-GGGCCGCCCCGCCCTCCTGGGATGT-TCGACTGGCAGAGACTGGGCAACCGTGTCTGCCGACCGCTTCC-CTGGACGGA-CT-GGGGTGGGCCC-GCCG--GCACAGGGTCTGTGGCGAATCGGTCGGCCCTCCACCCGA
>IM200910159_Duplicaria_sp 
CCCCCAGTAACGGCGAGTGAAGCGGGATCAGCCCAGCACCGAATCCCCCAGCATGCCGC-TGGCGGGAGCTGTGGTGTATGGGACGCCACCTGCCGTCTGCACCGGTGACCGAAGTCCTCCTGATCGGGGCCTCTCCCAGAGCGGGTGTCAGGCCTTTACTGGTCGCTGGTGCGTCGGCTGCGAGCGTCTCCGGAGTCGGGTTGTTTGGGAATGCAGCCCAAAGCGGGTGGTAAACTCCATCTAAGGCTAAATACTGGCACGAGTCCGATAGCGGACAAGTACCGTGAGGGAAAGTTGAAAAGAACTTTGAAGAGAGAGTTCAAGAGTACGTGAAACCGCCTAGAGGTAAACGGGTGGATCCGCAAAGTCGGCCCGCGGAATTCAGCTCGGAAGGCT-GCGCGCCCGC--GTCGGGC-AGGAGATCGCAAGACTCTCCCGGC-GTGGGACGCGTGTCGGCCGTGTGCACTTTCCGCGGGCAGAGCGCCACGACCGGTTCTCGGGCGGTCAGAAGGCGGC-GGGGATGGTAGGCGTGCGC-CTCG-GCGCGCGCTGGTATAG-CCCCGCCTGTCCTGATCCG--CCTC--GGGGACCGAGGAGCCGCCGCC-GGCTG-GGGCCGCCCCGCCCTCCTGGGATGT-TCGACTGGCAGAGACTGGGCAACCGTGTCTGCCGACCGCTTCC-CGGGACGGA-CT-GGGGTGGGCCC-GCCG--GCACAGGGTCAGTGGCGAATCGGTCGGCCCTCCACCCGA
>IM200910160_Duplicaria_sp 
CCCCCAGTAACGGCGAGTGAAGCGGGATCAGCCCAGCACCGAATCCCCCAGCATGCCGC-TGGCGGGAGCTGTGGTGTATGGGACGCCACCTGCCGTCTGCACCGGTGACCGAAGTCCTCCTGATCGGGGCCTCTCCCAGAGCGGGTGTCAGGCCTTTACTGGTCGCTGGTGCGTCGGCTGCGAGCGTCTCCGGAGTCGGGTTGTTTGGGAATGCAGCCCAAAGCGGGTGGTAAACTCCATCTAAGGCTAAATACTGGCACGAGTCCGATAGCGGACAAGTACCGTGAGGGAAAGTTGAAAAGAACTTTGAAGAGAGAGTTCAAGAGTACGTGAAACCGCCTAGAGGTAAACGGGTGGATCCGCAAAGTCGGCCCGCGGAATTCAGCTCGGAAGGCT-GCGCGCCCGC--GTCGGGC-AGGAGATCGCAAGACTCTCCCGGC-GTGGGACGCGTGTCGGCCGTGTGCACTTTCCGCGGGCAGAGCGCCACGACCGGTTCTCGGGCGGTCAGAAGGCGGC-GGGGATGGTAGGCGTGCGC-CTCG-GCGCGCGCTGGTATAG-CCCCGCCTGTCCTGATCCG--CCTC--GGGGACCGAGGAGCCGCCGCC-GGCTG-GGGCCGCCCCGCCCTCCTGGGATGT-TCGACTGGCAGAGACTGGGCAACCGTGTCTGCCGACCGCTTCC-CGGGACGGA-CT-GGGGTGGGCCC-GCCG--GCACAGGGTCAGTGGCGAATCGGTCGGCCCTCCACCCGA
>IM200910162_Duplicaria_albofuscata 
CCCCCAGTAACGGCGAGTGAAGCGGGACCAGCCCAGCACCGAATCCCCCAGCATGTCGC-TGGCGGGAACTGTGGTGTATGGGACGCCAACTGTCGTCTGCACCGGTGACCGAAGTCCTCCTGATCGGGGCCTCTCCCAGAGCGGGTGTCAGGCCTTTACTGGCCGCTGGTGCGTCGGCTGCGAGCGTCTCCGGAGTCGGGTTGTTTGGGAATGCAGCCCAAAGCGGGTGGTAAACTCCATCTAAGGCTAAATACTGGCACGAGTCCGATAGCGGACAAGTACCGTGAGGGAAAGTTGAAAAGAACTTTGAAGAGAGAGTTCAACAGTACGTGAAACCGCCTAGAGGTAAACGGGTGGATCCGCAAAGTCGGCCCGCGGAATTCAGCTCGGAAGGCT-GCGCGCCCTC-GGTTGGGT-CGGAGATCGCAAGACTCTCCTGGCCGGGGGACGCTTGTCGGCCGTGTGCACTTTCCGCGGGCAGAGCGCCACGACCGGTTCTCGGGCGGTCAGAAGGCGGC-GAGGATGGTAGGCGTGCGC-TTCG-GCGCGCGCTGGTATAG-CCTCGCCTGTCCCGATCCG--CCT---GGGGACCGAGGAGCCGCCGCC-GGCTG-GGGCCGCCTTGCCCTCCGGGGATGT-TCGACTGGCAGAGACTGGGCAACCGTGTCTGCCGACCGCTTCC-CTGGACGGA-CT-GGGGTGGGCCC-GCCG--GCACAGGGTCTGTGGCGAATCGGTCGGCCCTCCACCCGA
>IM200910163_Duplicaria_albofuscata 
CCCCCAGTAACGGCGAGTGAAGCGGGACCAGCCCAGCACCGAATCCCCCAGCATGTCGC-TGGCGGGAACTGTGGTGTATGGGACGCCAACTGTCGTCTGCACCGGTGACCGAAGTCCTCCTGATCGGGGCCTCTCCCAGAGCGGGTGTCAGGCCTTTACTGGCCGCTGGTGCGTCGGCTGCGAGCGTCTCCGGAGTCGGGTTGTTTGGGAATGCAGCCCAAAGCGGGTGGTAAACTCCATCTAAGGCTAAATACTGGCACGAGTCCGATAGCGGACAAGTACCGTGAGGGAAAGTTGAAAAGAACTTTGAAGAGAGAGTTCAACAGTACGTGAAACCGCCTAGAGGTAAACGGGTGGATCCGCAAAGTCGGCCCGCGGAATTCAGCTCGGAAGGCT-GCGCGCCCTC-GGTTGGGT-CGGAGATCGCAAGACTCTCCTGGCCGGGGGACGCTTGTCGGCCGTGTGCACTTTCCGCGGGCAGAGCGCCACGACCGGTTCTCGGGCGGTCAGAAGGCGGC-GAGGATGGTAGGCGTGCGC-TTCG-GCGCGCGCTGGTATAG-CCTCGCCTGTCCCGATCCG--CCT---GGGGACCGAGGAGCCGCCGCC-GGCTG-GGGCCGCCTTGCCCTCCGGGGATGT-TCGACTGGCAGAGACTGGGCAACCGTGTCTGCCGACCGCTTCC-CTGGACGGA-CT-GGGGTGGGCCC-GCCG--GCACAGGGTCTGTGGCGAATCGGTCGGCCCTCCACCCGA
>IM200910164_Duplicaria_sp 
CCCCCAGTAACGGCGAGTGAAGCGGGACCAGCCCAGCACCGAATCCCCCAGCATGTCGC-TGGCGGGAACTGTGGTGTATGGGACGCCAACTGTCGTCTGCACCGGTGACCGAAGTCCTCCTGATCGGGGCCTCTCCCAGAGCGGGTGTCAGGCCTTTACTGGCCGCTGGTGCGTCGGCTGCGAGCGTCTCCGGAGTCGGGTTGTTTGGGAATGCAGCCCAAAGCGGGTGGTAAACTCCATCTAAGGCTAAATACTGGCACGAGTCCGATAGCGGACAAGTACCGTGAGGGAAAGTTGAAAAGAACTTTGAAGAGAGAGTTCAACAGTACGTGAAACCGCCTAGAGGTAAACGGGTGGATCCGCAAAGTCGGCCCGCGGAATTCAGCTCGGAAGGCT-GCGCGCCCTC-GGTCGGGT-CGGAGATCGCAAGACTCTCCTGGCCGGGGGACGCGTGTCGGCCGTGTGCACTTTCCGCGGGCAGAGCGCCACGACCGGTTCTCGGGCGGTCAGAAGGCGGC-GAGGATGGTAGGCGTGCGC-CTCG-GCGCGCGCTGGTATAG-CCTCGCCTGTCCCGATCCG--CCT---GGGGACCGAGGAGCCGCCGCC-GGCTG-GGGCCGCCTCGCCCTCCGGGGATGT-TCGACTGGCAGAGACTGGGCAACCGTGTCTGCCGACCGCTTCC-CTGGACGGA-CT-GGGGTGGGCCC-GCCG--GCACAGGGTCTGTGGCGAATCGGTCGGCCCTCCACCCGA
>IM200910166_Cinguloterebra_triseriata 
CCCCCAGTAACGGCGAGTGAAGCGGGACCAGCCCAGCACCGAATCCCCCAGCATGCCGC-TGGCGGGAGCTGTGGTGTATGGGACGCCACCTGTCGTCTGCACCGGTGACCGAAGTCCTCCTGATCGGGGCCTCTCCCAGAGCGGGTGTCAGGCCTTTACTGGCCGCTGGTGCGTCGGCTGCGAGCGTCTCCGGAGTCGGGTTGTTTGGGAATGCAGCCCAAAGTGGGTGGTAAACTCCATCTAAGGCTAAATACTGGCACGAGTCCGATAGCGGACAAGTACCGTGAGGGAAAGTTGAAAAGAACTTTGAAGAGAGAGTTCAACAGTACGTGAAACCGCCTAGAGGTAAACGGGTGGATCCGCAAAGTCGGCCCGCGGAATTCAGCTCGGAAGGCTCGCGCGCCCGCAGCCCGGGT-CGGAGATCGCAAGACTCTCCCGGC-GCGGGACGCGTGCCGGCCGTGTGCACTTTCCGCGGGCAGAGCGCCACGACCGGTTTCCGGGCGGTCAGAAGGCGGC-GGGGATGGTAGGCGCGCGC-TTCG-GCGTGCGCTGGTATAG-CCCCGTCTGTCCCGATCCG--CCT---GGGGACCGAGGAGCCGCCGCC-GGCTG-GGGCCGCCCCGCCCTCCCGGGATGT-TCGACTGGCAGAGACTGGGCGACCGTGTCTGCCGACCGCTTCC-TGGGACGGA-CC-GGGGTGGGCCC-GCCG--GCACAGGGTCTGTGGCGAATCGGTCGGCCCTCCACCCGA
>IM200910167_Cinguloterebra_triseriata 
CCCCCAGTAACGGCGAGTGAAGCGGGACCAGCCCAGCACCGAATCCCCCAGCATGCCGC-TGGCGGGAGCTGTGGTGTATGGGACGCCACCTGTCGTCTGCACCGGTGACCGAAGTCCTCCTGATCGGGGCCTCTCCCAGAGCGGGTGTCAGGCCTTTACTGGCCGCTGGTGCGTCGGCTGCGAGCGTCTCCGGAGTCGGGTTGTTTGGGAATGCAGCCCAAAGTGGGTGGTAAACTCCATCTAAGGCTAAATACTGGCACGAGTCCGATAGCGGACAAGTACCGTGAGGGAAAGTTGAAAAGAACTTTGAAGAGAGAGTTCAACAGTACGTGAAACCGCCTAGAGGTAAACGGGTGGATCCGCAAAGTCGGCCCGCGGAATTCAGCTCGGAAGGCTCGCGCGCCCGCAGCCCGGGT-CGGAGATCGCAAGACTCTCCCGGC-GCGGGACGCGTGCCGGCCGTGTGCACTTTCCGCGGGCAGAGCGCCACGACCGGTTTCCGGGCGGTCAGAAGGCGGC-GGGGATGGTAGGCGCGCGC-TTCG-GCGTGCGCTGGTATAG-CCCCGTCTGTCCCGATCCG--CCT---GGGGACCGAGGAGCCGCCGCC-GGCTG-GGGCCGCCCCGCCCTCCCGGGATGT-TCGACTGGCAGAGACTGGGCGACCGTGTCTGCCGACCGCTTCC-TGGGACGGA-CC-GGGGTGGGCCC-GCCG--GCACAGGGTCTGTGGCGAATCGGTCGGCCCTCCACCCGA
>IM200910168_Cinguloterebra_triseriata 
CCCCCAGTAACGGCGAGTGAAGCGGGACCAGCCCAGCACCGAATCCCCCAGCATGCCGC-TGGCGGGAGCTGTGGTGTATGGGACGCCACCTGTCGTCTGCACCGGTGACCGAAGTCCTCCTGATCGGGGCCTCTCCCAGAGCGGGTGTCAGGCCTTTACTGGCCGCTGGTGCGTCGGCTGCGAGCGTCTCCGGAGTCGGGTTGTTTGGGAATGCAGCCCAAAGTGGGTGGTAAACTCCATCTAAGGCTAAATACTGGCACGAGTCCGATAGCGGACAAGTACCGTGAGGGAAAGTTGAAAAGAACTTTGAAGAGAGAGTTCAACAGTACGTGAAACCGCCTAGAGGTAAACGGGTGGATCCGCAAAGTCGGCCCGCGGAATTCAGCTCGGAAGGCTCGCGCGCCCGCAGCCCGGGT-CGGAGATCGCAAGACTCTCCCGGC-GCGGGACGCGTGCCGGCCGTGTGCACTTTCCGCGGGCAGAGCGCCACGACCGGTTTCCGGGCGGTCAGAAGGCGGC-GGGGATGGTAGGCGCGCGC-TTCG-GCGTGCGCTGGTATAG-CCCCGTCTGTCCCGATCCG--CCT---GGGGACCGAGGAGCCGCCGCC-GGCTG-GGGCCGCCCCGCCCTCCCGGGATGT-TCGACTGGCAGAGACTGGGCGACCGTGTCTGCCGACCGCTTCC-TGGGACGGA-CC-GGGGTGGGCCC-GCCG--GCACAGGGTCTGTGGCGAATCGGTCGGCCCTCCACCCGA
>IM200910169_Cinguloterebra_triseriata 
CCCCCAGTAACGGCGAGTGAAGCGGGACCAGCCCAGCACCGAATCCCCCAGCATGCCGC-TGGCGGGAGCTGTGGTGTATGGGACGCCACCTGTCGTCTGCACCGGTGACCGAAGTCCTCCTGATCGGGGCCTCTCCCAGAGCGGGTGTCAGGCCTTTACTGGCCGCTGGTGCGTCGGCTGCGAGCGTCTCCGGAGTCGGGTTGTTTGGGAATGCAGCCCAAAGTGGGTGGTAAACTCCATCTAAGGCTAAATACTGGCACGAGTCCGATAGCGGACAAGTACCGTGAGGGAAAGTTGAAAAGAACTTTGAAGAGAGAGTTCAACAGTACGTGAAACCGCCTAGAGGTAAACGGGTGGATCCGCAAAGTCGGCCCGCGGAATTCAGCTCGGAAGGCTCGCGCGCCCGCAGCCCGGGT-CGGAGATCGCAAGACTCTCCCGGC-GCGGGACGCGTGCCGGCCGTGTGCACTTTCCGCGGGCAGAGCGCCACGACCGGTTTCCGGGCGGTCAGAAGGCGGC-GGGGATGGTAGGCGCGCGC-TTCG-GCGTGCGCTGGTATAG-CCCCGTCTGTCCCGATCCG--CCT---GGGGACCGAGGAGCCGCCGCC-GGCTG-GGGCCGCCCCGCCCTCCCGGGATGT-TCGACTGGCAGAGACTGGGCGACCGTGTCTGCCGACCGCTTCC-TGGGACGGA-CC-GGGGTGGGCCC-GCCG--GCACAGGGTCTGTGGCGAATCGGTCGGCCCTCCACCCGA
>IM200910170_Cinguloterebra_triseriata 
CCCCCAGTAACGGCGAGTGAAGCGGGACCAGCCCAGCACCGAATCCCCCAGCATGCCGC-TGGCGGGAGCTGTGGTGTATGGGACGCCACCTGTCGTCTGCACCGGTGACCGAAGTCCTCCTGATCGGGGCCTCTCCCAGAGCGGGTGTCAGGCCTTTACTGGCCGCTGGTGCGTCGGCTGCGAGCGTCTCCGGAGTCGGGTTGTTTGGGAATGCAGCCCAAAGTGGGTGGTAAACTCCATCTAAGGCTAAATACTGGCACGAGTCCGATAGCGGACAAGTACCGTGAGGGAAAGTTGAAAAGAACTTTGAAGAGAGAGTTCAACAGTACGTGAAACCGCCTAGAGGTAAACGGGTGGATCCGCAAAGTCGGCCCGCGGAATTCAGCTCGGAAGGCTCGCGCGCCCGCAGCCCGGGT-CGGAGATCGCAAGACTCTCCCGGC-GCGGGACGCGTGCCGGCCGTGTGCACTTTCCGCGGGCAGAGCGCCACGACCGGTTTCCGGGCGGTCAGAAGGCGGC-GGGGATGGTAGGCGCGCGC-TTCG-GCGTGCGCTGGTATAG-CCCCGTCTGTCCCGATCCG--CCT---GGGGACCGAGGAGCCGCCGCC-GGCTG-GGGCCGCCCCGCCCTCCCGGGATGT-TCGACTGGCAGAGACTGGGCGACCGTGTCTGCCGACCGCTTCC-TGGGACGGA-CC-GGGGTGGGCCC-GCCG--GCACAGGGTCTGTGGCGAATCGGTCGGCCCTCCACCCGA
>IM200910172_Cinguloterebra_triseriata 
CCCCCAGTAACGGCGAGTGAAGCGGGACCAGCCCAGCACCGAATCCCCCAGCATGCCGC-TGGCGGGAGCTGTGGTGTATGGGACGCCACCTGTCGTCTGCACCGGTGACCGAAGTCCTCCTGATCGGGGCCTCTCCCAGAGCGGGTGTCAGGCCTTTACTGGCCGCTGGTGCGTCGGCTGCGAGCGTCTCCGGAGTCGGGTTGTTTGGGAATGCAGCCCAAAGTGGGTGGTAAACTCCATCTAAGGCTAAATACTGGCACGAGTCCGATAGCGGACAAGTACCGTGAGGGAAAGTTGAAAAGAACTTTGAAGAGAGAGTTCAACAGTACGTGAAACCGCCTAGAGGTAAACGGGTGGATCCGCAAAGTCGGCCCGCGGAATTCAGCTCGGAAGGCTCGCGCGCCCGCAGCCCGGGT-CGGAGATCGCAAGACTCTCCCGGC-GCGGGACGCGTGCCGGCCGTGTGCACTTTCCGCGGGCAGAGCGCCACGACCGGTTTCCGGGCGGTCAGAAGGCGGC-GGGGATGGTAGGCGCGCGC-TTCG-GCGTGCGCTGGTATAG-CCCCGTCTGTCCCGATCCG--CCT---GGGGACCGAGGAGCCGCCGCC-GGCTG-GGGCCGCCCCGCCCTCCCGGGATGT-TCGACTGGCAGAGACTGGGCGACCGTGTCTGCCGACCGCTTCC-TGGGACGGA-CC-GGGGTGGGCCC-GCCG--GCACAGGGTCTGTGGCGAATCGGTCGGCCCTCCACCCGA
>IM200910908_Duplicaria_bernardii 
CCCCCAGTAACGGCGAGTGAAGCGGGACCAGCCCAGCACCGAATCCCCCAGCATGTCGC-TGGCGGGAACTGTGGTGTATGGGACGCCAACTGTCGTCTGCACCGGTGACCGAAGTCCTCCTGATCGGGGCCTCTCCCAGAGCGGGTGTCAGGCCTTTACTGGCCGCTGGTGCGTCGGCTGCGAGCGTCTCCGGAGTCGGGTTGTTTGGGAATGCAGCCCAAAGCGGGTGGTAAACTCCATCTAAGGCTAAATACTGGCACGAGTCCGATAGCGGACAAGTACCGTGAGGGAAAGTTGAAAAGAACTTTGAAGAGAGAGTTCAACAGTACGTGAAACCGCCTAGAGGTAAACGGGTGGATCCGCAAAGTCGGCCCGCGGAATTCAGCTCGGAAGGCT-GCGCGCCCGC-GGCCGGGT-CGGAGATCGCAAGACTCTCCCGGTCGCGGGACGTGCGCCGGCCGTGTGCACTTTCCGCGGGCAGAGCGCCACGACCGGTTCCCGGGCGGTCAGAAGGCGGC-GGGGATGGTAGGCGCGCGC-CTCG-GCGCGCGCTGGTATAG-CCCCGCCTGTCCCGATCCG--CCT---GGGGACCGAGGAGCCGCCGCC-GGCTG-GGGCCGCCTCGCCCTCCCGGGATGT-TCGACTGGCAGAGACTGGGCAACCGTGTCTGCCGACCGCTTCC-TGGGACGGA-C--AGGGTGGGCCC-GCCC--GCACAGGGTCTGTGGCGAATCGGTCGGCCCTCCACCCGA
>IM200910911_Cinguloterebra_triseriata 
CCCCCAGTAACGGCGAGTGAAGCGGGACCAGCCCAGCACCGAATCCCCCAGCATGCCGC-TGGCGGGAACTGTGGTGTATGGGACGCCACCTGTCGTCCGCACCGGTGACCGAAGTCCTCCTGATCGGGGCCTCTCCCAGAGCGGGTGTCAGGCCTTTACTGGCCGCTGGTGCGTCGGCTGCGAGCGTCTCCGGAGTCGGGTTGTTTGGGAATGCAGCCCAAAGTGGGTGGTAAACTCCATCTAAGGCTAAATACTGGCACGAGTCCGATAGCGGACAAGTACCGTGAGGGAAAGTTGAAAAGAACTTTGAAGAGAGAGTTCAACAGTACGTGAAACCGCCTAGAGGTAAACGGGTGGATCCGCAAAGTCGGCCCGCGGAATTCAGCTCGGAAGGCTCGCGCGCCCGCAGCCCGGGT-CGGAGATCGCAAGACTCTCCCGGC-GCGGGACGCGTGCCGGCCGTGTGCACTTTCCGCGGGCAGAGCGCCACGACCGGTTTCCGGGCGGTCAGAAGGCGGC-GGGGATGGTAGGCGCGCGC-TTCG-GCGCGCGCTGGTATAG-CCCCGTCTGTCCCGATCCG--CCT---GGGGACCGAGGAGCCGCCGCC-GGCTG-GGGCCGCCCCGCCCTCCCGGGATGT-TCGACTGGCAGAGACTGGGCGACCGTGTCTGCCGACCGCTTCC-TGGGACGGA-CC-GGGGTGGGCCC-GCCG--GCACAGGGTCTGTGGCGAATCGGTCGGCCCTCCACCCGA
>IM20097083_Perirhoe_cerithina 
CCCCCAGTAACGGCGAGTGAAGCGGGACCAGCCCAGCACCGAATCCCCCAGCATGCCGC-TGGCGGGAACTGTGGTGTATGGGACGCCAACTGTCGTCTGCACCGGTGACCGAAGTCCTCCTGATCGGGGCCTCTCCCAGAGCGGGTGTCAGGCCTTTACTGGCCGCTGGTGCGTCGGCTGCGAGCGTCTCCGGAGTCGGGTTGTTTGGGAATGCAGCCCAAAGCGGGTGGTAAACTCCATCTAAGGCTAAATACTGGCACGAGTCCGATAGCGGACAAGTACCGTGAGGGAAAGTTGAAAAGAACTTTGAAGAGAGAGTTCAACAGTACGTGAAACCGCCTAGAGGTAAACGGGTGGATCCGCAAAGTCGGCCCGCGGAATTCAGCTCGGAAGGCTCGCGCGCCCGT-CGCCGGGT-CGGAGATCGCAAGACTCTCCCGGC-GCGGGACGCGCGCCGGCCGTGTGCACTTTCCGCGGGCAGAGCGCCACGACCGGTTCCCGGGCGGTCAGAAGGCGGC-GGGGATGGTAGGCGTGCGC-CTCG-GCGCGCGCTGGTATAG-CCCCGCCTGTCCCGATCCG-CCCTC-GGGGGACCGAGGAGCCGCCGCC-GGTGG-AGGCCGCCCCGCCCTCCCGGGTTGTCCCGACTGGCAGAGACTGGGCAACCGTGTCTGCCGACCGCTTCC-CGGGACGGA-CG-GGGGTGGGCCCCGCCG--GCACAGGGTCTGTGGCGAATCGGTCGGCCCTCCACCCGA
>IM20097084_Perirhoe_cerithina 
CCCCCAGTAACGGCGAGTGAAGCGGGACCAGCCCAGCACCGAATCCCCCAGCATGCCGC-TGGCGGGAACTGTGGTGTATGGGACGCCAACTGTCGTCTGCACCGGTGACCGAAGTCCTCCTGATCGGGGCCTCTCCCAGAGCGGGTGTCAGGCCTTTACTGGCCGCTGGTGCGTCGGCTGCGAGCGTCTCCGGAGTCGGGTTGTTTGGGAATGCAGCCCAAAGCGGGTGGTAAACTCCATCTAAGGCTAAATACTGGCACGAGTCCGATAGCGGACAAGTACCGTGAGGGAAAGTTGAAAAGAACTTTGAAGAGAGAGTTCAACAGTACGTGAAACCGCCTAGAGGTAAACGGGTGGATCCGCAAAGTCGGCCCGCGGAATTCAGCTCGGAAGGCTCGCGCGCCCGT-CGCCGGGT-CGGAGATCGCAAGACTCTCCCGGC-GCGGGACGCGCGCCGGCCGTGTGCACTTTCCGCGGGCAGAGCGCCACGACCGGTTCCCGGGCGGTCAGAAGGCGGC-GGGGATGGTAGGCGTGCGC-CTCG-GCGCGCGCTGGTATAG-CCCCGCCTGTCCCGATCCG-CCCTC-GGGGGACCGAGGAGCCGCCGCC-GGTGG-AGGCCGCCCCGCCCTCCCGGGTTGTCCCGACTGGCAGAGACTGGGCAACCGTGTCTGCCGACCGCTTCC-CGGGACGGA-CG-GGGGTGGGCCCCGCCG--GCACAGGGTCTGTGGCGAATCGGTCGGCCCTCCACCCGA
>IM20097087_Oxymeris_dimidiata 
CCCCCAGTAACGGCGAGTGAAGCGGGACCAGCCCAGCACCGAATCCCCCAGCATGCCGC-TGGCGGGAACTGTGGTGTATGGGACGCCACCTGTCGTCTGCACCGGTGACCGAAGTCCTCCTGATCGGGGCCTCTCCCAGAGCGGGTGTCAGGCCTTTACCGGCCGCTGGTGCGTCGGCTGCGAGCGTCTCCGGAGTCGGGTTGTTTGGGAATGCAGCCCAAAGCGGGTGGTAAACTCCATCTAAGGCTAAATACTGGCACGAGTCCGATAGCGGACAAGTACCGTGAGGGAAAGTTGAAAAGAACTTTGAAGAGAGAGTTCAACAGTACGTGAAACCGCCTAGAGGTAAACGGGTGGATCCGCAAAGTCGGCCCGCGGAATTCAGCTCGGAAGGCTCGCGCGCCCGT-GGCCGGCC-CGGAGATCGCAAGACTCTCCCGGC-GCGGGACGCGTGCCGGCCGTGTGCACTTTCCGCGGGCAGAGCGCCACGACCGGTTCCCGGGCGGTCAGAAGGCGGC-GGGGATGGTAGGCGTGCGC-CTCG-GCGCGCGCTGGTATAG-CCCCGCCTGTCCCGATCCG--CCTC-GGGGGACCGAGGAGCCGCCGCC-GGCTG-GGGCCGCCCCGCCCTCCCGGGATGC-TCGACTGGCAGAGACTGGGCAACCGTGTCTGCCGACCGCTTCC-TTGGACGGA-CC-GGGGTGGGCCC-GCCG--GCACAGGGTCTGTGGCGAATCGGTCGGCCCTCCACCCGA
>IM20097088_Oxymeris_dimidiata 
CCCCCAGTAACGGCGAGTGAAGCGGGACCAGCCCAGCACCGAATCCCCCAGCATGCCGC-TGGCGGGAACTGTGGTGTATGGGACGCCACCTGTCGTCTGCACCGGTGACCGAAGTCCTCCTGATCGGGGCCTCTCCCAGAGCGGGTGTCAGGCCTTTACCGGCCGCTGGTGCGTCGGCTGCGAGCGTCTCCGGAGTCGGGTTGTTTGGGAATGCAGCCCAAAGCGGGTGGTAAACTCCATCTAAGGCTAAATACTGGCACGAGTCCGATAGCGGACAAGTACCGTGAGGGAAAGTTGAAAAGAACTTTGAAGAGAGAGTTCAACAGTACGTGAAACCGCCTAGAGGTAAACGGGTGGATCCGCAAAGTCGGCCCGCGGAATTCAGCTCGGAAGGCTCGCGCGCCCGT-GGCCGGCC-CGGAGATCGCAAGACTCTCCCGGC-GCGGGACGCGTGCCGGCCGTGTGCACTTTCCGCGGGCAGAGCGCCACGACCGGTTCCCGGGCGGTCAGAAGGCGGC-GGGGATGGTAGGCGTGCGC-CTCG-GCGCGCGCTGGTATAG-CCCCGCCTGTCCCGATCCG--CCTC-GGGGGACCGAGGAGCCGCCGCC-GGCTG-GGGCCGCCCCGCCCTCCCGGGATGC-TCGACTGGCAGAGACTGGGCAACCGTGTCTGCCGACCGCTTCC-TTGGACGGA-CC-GGGGTGGGCCC-GCCG--GCACAGGGTCTGTGGCGAATCGGTCGGCCCTCCACCCGA
>IM20097092_Myurella_affinis 
CCCCCAGTAACGGCGAGTGAAGCGGGACCAGCCCAGCACCGAATCCCCCAGCATGCCGC-TGGCGGGAGCTGTGGTGTATGGGACGCCACCTGTCGTCCGCACCGGTGACCGAAGTCCTCCTGATCGGGGCCTCTCCCAGAGCGGGTGTCAGGCCTTTACTGGCCGCTGGTGCGTCGGCTGCGAGCGTCTCCGGAGTCGGGTTGTTTGGGAATGCAGCCCAAAGCGGGTGGTAAACTCCATCTAAGGCTAAATACTGGCACGAGTCCGATAGCGGACAAGTACCGTGAGGGAAAGTTGAAAAGAACTTTGAAGAGAGAGTTCAAGAGTACGTGAAACCGCCTAGAGGTAAACGGGTGGATCCGCAAAGTCGGCCCGCGGAATTCAGCTCGGAAGGCT-GCGCGCCCGC-GGCTGGGC-AGGAGATCGCAAGACTCTCCCGGC-CCGGGACGCGCGCCGGCCGTGTGCACTTTCCGCGGGCAGAGCGCCACGACCGGTTCTCGGGCGGTCAGAAGGCGGC-GGGGATGGTAGGCGTGCGC-CTCG-GCGCGCGCTGGTATAG-CCCCGCCTGTCCCGATCCG--CCTC--GGGGACCGAGGAGCCGCCGCC-GGCTG-GGGCCGCCCCGCCCTCCCGGGATGT-TCGACTGGCAGAGACTGGGCGACCGTGTCTGCCGACCGCTTCC-TTGGACGGA-CT-GGGGTGGGCCC-GCCG--GCACAGGGTCTGTGGCGAATCGGTCGGCCCTCCACCCGA
>IM20097093_Myurella_affinis 
CCCCCAGTAACGGCGAGTGAAGCGGGACCAGCCCAGCACCGAATCCCCCAGCATGCCGC-TGGCGGGAGCTGTGGTGTATGGGACGCCACCTGTCGTCTGCACCGGTGACCGAAGTCCTCCTGATCGGGGCCTCTCCCAGAGCGGGTGTCAGGCCTTTACTGGCCGCTGGTGCGTCGGCTGCGAGCGTCTCCGGAGTCGGGTTGTTTGGGAATGCAGCCCAAAGCGGGTGGTAAACTCCATCTAAGGCTAAATACTGGCACGAGTCCGATAGCGGACAAGTACCGTGAGGGAAAGTTGAAAAGAACTTTGAAGAGAGAGTTCAAGAGTACGTGAAACCGCCTAGAGGTAAACGGGTGGATCCGCAAAGTCGGCCCGCGGAATTCAGCTCGGAAGGCT-GCGCGCCCGC-GGCTGGGC-AGGAGATCGCAAGACTCTCCCGGC-CCGGGACGCGCGCCGGCCGTGTGCACTTTCCGCGGGCAGAGCGCCACGACCGGTTCTCGGGCGGTCAGAAGGCGGC-GGGGATGGTAGGCGTGCGC-CTCG-GCGCGCGCTGGTATAG-CCCCGCCTGTCCCGATCCG--CCTC--GGGGACCGAGGAGCCGCCGCC-GGCTG-GGGCCGCCCCGCCCTCCCGGGATGT-TCGACTGGCAGAGACTGGGCGACCGTGTCTGCCGACCGCTTCC-TTGGACGGA-CT-GGGGTGGGCCC-GCCG--GCACAGGGTCTGTGGCGAATCGGTCGGCCCTCCACCCGA
>IM20097095_Myurella_affinis 
CCCCCAGTAACGGCGAGTGAAGCGGGACCAGCCCAGCACCGAATCCCCCAGCATGCCGC-TGGCGGGAGCTGTGGTGTATGGGACGCCACCTGTCGTCCGCACCGGTGACCGAAGTCCTCCTGATCGGGGCCTCTCCCAGAGCGGGTGTCAGGCCTTTACTGGCCGCTGGTGCGTCGGCTGCGAGCGTCTCCGGAGTCGGGTTGTTTGGGAATGCAGCCCAAAGCGGGTGGTAAACTCCATCTAAGGCTAAATACTGGCACGAGTCCGATAGCGGACAAGTACCGTGAGGGAAAGTTGAAAAGAACTTTGAAGAGAGAGTTCAAGAGTACGTGAAACCGCCTAGAGGTAAACGGGTGGATCCGCAAAGTCGGCCCGCGGAATTCAGCTCGGAAGGCT-GCGCGCCCGC-GGCTGGGC-AGGAGATCGCAAGACTCTCCCGGC-CCGGGACGCGCGCCGGCCGTGTGCACTTTCCGCGGGCAGAGCGCCACGACCGGTTCTCGGGCGGTCAGAAGGCGGC-GGGGATGGTAGGCGTGCGC-CTCG-GCGCGCGCTGGTATAG-CCCCGCCTGTCCCGATCCG--CCTC--GGGGACCGAGGAGCCGCCGCC-GGCTG-GGGCCGCCCCGCCCTCCCGGGATGT-TCGACTGGCAGAGACTGGGCGACCGTGTCTGCCGACCGCTTCC-TTGGACGGA-CT-GGGGTGGGCCC-GCCG--GCACAGGGTCTGTGGCGAATCGGTCGGCCCTCCACCCGA
>IM20097096_Hastula_solida 
CCCCCAGTAACGGCGAGTGAAGCGGGACCAGCCCAGCACCGAATCCCCCAGCATGCCGC-TGGCGGGAACTGTGGTGTATGGGACGCCACCTGTCGTCTGCACCGGTGACCGAAGTCCTCCTGATCGGGGCCTCTCCCAGAGCGGGTGTCAGGCCTTTACCGGCCGCTGGTGCGTCGGCTGCGAGCGTCTCCGGAGTCGGGTTGTTTGGGAATGCAGCCCAAAGCGGGTGGTAAACTCCATCTAAGGCTAAATACTGGCACGAGTCCGATAGCGGACAAGTACCGTGAGGGAAAGTTGAAAAGAACTTTGAAGAGAGAGTTCAACAGTACGTGAAACCGCCTAGAGGTAAACGGGTGGATCCGCAAAGTCGGCCCGCGGAATTCAGCTCGGAAGGCTGCCGCGCCCGCCGGCCGGGT-AGGAGATCGCAAGACTCTCCCGGC-CCGGGACGCGCGCCGGCCGTGTGCACTTTCCGCGGGCAGAGCGCCACGACCGGTTCCCGGGCGGTCAGAAGGCGGC-GAGGATGGTAGGCGCGCGC-CTCG-GCGCTCGCTGGTATAG-CCTCGCCTGTCCCGATCCGCTCCTT--GGGGACCGAGGAGCCGCCGCC-GGCAA-GGGCCGCCCCGCCCTCCTGGGATGT-TCGACTGGCAGAGACTGGGCAACCGTGTCTGCCGACCGCTTCC-CTGGACGGT-CC-GGGGTGGGCCC-GCCG--GCACAGGGTCTGTGGCGAATCGGTCGGCCCTCCACCCGA
>IM20097097_Hastula_solida 
CCCCCAGTAACGGCGAGTGAAGCGGGACCAGCCCAGCACCGAATCCCCCAGCATGCCGC-TGGCGGGAACTGTGGTGTATGGGACGCCACCTGTCGTCTGCACCGGTGACCGAAGTCCTCCTGATCGGGGCCTCTCCCAGAGCGGGTGTCAGGCCTTTACCGGCCGCTGGTGCGTCGGCTGCGAGCGTCTCCGGAGTCGGGTTGTTTGGGAATGCAGCCCAAAGCGGGTGGTAAACTCCATCTAAGGCTAAATACTGGCACGAGTCCGATAGCGGACAAGTACCGTGAGGGAAAGTTGAAAAGAACTTTGAAGAGAGAGTTCAACAGTACGTGAAACCGCCTAGAGGTAAACGGGTGGATCCGCAAAGTCGGCCCGCGGAATTCAGCTCGGAAGGCTGCCGCGCCCGCCGGCCGGGT-AGGAGATCGCAAGACTCTCCCGGC-CCGGGACGCGCGCCGGCCGTGTGCACTTTCCGCGGGCAGAGCGCCACGACCGGTTCCCGGGCGGTCAGAAGGCGGC-GAGGATGGTAGGCGCGCGC-CTCG-GCGCTCGCTGGTATAG-CCTCGCCTGTCCCGATCCGCTCCTT--GGGGACCGAGGAGCCGCCGCC-GGCAA-GGGCCGCCCCGCCCTCCTGGGATGT-TCGACTGGCAGAGACTGGGCAACCGTGTCTGCCGACCGCTTCC-CTGGACGGT-CC-GGGGTGGGCCC-GCCG--GCACAGGGTCTGTGGCGAATCGGTCGGCCCTCCACCCGA
>IM20097100_Hastula_albula 
CCCCCAGTAACGGCGAGTGAAGCGGGACCAGCCCAGCACCGAATCCCCCAGCATGCCGC-TGGCGGGAACTGTGGTGTATGGGACGCCACCTGTCGTCTGCACCGGTGACCGAAGTCCTCCTGATCGGGGCCTCTCCCAGAGCGGGTGTCAGGCCTTTACCGGCCGCTGGTGCGTCGGCTGCGAGCGTCTCCGGAGTCGGGTTGTTTGGGAATGCAGCCCAAAGCGGGTGGTAAACTCCATCTAAGGCTAAATACTGGCACGAGTCCGATAGCGGACAAGTACCGTGAGGGAAAGTTGAAAAGAACTTTGAAGAGAGAGTTCAACAGTACGTGAAACCGCCTAGAGGTAAACGGGTGGATCCGCAAAGTCGGCCCGCGGAATTCAGCTCGGAAGGCTGCCGCGCCCGCCGGCCGGGT-AGGAGATCGCAAGACTCTCCCGGC-CCGGGACGCGCGCCGGCCGTGTGCACTTTCCGCGGGCAGAGCGCCACGACCGGTTCCCGGGCGGTCAGAAGGCGGC-GGGGATGGTAGGCGCGCGC-CTCG-GCGCGCGCTGGTATAG-CCCCGCCTGTCCCGATCCGCACC---GGGGGACCGAGGAGCCGCCGCC-GGCAG-GGGCCGCCCCGCCCTCCCGGGATGT-TCGACTGGCAGAGACTGGGCAACCGTGTCTGCCGACCGCTTCC-TTGGACGGT-CC-GGGGTGGGCCCGTCCG--GCACAGGGTCTGTGGCGAATCGGTCGGCCCTCCACCCGA
>IM20097101_Hastula_albula 
CCCCCAGTAACGGCGAGTGAAGCGGGACCAGCCCAGCACCGAATCCCCCAGCATGCCGC-TGGCGGGAACTGTGGTGTATGGGACGCCACCTGTCGTCTGCACCGGTGACCGAAGTCCTCCTGATCGGGGCCTCTCCCAGAGCGGGTGTCAGGCCTTTACCGGCCGCTGGTGCGTCGGCTGCGAGCGTCTCCGGAGTCGGGTTGTTTGGGAATGCAGCCCAAAGCGGGTGGTAAACTCCATCTAAGGCTAAATACTGGCACGAGTCCGATAGCGGACAAGTACCGTGAGGGAAAGTTGAAAAGAACTTTGAAGAGAGAGTTCAACAGTACGTGAAACCGCCTAGAGGTAAACGGGTGGATCCGCAAAGTCGGCCCGCGGAATTCAGCTCGGAAGGCTGCCGCGCCCGCCGGCCGGGT-AGGAGATCGCAAGACTCTCCCGGC-CCGGGACGCGCGCCGGCCGTGTGCACTTTCCGCGGGCAGAGCGCCACGACCGGTTCCCGGGCGGTCAGAAGGCGGC-GGGGATGGTAGGCGCGCGC-CTCG-GCGCGCGCTGGTATAG-CCCCGCCTGTCCCGATCCGCACC---GGGGGACCGAGGAGCCGCCGCC-GGCAG-GGGCCGCCCCGCCCTCCCGGGATGT-TCGACTGGCAGAGACTGGGCAACCGTGTCTGCCGACCGCTTCC-TTGGACGGT-CC-GGGGTGGGCCCGTCCG--GCACAGGGTCTGTGGCGAATCGGTCGGCCCTCCACCCGA
>IM20097103_Hastula_albula 
CCCCCAGTAACGGCGAGTGAAGCGGGACCAGCCCAGCACCGAATCCCCCAGCATGCCGC-TGGCGGGAACTGTGGTGTATGGGACGCCACCTGTCGTCTGCACCGGTGACCGAAGTCCTCCTGATCGGGGCCTCTCCCAGAGCGGGTGTCAGGCCTTTACCGGCCGCTGGTGCGTCGGCTGCGAGCGTCTCCGGAGTCGGGTTGTTTGGGAATGCAGCCCAAAGCGGGTGGTAAACTCCATCTAAGGCTAAATACTGGCACGAGTCCGATAGCGGACAAGTACCGTGAGGGAAAGTTGAAAAGAACTTTGAAGAGAGAGTTCAACAGTACGTGAAACCGCCTAGAGGTAAACGGGTGGATCCGCAAAGTCGGCCCGCGGAATTCAGCTCGGAAGGCTGCCGCGCCCGCCGGCCGGGT-AGGAGATCGCAAGACTCTCCCGGC-CCGGGACGCGCGCCGGCCGTGTGCACTTTCCGCGGGCAGAGCGCCACGACCGGTTCCCGGGCGGTCAGAAGGCGGC-GGGGATGGTAGGCGCGCGC-CTCG-GCGCGCGCTGGTATAG-CCCCGCCTGTCCCGATCCGCACC---GGGGGACCGAGGAGCCGCCGCC-GGCAG-GGGCCGCCCCGCCCTCCCGGGATGT-TCGACTGGCAGAGACTGGGCAACCGTGTCTGCCGACCGCTTCC-TTGGACGGT-CC-GGGGTGGGCCC-TCCG--GCACAGGGTCTGTGGCGAATCGGTCGGCCCTCCACCCGA
>IM20097106_Terebra_laevigata 
CCCCCAGTAACGGCGAGTGAAGCGGGACCAGCCCAGCACCGAATCCCCCGGCATGCCGC-CGGCGGGAACTGTGGTGTATGGGACGCCACCTGTCGTCTGCGCCGGTGACCGAAGTCCTCCTGATCGGGGCCTCTCCCAGAGCGGGTGTCAGGCCTTTACCGGCCGCTGGCGCGTCGGCTGCGAGCGTCTCCGGAGTCGGGTTGTTTGGGAATGCAGCCCAAAGCGGGTGGTAAACTCCATCTAAGGCTAAATACTGGCACGAGTCCGATAGCGGACAAGTACCGTGAGGGAAAGTTGAAAAGAACTTTGAAGAGAGAGTTCAACAGTACGTGAAACCGCCTAGAGGTAAACGGGTGGATCCGCAAAGTCGGCCCGCGGAATTCAGCTCGGAAGGCTCGCGCGCCCGC-CGCCGGGT-CGGAGATCGCAAGACTCTCCCGGC-GCGGGACGCGTGCCGGCCGTGTGCACTTTCCGCGGGCAGAGCGCCACGACCGGTTTCCGGGCGGTCAGAAGGCGGC-GGGGATGGTAGGCGCGCGC-CTCG-GCGCGCGCTGGTATAG-CCCCGCCTGTCCCGATCCG--CCT---GGGGACCGAGGAGCCGCCGCC-GGCTG-GGGCCGCCCCGCCCTCCTGGGATGT-TCGACCGGCAGAGACTGGGCAACCGTGTCTGCCGACCGCTTCC-CTGGACGGA-CC-GGGGTGGGCCC-GCCG--GCACAGGGTCTGTGGCGAATCGGTCGGCCCTCCACCCGA
>IM20097109_Terebra_funiculata 
CCCCCAGTAACGGCGAGTGAAGCGGGACCAGCCCAGCACCGAATCCCCCGGCATGCCGC-CGGCGGGAACTGTGGTGTATGGGACGCCACCTGTCGTCTGCGCCGGTGACCGAAGTCCTCCTGATCGGGGCCTCTCCCAGAGCGGGTGTCAGGCCTTTACCGGCCGCTGGCGCGTCGGCTGCGAGCGTCTCCGGAGTCGGGTTGTTTGGGAATGCAGCCCAAAGCGGGTGGTAAACTCCATCTAAGGCTAAATACTGGCACGAGTCCGATAGCGGACAAGTACCGTGAGGGAAAGTTGAAAAGAACTTTGAAGAGAGAGTTCAACAGTACGTGAAACCGCCTAGAGGTAAACGGGTGGATCCGCAAAGTCGGCCCGCGGAATTCAGCTCGGAAGGCTCGCGCGCCCGC-CGCCGGGT-CGGAGATCGCAAGACTCTCCCGGC-GCGGGACGCGTGCCGGCCGTGTGCACTTTCCGCGGGCAGAGCGCCACGACCGGTTTCCGGGCGGTCAGAAGGCGGC-GGGGATGGTAGGCGCGCGC-CTCG-GCGTGCGCTGGTATAG-CCCCGCCTGTCCCGATCCG--CCT---GGGGACCGAGGAGCCGCCGCC-GGCTG-GGGCCGCCCCGCCCTCCTGGGATGT-TCGACCGGCAGAGACTGGGCGACCGTGTCTGCCGACCGCTTCC-CTGGACGGA-CC-GGGGTGGGCCC-GCCG--GCACAGGGTCTGTGGCGAATCGGTCGGCCCTCCACCCGA
>IM20097110_Terebra_funiculata 
CCCCCAGTAACGGCGAGTGAAGCGGGACCAGCCCAGCACCGAATCCCCCGGCATGCCGC-CGGCGGGAACTGTGGTGTATGGGACGCCACCTGTCGTCTGCGCCGGTGACCGAAGTCCTCCTGATCGGGGCCTCTCCCAGAGCGGGTGTCAGGCCTTTACCGGCCGCTGGCGCGTCGGCTGCGAGCGTCTCCGGAGTCGGGTTGTTTGGGAATGCAGCCCAAAGCGGGTGGTAAACTCCATCTAAGGCTAAATACTGGCACGAGTCCGATAGCGGACAAGTACCGTGAGGGAAAGTTGAAAAGAACTTTGAAGAGAGAGTTCAACAGTACGTGAAACCGCCTAGAGGTAAACGGGTGGATCCGCAAAGTCGGCCCGCGGAATTCAGCTCGGAAGGCTCGCGCGCCCGC-CGCCGGGT-CGGAGATCGCAAGACTCTCCCGGC-GCGGGACGCGTGCCGGCCGTGTGCACTTTCCGCGGGCAGAGCGCCACGACCGGTTTCCGGGCGGTCAGAAGGCGGC-GGGGATGGTAGGCGCGCGC-CTCG-GCGTGCGCTGGTATAG-CCCCGCCTGTCCCGATCCG--CCT---GGGGACCGAGGAGCCGCCGCC-GGCTG-GGGCCGCCCCGCCCTCCTGGGATGT-TCGACCGGCAGAGACTGGGCGACCGTGTCTGCCGACCGCTTCC-CTGGACGGA-CC-GGGGTGGGCCC-GCCG--GCACAGGGTCTGTGGCGAATCGGTCGGCCCTCCACCCGA
>IM20097114_Strioterebrum_arabella
CCCCCAGTAACGGCGAGTGAAGCGGGACCAGCCCAGCACCGAATCCCCCAGCATGTCGC-TGGCGGGAGCTGTGGTGTATGGGACGCCACCTGTCGTCTGCACCGGCGACCGAAGTCCTCCTGATCGGGGCCTCTCCCAGAGCGGGTGTCAGGCCTTTACTGGCCGCTGGTGCGTCGGCTGCGAGCGTCTCCGGAGTCGGGTTGTTTGGGAATGCAGCCCAAAGCGGGTGGTAAACTCCATCTAAGGCTAAATACTGGCACGAGTCCGATAGCGGACAAGTACCGTGAGGGAAAGTTGAAAAGAACTTTGAAGAGAGAGTTCAAGAGTACGTGAAACCGCCTAGAGGTAAACGGGTGGATCCGCAAAGTCGGCCCGCGGAATTCAGCTCGGAAGG-T-GCGCGCCCGC-GCCCGGGT-AGGAGATCGCAAGACTCTCCCGGC-GTGGGACGCGTGCCGGCCGTGTGCACTTTCCGCGGGCAGAGCGCCACGACCGGTTCTCGGGCGGTCAGAAGGCGGC-GGGGATGGTAGGCGTGCGC-CTCG-GCGCGCGCTGGTATAG-CCCCGCCTGTCCCGATCCG--CCCC--GGGGACCGAGGAGCCGCCGCC-GGCTG-GGGCCGCCCCGCCCTCCTGGGATGT-TCGACTGGCAGAGACTGGGCAACCGTGTCTGCCGACCGCTTCC-CTGGACGGA-CT-GGGGTGGGCCC-GCCG--GCACAGGGTCTGTGGCGAATCGGTCGGCCCTCCACCCGA
>IM20097115_Myurella_undulata 
CCCCCAGTAACGGCGAGTGAAGCGGGACCAGCCCAGCACCGAATCCCCCAGCATGCCGC-TGGCGGGAGCTGTGGTGTATGGGACGCCACCTGTCGTCTGCACCGGTGACCGAAGTCCTCCTGATCGGGGCCTCTCCCAGAGCGGGTGTCAGGCCTTTACTGGCCGCTGGTGCGTCGGCTGCGAGCGTCTCCGGAGTCGGGTTGTTTGGGAATGCAGCCCAAAGCGGGTGGTAAACTCCATCTAAGGCTAAATACTGGCACGAGTCCGATAGCGGACAAGTACCGTGAGGGAAAGTTGAAAAGAACTTTGAAGAGAGAGTTCAAGAGTACGTGAAACCGCCTAGAGGTAAACGGGTGGATCCGCAAAGTCGGCCCGCGGAATTCAGCTCGGAAGGCT-GCGCGCCCGC-GGCTGGGC-AGGAGATCGCAAGACTCTCCCGGC-CCGGGACGCGTGCCGGCCGTGTGCACTTTCCGCGGGCAGAGCGCCACGACCGGTTCTCGGGCGGTCAGAAGGCGGC-GGGGATGGTAGGCGTGCGC-CTCG-GCGCGCGCTGGTACAG-CCCCGCCTGTCCCGATCCG--CCTC--GGGGACCGAGGAGCCGCCGCC-GGCTG-GGGCCGCCCCGCCCTCCTGGGATGT-TCGACTGGCAGAGACTGGGCAACCGTGTCTGCCGACCGCTTCC-CTGGACGGA-CT-GGGGTGGGCCC-GCCG--GCACAGGGTCTGTGGCGAATCGGTCGGCCCTCCACCCGA
>IM20097116_Terebra_quoygeaimardi
CCCCCAGTAACGGCGAGTGAAGCGGGACCAGCCCAGCACCGAATCCCCCAGCATGCCGC-TGGCGGGAACTGTGGTGTATGGGACGCCACCTGTCGTCTGCACCGGTGACCGAAGTCCTCCTGATCGGGGCCTCTCCCAGAGTGGGTGTCAGGCCTTTACTGGCCGCTGGTGCGTCGGCTGCGAGCGTCTCCGGAGTCGGGTTGTTTGGGAATGCAGCCCAAAGCGGGTGGTAAACTCCATCTAAGGCTAAATACTGGCACGAGTCCGATAGCGGACAAGTACCGTGAGGGAAAGTTGAAAAGAACTTTGAAGAGAGAGTTCAACAGTACGTGAAACCGCCTAGAGGTAAACGGGTGGATCCGCAAAGTCGGCCCGCGGAATTCAGCTCGGAAGGCTTGCGCGCCCGT-CGCCGGTC-CGGAGATCGCAAGACTCCCCCGGC-GCGGGACGCGTGTCGGCCGTGTGCACTTTCCGCGGGCAGAGCGCCACGACCGGTTCTCGGGCGGTCAGAAGGCGGC-GGGGATGGTAGGCGTGCGC-CTCG-GCGCGCGCTGGTATAG-CCCCGCCTGTCCCGATCCG--CCT---GGGGACCGAGGAGCCGCCGCC-GGCTG-GGGCCGCCCCGCCCTCCCGGGATGT-CCGACTGGCAGAGACTGGGCAACCGTGTCTGCCGACCGCTTCC-CTGGACGGA-CT-GGGGTGGGCCC-GCCG--GCACAGGGTCTGTGGCGAATCGGTCGGCCCTCCACCCGA
>IM20097122_Cinguloterebra_anilis 
CCCCCAGTAACGGCGAGTGAAGCGGGACCAGCCCAGCACCGAATCCCCCAGCATGCCGC-TGGCGGGAACTGTGGTGTATGGGACGCCACCTGTCGTCTGCACCGGTGACCGAAGTCCTCCTGATCGGGGCCTCTCCCAGAGCGGGTGTCAGGCCTTTACTGGCCGCTGGTGCGTCGGCTGCGAGCGTCTCCGGAGTCGGGTTGTTTGGGAATGCAGCCCAAAGCGGGTGGTAAACTCCATCTAAGGCTAAATACTGGCACGAGTCCGATAGCGGACAAGTACCGTGAGGGAAAGTTGAAAAGAACTTTGAAGAGAGAGTTCAACAGTACGTGAAACCGCCTAGAGGTAAACGGGTGGATCCGCAAAGTCGGCCCGCGGAATTCAGCTCGGAAGGCTTGCGCGCCCGT-CGCCGGTC-CGGAGATCGCAAGACTCCCCCGGC-GCGGGACGCGTGTCGGCCGTGTGCACTTTCCGCGGGCAGAGCGCCACGACCGGTTCTCGGGCGGTCAGAAGGCGGC-CGGGATGGTAGGCGTGCGC-CTCG-GCGCGCGCTGGTATAG-CCCTGCCTGTCCCGATCCG--CCT---GGGGACCGAGGAGCCGCCGCC-GGCTG-GGGCCGCCCCGCCCTCCTGGGATGT-CCGACTGGCAGAGACTGGGCAACCGTGTCTGCTGACCGCTTCC-CTGGACGGA-CT-GGGGTGGGCCC-GCCG--GCACAGGGTCTGTGGCGAATCGGTCGGCCCTCCACCCGA
>IM20097123_Cinguloterebra_anilis 
CCCCCAGTAACGGCGAGTGAAGCGGGACCAGCCCAGCACCGAATCCCCCAGCATGCCGC-TGGCGGGAACTGTGGTGTATGGGACGCCACCTGTCGTCTGCACCGGTGACCGAAGTCCTCCTGATCGGGGCCTCTCCCAGAGCGGGTGTCAGGCCTTTACTGGCCGCTGGTGCGTCGGCTGCGAGCGTCTCCGGAGTCGGGTTGTTTGGGAATGCAGCCCAAAGCGGGTGGTAAACTCCATCTAAGGCTAAATACTGGCACGAGTCCGATAGCGGACAAGTACCGTGAGGGAAAGTTGAAAAGAACTTTGAAGAGAGAGTTCAACAGTACGTGAAACCGCCTAGAGGTAAACGGGTGGATCCGCAAAGTCGGCCCGCGGAATTCAGCTCGGAAGGCTTGCGCGCCCGT-CGCCGGTC-CGGAGATCGCAAGACTCCCCCGGC-GCGGGACGCGTGTCGGCCGTGTGCACTTTCCGCGGGCAGAGCGCCACGACCGGTTCTCGGGCGGTCAGAAGGCGGC-GGGGATGGTAGGCGTGCGC-CTCG-GCGCGCGCTGGTATAG-CCCCGCCTGTCCCGATCCG--CCT---GGGGACCGAGGAGCCGCCGCC-GGCTG-GGGCCGCCCCGCCCTCCTGGGATGT-CCGACTGGCAGAGACTGGGCAACCGTGTCTGCTGACCGCTTCC-CTGGACGGA-CT-GGGGTGGGCCC-GCCG--GCACAGGGTCTGTGGCGAATCGGTCGGCCCTCC-CCCGA
>IM20097124_Myurella_sp 
CCCCCAGTAACGGCGAGTGAAGCGGGACCAGCCCAGCACCGAATCCCCCAGCATGCCGC-TGGCGGGAGCTGTGGTGTATGGGACGCCACCTGTCGTCTGCACCGGTGACCGAAGTCCTCCTGATCGGGGCCTCTCCCAGAGCGGGTGTCAGGCCTTTACTGGCCGCTGGTGCGTCGGCTGCGAGCGTCTCCGGAGTCGGGTTGTTTGGGAATGCAGCCCAAAGCGGGTGGTAAACTCCATCTAAGGCTAAATACTGGCACGAGTCCGATAGCGGACAAGTACCGTGAGGGAAAGTTGAAAAGAACTTTGAAGAGAGAGTTCAAGAGTACGTGAAACCGCCTAGAGGTAAACGGGTGGATCCGCAAAGTCGGCCCGCGGAATTCAGCTCGGAAGGCT-GCGCGCCCGC-GGCTGGGC-AGGAGATCGCAAGACTCTCCTGGC-CCGGGACGCGTGCCGGCCGTGTGCACTTTCCGCGGGCAGAGCGCCACGACCGGTTCTCGGGCGGTCAGAAGGCGGC-GGGGATGGTAGGCGTGCGC-CTCG-GCGCGCGCTGGTACAG-CCCCGCCTGTCCCGATCCG--CCTC--GGGGACCGAGGAGCCGCCGCC-GGCTG-GGGCCGCCCCGCCCTCCTGGGATGT-TCGACTGGCAGAGACTGGGCAACCGTGTCTGCTGACCGCTTCC-CTGGACGGA-CT-GGGG-GGGCCC-GCCG--GCACAGGGTCTGTGGCGAATCGGTCGGCCCTCCACCCGA
>IM20097125_Myurella_sp 
CCCCCAGTAACGGCGAGTGAAGCGGGACCAGCCCAGCACCGAATCCCCCAGCATGCCGC-TGGCGGGAGCTGTGGTGTATGGGACGCCACCTGTCGTCTGCACCGGTGACCGAAGTCCTCCTGATCGGGGCCTCTCCCAGAGCGGGTGTCAGGCCTTTACTGGCCGCTGGTGCGTCGGCTGCGAGCGTCTCCGGAGTCGGGTTGTTTGGGAATGCAGCCCAAAGCGGGTGGTAAACTCCATCTAAGGCTAAATACTGGCACGAGTCCGATAGCGGACAAGTACCGTGAGGGAAAGTTGAAAAGAACTTTGAAGAGAGAGTTCAAGAGTACGTGAAACCGCCTAGAGGTAAACGGGTGGATCCGCAAAGTCGGCCCGCGGAATTCAGCTCGGAAGGCT-GCGCGCCCGC-GGCTGGGC-AGGAGATCGCAAGACTCTCCTGGC-CCGGGACGCGTGCCGGCCGTGTGCACTTTCCGCGGGCAGAGCGCCACGACCGGTTCTCGGGCGGTCAGAAGGCGGC-GGGGATGGTAGGCGTGCGC-CTCG-GCGCGCGCTGGTACAG-CCCCGCCTGTCCCGATCCG--CCTC--GGGGACCGAGGAGCCGCCGCC-GGCTG-GGGCCGCCCCGCCCTCCTGGGATGT-TCGACTGGCAGAGACTGGGCAACCGTGTCTGCTGACCGCTTCC-CTGGACGGA-CT-GGGGTGGGCCC-GCCG--GCACAGGGTCTGTGGCGAATCGGTCGGCCCTCCACCCG-
>IM20097436_Myurella_flavofasciata 
CCCCCAGTAACGGCGAGTGAAGCGGGACCAGCCCAGCACCGAATCCCCCAGCATGCCGC-TGGCGGGAGCTGTGGTGTATGGGACGCCACCTGTCGTCTGCACCGGTGACCGAAGTCCTCCTGATCGGGGCCTCTCCCAGAGCGGGTGTCAGGCCTTTACCGGCCGCTGGTGCGTCGGCTGCGAGCGTCTCCGGAGTCGGGTTGTTTGGGAATGCAGCCCAAAGCGGGTGGTAAACTCCATCTAAGGCTAAATACTGGCACGAGTCCGATAGCGGACAAGTACCGTGAGGGAAAGTTGAAAAGAACTTTGAAGAGAGAGTTCAAGAGTACGTGAAACCGCCTAGAGGTAAACGGGTGGATCCGCAAAGTCGGCCCGCGGAATTCAGCTCGGAAGGCT-GCGCGCCCGC-GGCAGGGC-AGGAGATCGCAAGACTCTCCCGGC-CCGGGACGCGCGCCGGCCGTGTGCACTTTCCGCGGGCAGAGCGCCACGACCGGTTCTCGGGCGGTCAGAAGGCGGC-GGGGATGGTAGGCGTGCGC-CTCG-GCGCGCGCTGGTATAG-CCCCGCCTGTCCCGATCCG--CCTC--GGGGACCGAGGAGCCGCCGCC-GGCTG-GGGCCGCCCCGCCCTCCCGGGATGT-TCGACTGGCAGAGACTGGGCGACCGTGTCTGCCGACCGCTTCC-TTGGACGGA-CT-GGGGTGGGCCC-GCCG--GCACAGGGTCTGTGGCGAATCGGTCGGCCCTCC-CCCGA
>IM20097437_Myurella_nebulosa 
CCCCCAGTAACGGCGAGTGAAGCGGGACCAGCCCAGCACCGAATCCCCCAGCATGTCGC-TGGCGGGAGCTGTGGTGTATGGGACGCCACCTGTCGTCTGCACCGGTGACCGAAGTCCTCCTGATCGGGGCCTCTCCCAGAGCGGGTGTCAGGCCTTTACTGGTCGCTGGTGCGTCGGCTGCGAGCGTCTCCGGAGTCGGGTTGTTTGGGAATGCAGCCCAAAGCGGGTGGTAAACTCCATCTAAGGCTAAATACTGGCACGAGTCCGATAGCGGACAAGTACCGTGAGGGAAAGTTGAAAAGAACTTTGAAGAGAGAGTTCAAGAGTACGTGAAACCGCCTAGAGGTAAACGGGTGGATCCGCAAAGTCGGCCCGCGGAATTCAGCTCGGAAGGCT-GCGCGCCCGC-GGTCGGGC-AGGAGATCGCAAGACTCTCCCGGC-CCGGGACGCGTGCCGGCCGTGTGCACTTTCCGCGGGCAGAGCGCCACGACCGGTTCTCGGGCGGTCAGAAGGCGGC-GGGGATGGTAGGCGTGCGC-CTCG-GCGCGCGCTGGTATAG-CCCCGCCTGTCCCGATCCG--CCTC-GGGGGACCGAGGAGCCGCCGCC-GGCTG-GGGCCGCCCCGCCCTCCCGGGATGT-TCGACTGGCAGAGACTGGGCAACCGTGTCTGCCGACCGCTTCC-TTGGACGGA-CT-GGGGTGGGCCC-GCCG--GCACAGGGTCTGTGGCGAATCGGTCGGCCCTCC-CCCG-
>IM20099946_Terebra_quoygeamaardi
CCCCCAGTAACGGCGAGTGAAGCGGGACCAGCCCAGCACCGAATCCCCCAGCATGCCGC-TGGCGGGAACTGTGGTGTATGGGACGCCACCTGTCGTCTGCACCGGTGACCGAAGTCCTCCTGATCGGGGCCTCTCCCAGAGTGGGTGTCAGGCCTTTACTGGCCGCTGGTGCGTCGGCTGCGAGCGTCTCCGGAGTCGGGTTGTTTGGGAATGCAGCCCAAAGCGGGTGGTAAACTCCATCTAAGGCTAAATACTGGCACGAGTCCGATAGCGGACAAGTACCGTGAGGGAAAGTTGAAAAGAACTTTGAAGAGAGAGTTCAACAGTACGTGAAACCGCCTAGAGGTAAACGGGTGGATCCGCAAAGTCGGCCCGCGGAATTCAGCTCGGAAGGCTTGCGCGCCCGT-CGCCGGTC-CGGAGATCGCAAGACTCCCCCGGC-GCGGGACGCGTGTCGGCCGTGTGCACTTTCCGCGGGCAGAGCGCCACGACCGGTTCTCGGGCGGTCAGAAGGCGGC-GGGGATGGTAGGCGTGCGC-CTCG-GCGCGCGCTGGTATAG-CCCCGCCTGTCCCGATCCG--CCT---GGGGACCGAGGAGCCGCCGCC-GGCTG-GGGCCGCCCCGCCCTCCCGGGATGT-CCGACTGGCAGAGACTGGGCAACCGTGTCTGCCGACCGCTTCC-CTGGACGGA-CT-GGGGTGGGCCC-GCCG--GCTCAGGGTCTGTGGCGAATCGGTCGGCCCTCCACCCGA
>IM20099948_Cinguloterebra_triseriata 
CCCCCAGTAACGGCGAGTGAAGCGGGACCAGCCCAGCACCGAATCCCCCAGCATGCCGC-TGGCGGGAACTGTGGTGTATGGGACGCCACCTGTCGTCTGCACCGGTGACCGAAGTCCTCCTGATCGGGGCCTCTCCCAGAGCGGGTGTCAGGCCTTTACTGGCCGCTGGTGCGTCGGCTGCGAGCGTCTCCGGAGTCGGGTTGTTTGGGAATGCAGCCCAAAGTGGGTGGTAAACTCCATCTAAGGCTAAATACTGGCACGAGTCCGATAGCGGACAAGTACCGTGAGGGAAAGTTGAAAAGAACTTTGAAGAGAGAGTTCAACAGTACGTGAAACCGCCTAGAGGTAAACGGGTGGATCCGCAAAGTCGGCCCGCGGAATTCAGCTCGGAAGGCTCGCGCGCCCGCAGCCCGGGT-CGGAGATCGCAAGACTCTCCCGGC-GCGGGACGCGTGCCGGCCGTGTGCACTTTCCGCGGGCAGAGCGCCACGACCGGTTTCCGGGCGGTCAGAAGGCGGC-GGGGATGGTAGGCGCGCGC-TTCG-GCGTGCGCTGGTATAG-CCCCGTCTGTCCCGATCCG--CCT---GGGGACCGAGGAGCCGCCGCC-GGCTG-GGGCCGCCCCGCCCTCCCGGGATGT-TCGACTGGCAGAGACTGGGCGACCGTGTCTGCCGACCGCTTCC-TGGGACGGA-CC-GGGGTGGGCCC-GCCG--GCACAGGGTCTGTGGCGAATCGGTCGGCCCTCCACCCGA
>IM20099949_Cinguloterebra_triseriata 
CCCCCAGTAACGGCGAGTGAAGCGGGACCAGCCCAGCACCGAATCCCCCAGCATGCCGC-TGGCGGGAACTGTGGTGTATGGGACGCCACCTGTCGTCTGCACCGGTGACCGAAGTCCTCCTGATCGGGGCCTCTCCCAGAGCGGGTGTCAGGCCTTTACTGGCCGCTGGTGCGTCGGCTGCGAGCGTCTCCGGAGTCGGGTTGTTTGGGAATGCAGCCCAAAGTGGGTGGTAAACTCCATCTAAGGCTAAATACTGGCACGAGTCCGATAGCGGACAAGTACCGTGAGGGAAAGTTGAAAAGAACTTTGAAGAGAGAGTTCAACAGTACGTGAAACCGCCTAGAGGTAAACGGGTGGATCCGCAAAGTCGGCCCGCGGAATTCAGCTCGGAAGGCTCGCGCGCCCGCAGCCCGGGT-CGGAGATCGCAAGACTCTCCCGGC-GCGGGACGCGTGCCGGCCGTGTGCACTTTCCGCGGGCAGAGCGCCACGACCGGTTTCCGGGCGGTCAGAAGGCGGC-GGGGATGGTAGGCGCGCGC-TTCG-GCGTGCGCTGGTATAG-CCCCGTCTGTCCCGATCCG--CCT---GGGGACCGAGGAGCCGCCGCC-GGCTG-GGGCCGCCCCGCCCTCCCGGGATGT-TCGACTGGCAGAGACTGGGCGACCGTGTCTGCCGACCGCTTCC-TGGGACGGA-CC-GGGGTGGGCCC-GCCG--GCACAGGGTCTGTGGCGAATCGGTCGGCCCTCCACCCGA
>IM20099952_Hastula_raphanula 
CCCCCAGTAACGGCGAGTGAAGCGGGACCAGCCCAGCACCGAATCCCCTAGCATGCCGC-TGGCGGGAACTGTGGTGTATGGGACGCCACCTGTCGTCTGCACCGGTGACCGAAGTCCTCCTGATCGGGGCCTCTCCCAGAGCGGGTGTCAGGCCTTTACCGGCCGCTGGTGCGTCGGCTGCGAGCGTCTCCGGAGTCGGGTTGTTTGGGAATGCAGCCCAAAGCGGGTGGTAAACTCCATCTAAGGCTAAATACTGGCACGAGTCCGATAGCGGACAAGTACCGTGAGGGAAAGTTGAAAAGAACTTTGAAGAGAGAGTTCAACAGTACGTGAAACCGCCTAGAGGTAAACGGGTGGATCCGCAAAGTCGGCCCGCGGAATTCAGCTCGGAAGGCTGCCGCGCCCGCCGGCCGGGT-AGGAGATCGCAAGACTCTCCCGGC-CCGGGACGCGCGCCGGCCGTGTGCACTTTCCGCGGGCAGAGCGCCACGACCGGTTCCCGGGCGGTCAGAAGGCGGT--GGGACGGTAGGCGCGCGCACTCG-GCGCGCGCTGGTATAG-CCCCGCCTGTCCCGATCCG---CTC-GGGGGACCGAGGAGCCGCCGCC-GGCAG-GGGCCGCCCCGCCCTCCTGGGATGT-TCGACTGGCAGAGACTGGGCAACCGTGTCTGCCGACCGCTTCC-CCGGACGGT-CC-GGGGTGGGCCC-GCCG--GCACAGGGTCTGTGGCGAATCGGTCGGCCCTCCACCCGA
>IM20099954_Hastulopsis_pseudopertusa 
CCCCCAGTAACGGCGAGTGAAGCGGGACCAGCCCAGCACCGAATCCCCCAGCATGCCGC-TGGCGGGAGCTGTGGTGTATGGGACGCCACCTGTCGTCTGCACCGGTGACCGAAGTCCTCCTGATCGGGGCCTCTCCCAGAGCGGGTGTCAGGCCTTTACTGGCCGCTGGTGCGTCGGCTGCGAGCGTCTCCGGAGTCGGGTTGTTTGGGAATGCAGCCCAAAGCGGGTGGTAAACTCCATCTAAGGCTAAATACTGGCACGAGTCCGATAGCGGACAAGTACCGTGAGGGAAAGTTGAAAAGAACTTTGAAGAGAGAGTTCAAGAGTACGTGAAACCGCCTAGAGGTAAACGGGTGGATCCGCAAAGTCGGCCCGCGGAATTCAGCTCGGAAGGCT-GCGCGCCCGT-GGCCGGGC-AGGAGATCGCAAGACTCTCCTGGC-TCGGGACGCGTGCCGGCCGTGTGCACTTTCCGCGGGCAGAGCGCCACGACCGGTTCTCGGGCGGTCAGAAGGCGGC-GGGGACGGTAGGCGTGCGC-CTCG-GCGCGCGCTGGTATAG-CCCCGCCTGTCCCGATCCG--CCTC--GGGGACCGAGGAGCCGCCGCC-GGCTG-GGGCCGCCCTGCCCTCCTGGGATGT-TCGACTGGCAGAGACTGGGCAACCGTGTCTGCCGACCGCTTCC-CTGGACGGA-CT-GGGGTGGGCCC-GCCG--GCACAGGGTCTGTGGCGAATCGGTCGGCCCTCC-CCCG-
>IM20099973_Duplicaria_baileyi 
TCCCCAGTAACGGCGAGTGAAGCGGGACCAGCCCAGCACCGAATCCCCCAGCATGCCGC-TGGCGGGAGCTGTGGTGTATGGGACGCCACCTGTCGTCTGCACCGGTGACCGAAGTCCTCCTGATCGGGGCCTCTCCCAGAGCGGGTGTCAGGCCTTTACTGGCCGCTGGTGCGTCGGCTGCGAGCGTCTCCGGAGTCGGGTTGTTTGGGAATGCAGCCCAAAGCGGGTGGTAAACTCCATCTAAGGCTAAATACTGGCACGAGTCCGATAGCGGACAAGTACCGTGAGGGAAAGTTGAAAAGAACTTTGAAGAGAGAGTTCAAGAGTACGTGAAACCGCCTAGAGGTAAACGGGTGGATCCGCAAAGTCGGCCCGCGGAATTCAGCTCGGAAGGCT-GCGCGCCCGC-GTCCGGGT-AGGAGATCGCAAGACTCTCCCGGC-GCGGGACGCGTGCCGGCCGTGTGCACTTTCCGCGGGCAGAGCGCCACGACCGGTTCTCGGGCGGTCAGAAGGCGGC-GGGGATGGTAGGCGTGCGC-CTCG-GCGCGCGCTGGTACAG-CCCCGCCTGTCCCGATCCG--CCTC--GGGGACCGAGGAGCCGCCGCC-GGCTG-GGGCCGCCCCGCCCTCCCGGGATGT-TCGACTGGCAGAGACTGGGCAACCGTGTCTGCCGACCGCTTCC-CTGGACGGA-CT-GGGGTGGGCCC-GCCG--GCACAGGGTCTGTGGCGAATCGGTCGGCCCTCCACCCGA
>IM20099979_Perirhoe_cerithina 
CCCCCAGTAACGGCGAGTGAAGCGGGACCAGCCCAGCACCGAATCCCCCAGCATGCCGC-TGGCGGGAACTGTGGTGTATGGGACGCCAACTGTCGTCTGCACCGGTGACCGAAGTCCTCCTGATCGGGGCCTCTCCCAGAGCGGGTGTCAGGCCTTTACTGGCCGCTGGTGCGTCGGCTGCGAGCGTCTCCGGAGTCGGGTTGTTTGGGAATGCAGCCCAAAGCGGGTGGTAAACTCCATCTAAGGCTAAATACTGGCACGAGTCCGATAGCGGACAAGTACCGTGAGGGAAAGTTGAAAAGAACTTTGAAGAGAGAGTTCAACAGTACGTGAAACCGCCTAGAGGTAAACGGGTGGATCCGCAAAGTCGGCCCGCGGAATTCAGCTCGGAAGGCTCGCGCGCCCGT-CGCCGGGT-CGGAGATCGCAAGACTCTCCCGGC-GCGGGACGCGCGCCGGCCGTGTGCACTTTCCGCGGGCAGAGCGCCACGACCGGTTCCCGGGCGGTCAGAAGGCGGC-GGGGATGGTAGGCGTGCGC-CTCG-GCGCGCGCTGGTATAG-CCCCGCCTGTCCCGATCCG-CCCTC-GGGGGACCGAGGAGCCGCCGCC-GGTGG-AGGCCGCCCCGCCCTCCCGGGTTGTCCCGACTGGCAGAGACTGGGCAACCGTGTCTGCCGACCGCTTCC-CGGGACGGA-CG-GGGGTGGGCCCCGCCG--GCACAGGGTCTGTGGCGAATCGGTCGGCCCTCCACCCGA
